# Supplementary material for: Effects of addition of 2-fucosyllactose to infant formula on growth and specific pathways of utilization by Bifidobacterium in healthy term infants
Source: Front Nutr. 2022 Sep 23;9:961526. doi: 10.3389/fnut.2022.961526 (PMC9539000; doi:10.3389/fnut.2022.961526)
Supplement: Supplementary file 1 [file Data_Sheet_1.xlsx]

## Sheet: ST1
rank	statistical_test	taxa	estimate	p.value	min.p	weight	power	FDR	stat_group_i	stat_group_j	medians_Breastfed	medians_Test Formula	medians_Control Formula	means_Breastfed	means_Test Formula	means_Control Formula	prevs_Breastfed	prevs_Test Formula	prevs_Control Formula	medians_nonzero_Breastfed	medians_nonzero_Test Formula	medians_nonzero_Control Formula	data_transformation
MGS	wilcox	HG4D.0001	-0.0659341	0.865185	0.0977778	0.509916	FALSE	#N/A	Breastfed	Test Formula	0	0	0	0.983299	0.000118392	0.241109	2	1	2	6.88309	0.00153909	1.92887	none
MGS	wilcox	HG4D.0002	0	#N/A	1	0	FALSE	#N/A	Breastfed	Test Formula	0	0	0	0	0	0	0	0	0	#N/A	#N/A	#N/A	none
MGS	wilcox	HG4D.0003	0	#N/A	1	0	FALSE	#N/A	Breastfed	Test Formula	0	0	0	0	0	0	0	0	0	#N/A	#N/A	#N/A	none
MGS	wilcox	HG4D.0004	0	#N/A	1	0	FALSE	#N/A	Breastfed	Test Formula	0	0	0	0	0	0	0	0	0	#N/A	#N/A	#N/A	none
MGS	wilcox	HG4D.0005	0.115385	0.608216	9.97093e-08	6.24727	TRUE	0.908524	Breastfed	Test Formula	0.00682973	0.362786	0.00235114	5.28806	7.28027	5.0273	7	8	9	4.71029	1.86085	10.0961	none
MGS	wilcox	HG4D.0006	0	#N/A	1	0	FALSE	#N/A	Breastfed	Test Formula	0	0	0	0	0	0	0	0	0	#N/A	#N/A	#N/A	none
MGS	wilcox	HG4D.0007	-0.010989	0.979218	7.4782e-07	0.706924	TRUE	0.979767	Breastfed	Test Formula	0	0	0	1.17996	0.197501	2.36275	6	6	5	0.56084	0.355398	6.77656	none
MGS	wilcox	HG4D.0008	0	#N/A	1	0	FALSE	#N/A	Breastfed	Test Formula	0	0	0	0	0	0	0	0	0	#N/A	#N/A	#N/A	none
MGS	wilcox	HG4D.0009	0	#N/A	1	0	FALSE	#N/A	Breastfed	Test Formula	0	0	0	0	0	0	0	0	0	#N/A	#N/A	#N/A	none
MGS	wilcox	HG4D.0010	0	#N/A	1	0	FALSE	#N/A	Breastfed	Test Formula	0	0	0	0	0	0	0	0	0	#N/A	#N/A	#N/A	none
MGS	wilcox	HG4D.0011	0	#N/A	1	0	FALSE	#N/A	Breastfed	Test Formula	0	0	0	0	0	0	0	0	0	#N/A	#N/A	#N/A	none
MGS	wilcox	HG4D.0012	0	#N/A	1	0	FALSE	#N/A	Breastfed	Test Formula	0	0	0	0	0	0	0	0	0	#N/A	#N/A	#N/A	none
MGS	wilcox	HG4D.0013	0	#N/A	1	0	FALSE	#N/A	Breastfed	Test Formula	0	0	0	0	0	0	0	0	0	#N/A	#N/A	#N/A	none
MGS	wilcox	HG4D.0014	0	#N/A	1	0	FALSE	#N/A	Breastfed	Test Formula	0	0	0	0	0	0	0	0	0	#N/A	#N/A	#N/A	none
MGS	wilcox	HG4D.0015	0	#N/A	1	0	FALSE	#N/A	Breastfed	Test Formula	0	0	0	0	0	0	0	0	0	#N/A	#N/A	#N/A	none
MGS	wilcox	HG4D.0016	0	#N/A	1	0	FALSE	#N/A	Breastfed	Test Formula	0	0	0	0	0	0	0	0	0	#N/A	#N/A	#N/A	none
MGS	wilcox	HG4D.0017	0	#N/A	1	0	FALSE	#N/A	Breastfed	Test Formula	0	0	0	0	0	0	0	0	0	#N/A	#N/A	#N/A	none
MGS	wilcox	HG4D.0018	0	#N/A	1	0	FALSE	#N/A	Breastfed	Test Formula	0	0	0	0	0	0.000653527	0	0	1	#N/A	#N/A	0.0104564	none
MGS	wilcox	HG4D.0019	0.021978	0.859324	0.0057971	0.258941	FALSE	#N/A	Breastfed	Test Formula	0	0	0	0.0159827	0.520588	2.13443	3	3	3	0.0690162	0.0722144	4.45265	none
MGS	wilcox	HG4D.0020	-0.0714286	1	0.481481	0.000229709	FALSE	#N/A	Breastfed	Test Formula	0	0	0	0.00044301	0	0.0438488	1	0	1	0.00620215	#N/A	0.70158	none
MGS	wilcox	HG4D.0021	-0.0714286	1	0.481481	0.000128711	FALSE	#N/A	Breastfed	Test Formula	0	0	0	0.000248229	0	0	1	0	0	0.00347521	#N/A	#N/A	none
MGS	wilcox	HG4D.0022	0	#N/A	1	0	FALSE	#N/A	Breastfed	Test Formula	0	0	0	0	0	0	0	0	0	#N/A	#N/A	#N/A	none
MGS	wilcox	HG4D.0023	0.0769231	0.481481	0.481481	0.00519115	FALSE	#N/A	Breastfed	Test Formula	0	0	0	0	0.0107816	0	0	1	0	#N/A	0.140161	#N/A	none
MGS	wilcox	HG4D.0024	0.142857	0.493398	3.39012e-05	2.32268	TRUE	0.908524	Breastfed	Test Formula	0	0	0	3.15921	1.4218	0.234654	4	6	3	1.49466	0.248518	0.480584	none
MGS	wilcox	HG4D.0025	0	#N/A	1	0	FALSE	#N/A	Breastfed	Test Formula	0	0	0	0	0	0	0	0	0	#N/A	#N/A	#N/A	none
MGS	wilcox	HG4D.0026	0	#N/A	1	0	FALSE	#N/A	Breastfed	Test Formula	0	0	0	0	0	0	0	0	0	#N/A	#N/A	#N/A	none
MGS	wilcox	HG4D.0027	0	#N/A	1	0	FALSE	#N/A	Breastfed	Test Formula	0	0	0	0	0	0	0	0	0	#N/A	#N/A	#N/A	none
MGS	wilcox	HG4D.0028	0	#N/A	1	0	FALSE	#N/A	Breastfed	Test Formula	0	0	0	0	0	0	0	0	0	#N/A	#N/A	#N/A	none
MGS	wilcox	HG4D.0029	0	#N/A	1	0	FALSE	#N/A	Breastfed	Test Formula	0	0	0	0	0	0	0	0	0	#N/A	#N/A	#N/A	none
MGS	wilcox	HG4D.0030	0.032967	0.788986	0.0057971	1.47576	FALSE	#N/A	Breastfed	Test Formula	0	0	0	1.0773	1.90486	0.128231	3	3	2	0.046568	11.9014	1.02585	none
MGS	wilcox	HG4D.0031	0.142857	0.460741	0.0057971	0.190041	FALSE	#N/A	Breastfed	Test Formula	0	0	0	0.207935	0.170772	0.00713185	2	4	4	1.45554	0.12182	0.0156159	none
MGS	wilcox	HG4D.0032	0	#N/A	1	0	FALSE	#N/A	Breastfed	Test Formula	0	0	0	0	0	0	0	0	0	#N/A	#N/A	#N/A	none
MGS	wilcox	HG4D.0033	-0.0714286	1	0.481481	5.78353e-05	FALSE	#N/A	Breastfed	Test Formula	0	0	0	0.00011154	0	0	1	0	0	0.00156155	#N/A	#N/A	none
MGS	wilcox	HG4D.0034	0.010989	0.740741	0.222222	0.0104231	FALSE	#N/A	Breastfed	Test Formula	0	0	0	0.000128155	0.02151	0.930001	1	1	4	0.00179416	0.27963	0.009021	none
MGS	wilcox	HG4D.0035	0.0769231	0.481481	0.481481	1.60558	FALSE	#N/A	Breastfed	Test Formula	0	0	0	0	3.33466	2.6185	0	1	1	#N/A	43.3506	41.8961	none
MGS	wilcox	HG4D.0036	0	#N/A	1	0	FALSE	#N/A	Breastfed	Test Formula	0	0	0	0	0	0	0	0	0	#N/A	#N/A	#N/A	none
MGS	wilcox	HG4D.0037	0	#N/A	1	0	FALSE	#N/A	Breastfed	Test Formula	0	0	0	0	0	0	0	0	0	#N/A	#N/A	#N/A	none
MGS	wilcox	HG4D.0038	0.434066	0.0557081	9.97093e-08	14.8784	TRUE	0.424219	Breastfed	Test Formula	0.845654	10.3006	0.434181	10.1591	19.9606	6.91673	11	12	13	1.72886	17.6868	1.19858	none
MGS	wilcox	HG4D.0039	0	#N/A	1	0	FALSE	#N/A	Breastfed	Test Formula	0	0	0	0	0	0	0	0	0	#N/A	#N/A	#N/A	none
MGS	wilcox	HG4D.0040	-0.0714286	1	0.481481	1.02975	FALSE	#N/A	Breastfed	Test Formula	0	0	0	1.98595	0	0	1	0	0	27.8033	#N/A	#N/A	none
MGS	wilcox	HG4D.0041	0.0769231	0.481481	0.481481	0.000906417	FALSE	#N/A	Breastfed	Test Formula	0	0	0	0	0.00188256	0	0	1	0	#N/A	0.0244732	#N/A	none
MGS	wilcox	HG4D.0042	0	#N/A	1	0	FALSE	#N/A	Breastfed	Test Formula	0	0	0	0	0	0	0	0	0	#N/A	#N/A	#N/A	none
MGS	wilcox	HG4D.0043	0	#N/A	1	0	FALSE	#N/A	Breastfed	Test Formula	0	0	0	0	0	0	0	0	0	#N/A	#N/A	#N/A	none
MGS	wilcox	HG4D.0044	0	#N/A	1	0	FALSE	#N/A	Breastfed	Test Formula	0	0	0	0	0	0	0	0	0	#N/A	#N/A	#N/A	none
MGS	wilcox	HG4D.0045	0	#N/A	1	0	FALSE	#N/A	Breastfed	Test Formula	0	0	0	0	0	0	0	0	0	#N/A	#N/A	#N/A	none
MGS	wilcox	HG4D.0046	0	#N/A	1	0	FALSE	#N/A	Breastfed	Test Formula	0	0	0	0	0	0	0	0	0	#N/A	#N/A	#N/A	none
MGS	wilcox	HG4D.0047	0.010989	0.740741	0.222222	0.00420498	FALSE	#N/A	Breastfed	Test Formula	0	0	0	0.000209292	0.00850804	0	1	1	0	0.00293009	0.110604	#N/A	none
MGS	wilcox	HG4D.0048	0	#N/A	1	0	FALSE	#N/A	Breastfed	Test Formula	0	0	0	0	0	0	0	0	0	#N/A	#N/A	#N/A	none
MGS	wilcox	HG4D.0049	-0.153846	0.336296	0.0407407	0.00100197	FALSE	#N/A	Breastfed	Test Formula	0	0	0	0.00186753	6.98281e-05	0.00773278	3	1	1	0.00489114	0.000907765	0.123725	none
MGS	wilcox	HG4D.0050	-0.0714286	1	0.481481	0.320011	FALSE	#N/A	Breastfed	Test Formula	0	0	0	0.617165	0	0	1	0	0	8.64031	#N/A	#N/A	none
MGS	wilcox	HG4D.0051	0	#N/A	1	0	FALSE	#N/A	Breastfed	Test Formula	0	0	0	0	0	0	0	0	0	#N/A	#N/A	#N/A	none
MGS	wilcox	HG4D.0052	0	#N/A	1	0	FALSE	#N/A	Breastfed	Test Formula	0	0	0	0	0	0	0	0	0	#N/A	#N/A	#N/A	none
MGS	wilcox	HG4D.0053	0	#N/A	1	0	FALSE	#N/A	Breastfed	Test Formula	0	0	0	0	0	0	0	0	0	#N/A	#N/A	#N/A	none
MGS	wilcox	HG4D.0054	0	#N/A	1	0	FALSE	#N/A	Breastfed	Test Formula	0	0	0	0	0	0	0	0	0	#N/A	#N/A	#N/A	none
MGS	wilcox	HG4D.0055	0.0769231	0.481481	0.481481	0.000692426	FALSE	#N/A	Breastfed	Test Formula	0	0	0	0	0.00143812	0	0	1	0	#N/A	0.0186955	#N/A	none
MGS	wilcox	HG4D.0056	-0.142857	0.460741	0.0057971	0.00165843	FALSE	#N/A	Breastfed	Test Formula	0	0	0	0.00202427	0.00126445	0.0420032	4	2	3	0.0043414	0.00821895	0.26363	none
MGS	wilcox	HG4D.0057	0	#N/A	1	0	FALSE	#N/A	Breastfed	Test Formula	0	0	0	0	0	0	0	0	0	#N/A	#N/A	#N/A	none
MGS	wilcox	HG4D.0058	0.0769231	0.481481	0.481481	0.0411498	FALSE	#N/A	Breastfed	Test Formula	0	0	0	0	0.085465	0	0	1	0	#N/A	1.11105	#N/A	none
MGS	wilcox	HG4D.0059	0	#N/A	1	0	FALSE	#N/A	Breastfed	Test Formula	0	0	0	0	0	0	0	0	0	#N/A	#N/A	#N/A	none
MGS	wilcox	HG4D.0060	0	#N/A	1	0	FALSE	#N/A	Breastfed	Test Formula	0	0	0	0	0	0	0	0	0	#N/A	#N/A	#N/A	none
MGS	wilcox	HG4D.0061	0	#N/A	1	0	FALSE	#N/A	Breastfed	Test Formula	0	0	0	0	0	0	0	0	0	#N/A	#N/A	#N/A	none
MGS	wilcox	HG4D.0062	0	#N/A	1	0	FALSE	#N/A	Breastfed	Test Formula	0	0	0	0	0	0	0	0	0	#N/A	#N/A	#N/A	none
MGS	wilcox	HG4D.0063	0	#N/A	1	0	FALSE	#N/A	Breastfed	Test Formula	0	0	0	0	0	0	0	0	0	#N/A	#N/A	#N/A	none
MGS	wilcox	HG4D.0064	0	#N/A	1	0	FALSE	#N/A	Breastfed	Test Formula	0	0	0	0	0	0	0	0	0	#N/A	#N/A	#N/A	none
MGS	wilcox	HG4D.0065	-0.285714	0.0977778	0.0407407	0.0180986	FALSE	#N/A	Breastfed	Test Formula	0	0	0	0.0349044	0	0.392301	4	0	3	0.109867	#N/A	1.45408	none
MGS	wilcox	HG4D.0066	0.164835	0.211852	0.0407407	0.06562	FALSE	#N/A	Breastfed	Test Formula	0	0	0	0.00716704	0.128569	1.79281	1	3	3	0.100339	0.475681	12.5324	none
MGS	wilcox	HG4D.0067	0	#N/A	1	0	FALSE	#N/A	Breastfed	Test Formula	0	0	0	0	0	0	0	0	0	#N/A	#N/A	#N/A	none
MGS	wilcox	HG4D.0068	0	#N/A	1	0	FALSE	#N/A	Breastfed	Test Formula	0	0	0	0	0	0	0	0	0	#N/A	#N/A	#N/A	none
MGS	wilcox	HG4D.0069	0	#N/A	1	0	FALSE	#N/A	Breastfed	Test Formula	0	0	0	0	0	0	0	0	0	#N/A	#N/A	#N/A	none
MGS	wilcox	HG4D.0070	0	#N/A	1	0	FALSE	#N/A	Breastfed	Test Formula	0	0	0	0	0	0	0	0	0	#N/A	#N/A	#N/A	none
MGS	wilcox	HG4D.0071	0.263736	0.25374	9.97093e-08	3.7162	TRUE	0.684334	Breastfed	Test Formula	0.447408	1.60055	0.898563	5.29348	2.01758	3.02115	12	13	15	0.750978	1.60055	0.997495	none
MGS	wilcox	HG4D.0072	0	#N/A	1	0	FALSE	#N/A	Breastfed	Test Formula	0	0	0	0	0	0	0	0	0	#N/A	#N/A	#N/A	none
MGS	wilcox	HG4D.0073	0	#N/A	1	0	FALSE	#N/A	Breastfed	Test Formula	0	0	0	0	0	0	0	0	0	#N/A	#N/A	#N/A	none
MGS	wilcox	HG4D.0074	0	#N/A	1	0	FALSE	#N/A	Breastfed	Test Formula	0	0	0	0	0	0	0	0	0	#N/A	#N/A	#N/A	none
MGS	wilcox	HG4D.0075	0	#N/A	1	0	FALSE	#N/A	Breastfed	Test Formula	0	0	0	0	0	0	0	0	0	#N/A	#N/A	#N/A	none
MGS	wilcox	HG4D.0076	0	#N/A	1	0	FALSE	#N/A	Breastfed	Test Formula	0	0	0	0	0	0	0	0	0	#N/A	#N/A	#N/A	none
MGS	wilcox	HG4D.0077	-0.0714286	1	0.481481	6.77991e-05	FALSE	#N/A	Breastfed	Test Formula	0	0	0	0.000130755	0	0	1	0	0	0.00183058	#N/A	#N/A	none
MGS	wilcox	HG4D.0078	0	#N/A	1	0	FALSE	#N/A	Breastfed	Test Formula	0	0	0	0	0	0	0	0	0	#N/A	#N/A	#N/A	none
MGS	wilcox	HG4D.0079	-0.285714	0.0977778	0.0407407	0.147855	FALSE	#N/A	Breastfed	Test Formula	0	0	0	0.285149	0	0.116217	4	0	3	0.170034	#N/A	0.911082	none
MGS	wilcox	HG4D.0080	0	1	0.222222	0.00342689	FALSE	#N/A	Breastfed	Test Formula	0	0	0	0.00510953	0.00161481	0.000198266	1	1	1	0.0715334	0.0209925	0.00317226	none
MGS	wilcox	HG4D.0081	0	#N/A	1	0	FALSE	#N/A	Breastfed	Test Formula	0	0	0	0	0	0	0	0	0	#N/A	#N/A	#N/A	none
MGS	wilcox	HG4D.0082	0	#N/A	1	0	FALSE	#N/A	Breastfed	Test Formula	0	0	0	0	0	0	0	0	0	#N/A	#N/A	#N/A	none
MGS	wilcox	HG4D.0083	0	#N/A	1	0	FALSE	#N/A	Breastfed	Test Formula	0	0	0	0	0	0	0	0	0	#N/A	#N/A	#N/A	none
MGS	wilcox	HG4D.0084	0	#N/A	1	0	FALSE	#N/A	Breastfed	Test Formula	0	0	0	0	0	0	0	0	0	#N/A	#N/A	#N/A	none
MGS	wilcox	HG4D.0085	0	#N/A	1	0	FALSE	#N/A	Breastfed	Test Formula	0	0	0	0	0	0	0	0	0	#N/A	#N/A	#N/A	none
MGS	wilcox	HG4D.0086	0	#N/A	1	0	FALSE	#N/A	Breastfed	Test Formula	0	0	0	0	0	0	0	0	0	#N/A	#N/A	#N/A	none
MGS	wilcox	HG4D.0087	0	#N/A	1	0	FALSE	#N/A	Breastfed	Test Formula	0	0	0	0	0	0	0	0	0	#N/A	#N/A	#N/A	none
MGS	wilcox	HG4D.0088	0	#N/A	1	0	FALSE	#N/A	Breastfed	Test Formula	0	0	0	0	0	0.00258759	0	0	1	#N/A	#N/A	0.0414015	none
MGS	wilcox	HG4D.0089	0	#N/A	1	0	FALSE	#N/A	Breastfed	Test Formula	0	0	0	0	0	0	0	0	0	#N/A	#N/A	#N/A	none
MGS	wilcox	HG4D.0090	0	#N/A	1	0	FALSE	#N/A	Breastfed	Test Formula	0	0	0	0	0	0	0	0	0	#N/A	#N/A	#N/A	none
MGS	wilcox	HG4D.0091	0.0769231	0.654171	0.015942	0.0699458	FALSE	#N/A	Breastfed	Test Formula	0	0	0	0.00472572	0.140183	0.0153462	2	3	2	0.03308	0.0027508	0.12277	none
MGS	wilcox	HG4D.0092	0	#N/A	1	0	FALSE	#N/A	Breastfed	Test Formula	0	0	0	0	0	0	0	0	0	#N/A	#N/A	#N/A	none
MGS	wilcox	HG4D.0093	0	#N/A	1	0	FALSE	#N/A	Breastfed	Test Formula	0	0	0	0	0	0.00347476	0	0	1	#N/A	#N/A	0.0555961	none
MGS	wilcox	HG4D.0094	0	#N/A	1	0	FALSE	#N/A	Breastfed	Test Formula	0	0	0	0	0	0	0	0	0	#N/A	#N/A	#N/A	none
MGS	wilcox	HG4D.0095	0.340659	0.139447	9.97093e-08	0.297018	TRUE	0.515954	Breastfed	Test Formula	0.00860696	0.0564188	0.0266484	0.0955705	0.513962	0.477216	9	13	14	0.135855	0.0564188	0.0648755	none
MGS	wilcox	HG4D.0096	0	#N/A	1	0	FALSE	#N/A	Breastfed	Test Formula	0	0	0	0	0	0.00229755	0	0	1	#N/A	#N/A	0.0367608	none
MGS	wilcox	HG4D.0097	0	#N/A	1	0	FALSE	#N/A	Breastfed	Test Formula	0	0	0	0	0	0	0	0	0	#N/A	#N/A	#N/A	none
MGS	wilcox	HG4D.0098	0	#N/A	1	0	FALSE	#N/A	Breastfed	Test Formula	0	0	0	0	0	0	0	0	0	#N/A	#N/A	#N/A	none
MGS	wilcox	HG4D.0099	0	#N/A	1	0	FALSE	#N/A	Breastfed	Test Formula	0	0	0	0	0	0	0	0	0	#N/A	#N/A	#N/A	none
MGS	wilcox	HG4D.0100	0	#N/A	1	0	FALSE	#N/A	Breastfed	Test Formula	0	0	0	0	0	0	0	0	0	#N/A	#N/A	#N/A	none
MGS	wilcox	HG4D.0101	0	#N/A	1	0	FALSE	#N/A	Breastfed	Test Formula	0	0	0	0	0	0	0	0	0	#N/A	#N/A	#N/A	none
MGS	wilcox	HG4D.0102	0	#N/A	1	0	FALSE	#N/A	Breastfed	Test Formula	0	0	0	0	0	0	0	0	0	#N/A	#N/A	#N/A	none
MGS	wilcox	HG4D.0103	0	#N/A	1	0	FALSE	#N/A	Breastfed	Test Formula	0	0	0	0	0	0	0	0	0	#N/A	#N/A	#N/A	none
MGS	wilcox	HG4D.0104	0	#N/A	1	0	FALSE	#N/A	Breastfed	Test Formula	0	0	0	0	0	0	0	0	0	#N/A	#N/A	#N/A	none
MGS	wilcox	HG4D.0105	0	#N/A	1	0	FALSE	#N/A	Breastfed	Test Formula	0	0	0	0	0	0	0	0	0	#N/A	#N/A	#N/A	none
MGS	wilcox	HG4D.0106	0	#N/A	1	0	FALSE	#N/A	Breastfed	Test Formula	0	0	0	0	0	0	0	0	0	#N/A	#N/A	#N/A	none
MGS	wilcox	HG4D.0107	0	#N/A	1	0	FALSE	#N/A	Breastfed	Test Formula	0	0	0	0	0	0	0	0	0	#N/A	#N/A	#N/A	none
MGS	wilcox	HG4D.0108	0	#N/A	1	0	FALSE	#N/A	Breastfed	Test Formula	0	0	0	0	0	0	0	0	0	#N/A	#N/A	#N/A	none
MGS	wilcox	HG4D.0109	0	#N/A	1	0	FALSE	#N/A	Breastfed	Test Formula	0	0	0	0	0	0	0	0	0	#N/A	#N/A	#N/A	none
MGS	wilcox	HG4D.0110	-0.0714286	1	0.481481	0.000109092	FALSE	#N/A	Breastfed	Test Formula	0	0	0	0.000210391	0	0	1	0	0	0.00294548	#N/A	#N/A	none
MGS	wilcox	HG4D.0111	0	#N/A	1	0	FALSE	#N/A	Breastfed	Test Formula	0	0	0	0	0	0	0	0	0	#N/A	#N/A	#N/A	none
MGS	wilcox	HG4D.0112	0	#N/A	1	0	FALSE	#N/A	Breastfed	Test Formula	0	0	0	0	0	0	0	0	0	#N/A	#N/A	#N/A	none
MGS	wilcox	HG4D.0113	0	#N/A	1	0	FALSE	#N/A	Breastfed	Test Formula	0	0	0	0	0	0	0	0	0	#N/A	#N/A	#N/A	none
MGS	wilcox	HG4D.0114	0	#N/A	1	0	FALSE	#N/A	Breastfed	Test Formula	0	0	0	0	0	0	0	0	0	#N/A	#N/A	#N/A	none
MGS	wilcox	HG4D.0115	0	1	0.222222	0.000152326	FALSE	#N/A	Breastfed	Test Formula	0	0	0	0.00020164	9.92193e-05	0.000375771	1	1	1	0.00282296	0.00128985	0.00601234	none
MGS	wilcox	HG4D.0116	0	#N/A	1	0	FALSE	#N/A	Breastfed	Test Formula	0	0	0	0	0	0	0	0	0	#N/A	#N/A	#N/A	none
MGS	wilcox	HG4D.0117	-0.0384615	0.878233	9.97093e-08	0.917194	TRUE	0.979767	Breastfed	Test Formula	0.0989305	0.0712487	0.148831	1.29206	0.513492	0.338932	13	12	14	0.144259	0.0987685	0.177419	none
MGS	wilcox	HG4D.0118	0	#N/A	1	0	FALSE	#N/A	Breastfed	Test Formula	0	0	0	0	0	0	0	0	0	#N/A	#N/A	#N/A	none
MGS	wilcox	HG4D.0119	-0.0714286	1	0.481481	2.43612e-05	FALSE	#N/A	Breastfed	Test Formula	0	0	0	4.69824e-05	0	0	1	0	0	0.000657753	#N/A	#N/A	none
MGS	wilcox	HG4D.0120	0	#N/A	1	0	FALSE	#N/A	Breastfed	Test Formula	0	0	0	0	0	0	0	0	0	#N/A	#N/A	#N/A	none
MGS	wilcox	HG4D.0121	0	#N/A	1	0	FALSE	#N/A	Breastfed	Test Formula	0	0	0	0	0	0	0	0	0	#N/A	#N/A	#N/A	none
MGS	wilcox	HG4D.0122	0	#N/A	1	0	FALSE	#N/A	Breastfed	Test Formula	0	0	0	0	0	0	0	0	0	#N/A	#N/A	#N/A	none
MGS	wilcox	HG4D.0123	0	#N/A	1	0	FALSE	#N/A	Breastfed	Test Formula	0	0	0	0	0	0	0	0	0	#N/A	#N/A	#N/A	none
MGS	wilcox	HG4D.0124	0	#N/A	1	0	FALSE	#N/A	Breastfed	Test Formula	0	0	0	0	0	0	0	0	0	#N/A	#N/A	#N/A	none
MGS	wilcox	HG4D.0125	0	#N/A	1	0	FALSE	#N/A	Breastfed	Test Formula	0	0	0	0	0	0	0	0	0	#N/A	#N/A	#N/A	none
MGS	wilcox	HG4D.0126	0	#N/A	1	0	FALSE	#N/A	Breastfed	Test Formula	0	0	0	0	0	0	0	0	0	#N/A	#N/A	#N/A	none
MGS	wilcox	HG4D.0127	0	#N/A	1	0	FALSE	#N/A	Breastfed	Test Formula	0	0	0	0	0	0	0	0	0	#N/A	#N/A	#N/A	none
MGS	wilcox	HG4D.0128	0	#N/A	1	0	FALSE	#N/A	Breastfed	Test Formula	0	0	0	0	0	0	0	0	0	#N/A	#N/A	#N/A	none
MGS	wilcox	HG4D.0129	0.230769	0.0977778	0.0977778	0.0433916	FALSE	#N/A	Breastfed	Test Formula	0	0	0	0	0.090121	0.000360366	0	3	1	#N/A	0.0600244	0.00576586	none
MGS	wilcox	HG4D.0130	0	#N/A	1	0	FALSE	#N/A	Breastfed	Test Formula	0	0	0	0	0	0	0	0	0	#N/A	#N/A	#N/A	none
MGS	wilcox	HG4D.0131	0	#N/A	1	0	FALSE	#N/A	Breastfed	Test Formula	0	0	0	0	0	0	0	0	0	#N/A	#N/A	#N/A	none
MGS	wilcox	HG4D.0132	0	#N/A	1	0	FALSE	#N/A	Breastfed	Test Formula	0	0	0	0	0	0	0	0	0	#N/A	#N/A	#N/A	none
MGS	wilcox	HG4D.0133	0	#N/A	1	0	FALSE	#N/A	Breastfed	Test Formula	0	0	0	0	0	0	0	0	0	#N/A	#N/A	#N/A	none
MGS	wilcox	HG4D.0134	0	#N/A	1	0	FALSE	#N/A	Breastfed	Test Formula	0	0	0	0	0	0	0	0	0	#N/A	#N/A	#N/A	none
MGS	wilcox	HG4D.0135	0	#N/A	1	0	FALSE	#N/A	Breastfed	Test Formula	0	0	0	0	0	0	0	0	0	#N/A	#N/A	#N/A	none
MGS	wilcox	HG4D.0136	0	#N/A	1	0	FALSE	#N/A	Breastfed	Test Formula	0	0	0	0	0	0	0	0	0	#N/A	#N/A	#N/A	none
MGS	wilcox	HG4D.0137	0	#N/A	1	0	FALSE	#N/A	Breastfed	Test Formula	0	0	0	0	0	0	0	0	0	#N/A	#N/A	#N/A	none
MGS	wilcox	HG4D.0138	0	#N/A	1	0	FALSE	#N/A	Breastfed	Test Formula	0	0	0	0	0	0	0	0	0	#N/A	#N/A	#N/A	none
MGS	wilcox	HG4D.0139	0	#N/A	1	0	FALSE	#N/A	Breastfed	Test Formula	0	0	0	0	0	0	0	0	0	#N/A	#N/A	#N/A	none
MGS	wilcox	HG4D.0140	0	#N/A	1	0	FALSE	#N/A	Breastfed	Test Formula	0	0	0	0	0	0	0	0	0	#N/A	#N/A	#N/A	none
MGS	wilcox	HG4D.0141	0	#N/A	1	0	FALSE	#N/A	Breastfed	Test Formula	0	0	0	0	0	0	0	0	0	#N/A	#N/A	#N/A	none
MGS	wilcox	HG4D.0142	0	#N/A	1	0	FALSE	#N/A	Breastfed	Test Formula	0	0	0	0	0	0	0	0	0	#N/A	#N/A	#N/A	none
MGS	wilcox	HG4D.0143	0.010989	0.740741	0.222222	0.000539264	FALSE	#N/A	Breastfed	Test Formula	0	0	0	0.000111186	0.00100027	0.183792	1	1	1	0.0015566	0.0130035	2.94067	none
MGS	wilcox	HG4D.0144	0	#N/A	1	0	FALSE	#N/A	Breastfed	Test Formula	0	0	0	0	0	0	0	0	0	#N/A	#N/A	#N/A	none
MGS	wilcox	HG4D.0145	0	#N/A	1	0	FALSE	#N/A	Breastfed	Test Formula	0	0	0	0	0	0	0	0	0	#N/A	#N/A	#N/A	none
MGS	wilcox	HG4D.0146	0	#N/A	1	0	FALSE	#N/A	Breastfed	Test Formula	0	0	0	0	0	0	0	0	0	#N/A	#N/A	#N/A	none
MGS	wilcox	HG4D.0147	0	#N/A	1	0	FALSE	#N/A	Breastfed	Test Formula	0	0	0	0	0	0	0	0	0	#N/A	#N/A	#N/A	none
MGS	wilcox	HG4D.0148	0	#N/A	1	0	FALSE	#N/A	Breastfed	Test Formula	0	0	0	0	0	0	0	0	0	#N/A	#N/A	#N/A	none
MGS	wilcox	HG4D.0149	0	#N/A	1	0	FALSE	#N/A	Breastfed	Test Formula	0	0	0	0	0	0	0	0	0	#N/A	#N/A	#N/A	none
MGS	wilcox	HG4D.0150	0	#N/A	1	0	FALSE	#N/A	Breastfed	Test Formula	0	0	0	0	0	0	0	0	0	#N/A	#N/A	#N/A	none
MGS	wilcox	HG4D.0151	0	#N/A	1	0	FALSE	#N/A	Breastfed	Test Formula	0	0	0	0	0	0	0	0	0	#N/A	#N/A	#N/A	none
MGS	wilcox	HG4D.0152	0	#N/A	1	0	FALSE	#N/A	Breastfed	Test Formula	0	0	0	0	0	0	0	0	0	#N/A	#N/A	#N/A	none
MGS	wilcox	HG4D.0153	0	#N/A	1	0	FALSE	#N/A	Breastfed	Test Formula	0	0	0	0	0	0	0	0	0	#N/A	#N/A	#N/A	none
MGS	wilcox	HG4D.0154	0	#N/A	1	0	FALSE	#N/A	Breastfed	Test Formula	0	0	0	0	0	0	0	0	0	#N/A	#N/A	#N/A	none
MGS	wilcox	HG4D.0155	0	#N/A	1	0	FALSE	#N/A	Breastfed	Test Formula	0	0	0	0	0	0	0	0	0	#N/A	#N/A	#N/A	none
MGS	wilcox	HG4D.0156	0	#N/A	1	0	FALSE	#N/A	Breastfed	Test Formula	0	0	0	0	0	0	0	0	0	#N/A	#N/A	#N/A	none
MGS	wilcox	HG4D.0157	-0.0714286	1	0.481481	0.00133729	FALSE	#N/A	Breastfed	Test Formula	0	0	0	0.00257907	0	0	1	0	0	0.0361069	#N/A	#N/A	none
MGS	wilcox	HG4D.0158	0	#N/A	1	0	FALSE	#N/A	Breastfed	Test Formula	0	0	0	0	0	0	0	0	0	#N/A	#N/A	#N/A	none
MGS	wilcox	HG4D.0159	-0.0714286	1	0.481481	0.000183057	FALSE	#N/A	Breastfed	Test Formula	0	0	0	0.000353039	0	0	1	0	0	0.00494255	#N/A	#N/A	none
MGS	wilcox	HG4D.0160	0	#N/A	1	0	FALSE	#N/A	Breastfed	Test Formula	0	0	0	0	0	0	0	0	0	#N/A	#N/A	#N/A	none
MGS	wilcox	HG4D.0161	0	#N/A	1	0	FALSE	#N/A	Breastfed	Test Formula	0	0	0	0	0	0	0	0	0	#N/A	#N/A	#N/A	none
MGS	wilcox	HG4D.0162	0	#N/A	1	0	FALSE	#N/A	Breastfed	Test Formula	0	0	0	0	0	0	0	0	0	#N/A	#N/A	#N/A	none
MGS	wilcox	HG4D.0163	0	#N/A	1	0	FALSE	#N/A	Breastfed	Test Formula	0	0	0	0	0	0	0	0	0	#N/A	#N/A	#N/A	none
MGS	wilcox	HG4D.0164	0	#N/A	1	0	FALSE	#N/A	Breastfed	Test Formula	0	0	0	0	0	0	0	0	0	#N/A	#N/A	#N/A	none
MGS	wilcox	HG4D.0165	0	#N/A	1	0	FALSE	#N/A	Breastfed	Test Formula	0	0	0	0	0	0	0	0	0	#N/A	#N/A	#N/A	none
MGS	wilcox	HG4D.0166	0	#N/A	1	0	FALSE	#N/A	Breastfed	Test Formula	0	0	0	0	0	0	0	0	0	#N/A	#N/A	#N/A	none
MGS	wilcox	HG4D.0167	-0.214286	0.258937	0.00193237	1.38546	TRUE	0.684334	Breastfed	Test Formula	0	0	0	2.58173	0.0971674	0.00100679	5	2	1	0.976594	0.631588	0.0161086	none
MGS	wilcox	HG4D.0168	0	#N/A	1	0	FALSE	#N/A	Breastfed	Test Formula	0	0	0	0	0	0	0	0	0	#N/A	#N/A	#N/A	none
MGS	wilcox	HG4D.0169	0	#N/A	1	0	FALSE	#N/A	Breastfed	Test Formula	0	0	0	0	0	0	0	0	0	#N/A	#N/A	#N/A	none
MGS	wilcox	HG4D.0170	0.010989	0.740741	0.222222	0.0656318	FALSE	#N/A	Breastfed	Test Formula	0	0	0	0.00152619	0.134669	0	1	1	0	0.0213666	1.75069	#N/A	none
MGS	wilcox	HG4D.0171	-0.0714286	1	0.481481	5.72716e-06	FALSE	#N/A	Breastfed	Test Formula	0	0	0	1.10452e-05	0	0	1	0	0	0.000154633	#N/A	#N/A	none
MGS	wilcox	HG4D.0172	0	#N/A	1	0	FALSE	#N/A	Breastfed	Test Formula	0	0	0	0	0	0	0	0	0	#N/A	#N/A	#N/A	none
MGS	wilcox	HG4D.0173	0	#N/A	1	0	FALSE	#N/A	Breastfed	Test Formula	0	0	0	0	0	0	0	0	0	#N/A	#N/A	#N/A	none
MGS	wilcox	HG4D.0174	0	#N/A	1	0	FALSE	#N/A	Breastfed	Test Formula	0	0	0	0	0	0	0	0	0	#N/A	#N/A	#N/A	none
MGS	wilcox	HG4D.0175	0	#N/A	1	0	FALSE	#N/A	Breastfed	Test Formula	0	0	0	0	0	0	0	0	0	#N/A	#N/A	#N/A	none
MGS	wilcox	HG4D.0176	0	#N/A	1	0	FALSE	#N/A	Breastfed	Test Formula	0	0	0	0	0	0.000167302	0	0	1	#N/A	#N/A	0.00267684	none
MGS	wilcox	HG4D.0177	0	#N/A	1	0	FALSE	#N/A	Breastfed	Test Formula	0	0	0	0	0	0	0	0	0	#N/A	#N/A	#N/A	none
MGS	wilcox	HG4D.0178	0	#N/A	1	0	FALSE	#N/A	Breastfed	Test Formula	0	0	0	0	0	0	0	0	0	#N/A	#N/A	#N/A	none
MGS	wilcox	HG4D.0179	0	#N/A	1	0	FALSE	#N/A	Breastfed	Test Formula	0	0	0	0	0	0	0	0	0	#N/A	#N/A	#N/A	none
MGS	wilcox	HG4D.0180	0	#N/A	1	0	FALSE	#N/A	Breastfed	Test Formula	0	0	0	0	0	0	0	0	0	#N/A	#N/A	#N/A	none
MGS	wilcox	HG4D.0181	-0.0384615	0.870198	4.98547e-08	0.0141119	TRUE	0.979767	Breastfed	Test Formula	0.000848861	0	0	0.0224609	0.00512073	0.387516	7	6	7	0.0082153	0.00871126	0.0050154	none
MGS	wilcox	HG4D.0182	0	#N/A	1	0	FALSE	#N/A	Breastfed	Test Formula	0	0	0	0	0	0	0	0	0	#N/A	#N/A	#N/A	none
MGS	wilcox	HG4D.0183	0	#N/A	1	0	FALSE	#N/A	Breastfed	Test Formula	0	0	0	0	0	0	0	0	0	#N/A	#N/A	#N/A	none
MGS	wilcox	HG4D.0184	0	#N/A	1	0	FALSE	#N/A	Breastfed	Test Formula	0	0	0	0	0	0	0	0	0	#N/A	#N/A	#N/A	none
MGS	wilcox	HG4D.0185	0	#N/A	1	0	FALSE	#N/A	Breastfed	Test Formula	0	0	0	0	0	0	0	0	0	#N/A	#N/A	#N/A	none
MGS	wilcox	HG4D.0186	0	#N/A	1	0	FALSE	#N/A	Breastfed	Test Formula	0	0	0	0	0	0	0	0	0	#N/A	#N/A	#N/A	none
MGS	wilcox	HG4D.0187	0	#N/A	1	0	FALSE	#N/A	Breastfed	Test Formula	0	0	0	0	0	0	0	0	0	#N/A	#N/A	#N/A	none
MGS	wilcox	HG4D.0188	0	#N/A	1	0	FALSE	#N/A	Breastfed	Test Formula	0	0	0	0	0	0	0	0	0	#N/A	#N/A	#N/A	none
MGS	wilcox	HG4D.0189	0	#N/A	1	0	FALSE	#N/A	Breastfed	Test Formula	0	0	0	0	0	0	0	0	0	#N/A	#N/A	#N/A	none
MGS	wilcox	HG4D.0190	0	#N/A	1	0	FALSE	#N/A	Breastfed	Test Formula	0	0	0	0	0	0	0	0	0	#N/A	#N/A	#N/A	none
MGS	wilcox	HG4D.0191	0	#N/A	1	0	FALSE	#N/A	Breastfed	Test Formula	0	0	0	0	0	0	0	0	0	#N/A	#N/A	#N/A	none
MGS	wilcox	HG4D.0192	0	#N/A	1	0	FALSE	#N/A	Breastfed	Test Formula	0	0	0	0	0	0	0	0	0	#N/A	#N/A	#N/A	none
MGS	wilcox	HG4D.0193	0	#N/A	1	0	FALSE	#N/A	Breastfed	Test Formula	0	0	0	0	0	0	0	0	0	#N/A	#N/A	#N/A	none
MGS	wilcox	HG4D.0194	0	#N/A	1	0	FALSE	#N/A	Breastfed	Test Formula	0	0	0	0	0	0	0	0	0	#N/A	#N/A	#N/A	none
MGS	wilcox	HG4D.0195	0.131868	0.57894	9.97093e-08	9.67672	TRUE	0.908524	Breastfed	Test Formula	0.664953	6.41937	0.869572	12.3295	6.8199	18.8625	9	11	12	9.83005	6.78957	5.73384	none
MGS	wilcox	HG4D.0196	0	#N/A	1	0	FALSE	#N/A	Breastfed	Test Formula	0	0	0	0	0	0	0	0	0	#N/A	#N/A	#N/A	none
MGS	wilcox	HG4D.0197	0	#N/A	1	0	FALSE	#N/A	Breastfed	Test Formula	0	0	0	0	0	0	0	0	0	#N/A	#N/A	#N/A	none
MGS	wilcox	HG4D.0198	0	#N/A	1	0	FALSE	#N/A	Breastfed	Test Formula	0	0	0	0	0	0	0	0	0	#N/A	#N/A	#N/A	none
MGS	wilcox	HG4D.0199	0	#N/A	1	0	FALSE	#N/A	Breastfed	Test Formula	0	0	0	0	0	0	0	0	0	#N/A	#N/A	#N/A	none
MGS	wilcox	HG4D.0200	0	#N/A	1	0	FALSE	#N/A	Breastfed	Test Formula	0	0	0	0	0	0	0	0	0	#N/A	#N/A	#N/A	none
MGS	wilcox	HG4D.0201	0	#N/A	1	0	FALSE	#N/A	Breastfed	Test Formula	0	0	0	0	0	0	0	0	0	#N/A	#N/A	#N/A	none
MGS	wilcox	HG4D.0202	0	#N/A	1	0	FALSE	#N/A	Breastfed	Test Formula	0	0	0	0	0	0	0	0	0	#N/A	#N/A	#N/A	none
MGS	wilcox	HG4D.0203	0	#N/A	1	0	FALSE	#N/A	Breastfed	Test Formula	0	0	0	0	0	0	0	0	0	#N/A	#N/A	#N/A	none
MGS	wilcox	HG4D.0204	0	#N/A	1	0	FALSE	#N/A	Breastfed	Test Formula	0	0	0	0	0	0	0	0	0	#N/A	#N/A	#N/A	none
MGS	wilcox	HG4D.0205	-0.142857	0.481481	0.222222	0.0431514	FALSE	#N/A	Breastfed	Test Formula	0	0	0	0.0832205	0	0.404095	2	0	2	0.582543	#N/A	3.23276	none
MGS	wilcox	HG4D.0206	-0.0714286	1	0.481481	3.34532e-05	FALSE	#N/A	Breastfed	Test Formula	0	0	0	6.45169e-05	0	0	1	0	0	0.000903236	#N/A	#N/A	none
MGS	wilcox	HG4D.0207	0	#N/A	1	0	FALSE	#N/A	Breastfed	Test Formula	0	0	0	0	0	0	0	0	0	#N/A	#N/A	#N/A	none
MGS	wilcox	HG4D.0208	0	#N/A	1	0	FALSE	#N/A	Breastfed	Test Formula	0	0	0	0	0	0	0	0	0	#N/A	#N/A	#N/A	none
MGS	wilcox	HG4D.0209	0	#N/A	1	0	FALSE	#N/A	Breastfed	Test Formula	0	0	0	0	0	0	0	0	0	#N/A	#N/A	#N/A	none
MGS	wilcox	HG4D.0210	0	#N/A	1	0	FALSE	#N/A	Breastfed	Test Formula	0	0	0	0	0	0	0	0	0	#N/A	#N/A	#N/A	none
MGS	wilcox	HG4D.0211	0	#N/A	1	0	FALSE	#N/A	Breastfed	Test Formula	0	0	0	0	0	0	0	0	0	#N/A	#N/A	#N/A	none
MGS	wilcox	HG4D.0212	0	#N/A	1	0	FALSE	#N/A	Breastfed	Test Formula	0	0	0	0	0	0	0	0	0	#N/A	#N/A	#N/A	none
MGS	wilcox	HG4D.0213	0	#N/A	1	0	FALSE	#N/A	Breastfed	Test Formula	0	0	0	0	0	0	0	0	0	#N/A	#N/A	#N/A	none
MGS	wilcox	HG4D.0214	0.0769231	0.481481	0.481481	0.146124	FALSE	#N/A	Breastfed	Test Formula	0	0	0	0	0.303489	0	0	1	0	#N/A	3.94535	#N/A	none
MGS	wilcox	HG4D.0215	0	#N/A	1	0	FALSE	#N/A	Breastfed	Test Formula	0	0	0	0	0	0	0	0	0	#N/A	#N/A	#N/A	none
MGS	wilcox	HG4D.0216	0	#N/A	1	0	FALSE	#N/A	Breastfed	Test Formula	0	0	0	0	0	0	0	0	0	#N/A	#N/A	#N/A	none
MGS	wilcox	HG4D.0217	0	#N/A	1	0	FALSE	#N/A	Breastfed	Test Formula	0	0	0	0	0	0	0	0	0	#N/A	#N/A	#N/A	none
MGS	wilcox	HG4D.0218	0	#N/A	1	0	FALSE	#N/A	Breastfed	Test Formula	0	0	0	0	0	0	0	0	0	#N/A	#N/A	#N/A	none
MGS	wilcox	HG4D.0219	0	#N/A	1	0	FALSE	#N/A	Breastfed	Test Formula	0	0	0	0	0	0	0	0	0	#N/A	#N/A	#N/A	none
MGS	wilcox	HG4D.0220	-0.274725	0.229462	9.97093e-08	0.0644782	TRUE	0.684334	Breastfed	Test Formula	0.0254185	0.00153427	0	0.114315	0.0108081	0.309742	9	9	6	0.0376581	0.00579724	0.327418	none
MGS	wilcox	HG4D.0221	0	#N/A	1	0	FALSE	#N/A	Breastfed	Test Formula	0	0	0	0	0	0	0	0	0	#N/A	#N/A	#N/A	none
MGS	wilcox	HG4D.0222	0	#N/A	1	0	FALSE	#N/A	Breastfed	Test Formula	0	0	0	0	0	0	0	0	0	#N/A	#N/A	#N/A	none
MGS	wilcox	HG4D.0223	0	#N/A	1	0	FALSE	#N/A	Breastfed	Test Formula	0	0	0	0	0	0	0	0	0	#N/A	#N/A	#N/A	none
MGS	wilcox	HG4D.0224	0.0769231	0.481481	0.481481	0.000686261	FALSE	#N/A	Breastfed	Test Formula	0	0	0	0	0.00142531	0	0	1	0	#N/A	0.0185291	#N/A	none
MGS	wilcox	HG4D.0225	-0.307692	0.103188	0.00057971	0.18497	TRUE	0.424219	Breastfed	Test Formula	0	0	0	0.350418	0.00679572	0.0722575	6	2	3	0.507646	0.0441722	0.529224	none
MGS	wilcox	HG4D.0226	0	#N/A	1	0	FALSE	#N/A	Breastfed	Test Formula	0	0	0	0	0	0	0	0	0	#N/A	#N/A	#N/A	none
MGS	wilcox	HG4D.0227	0.186813	0.384328	7.4782e-07	0.16247	TRUE	0.888758	Breastfed	Test Formula	0	0	0	0.00231475	0.334944	3.13429	6	6	7	0.00209433	0.220289	0.0416163	none
MGS	wilcox	HG4D.0228	0.0934066	0.346667	0.0977778	0.34497	FALSE	#N/A	Breastfed	Test Formula	0	0	0	7.37995e-05	0.716396	0	1	2	0	0.00103319	4.65657	#N/A	none
MGS	wilcox	HG4D.0229	0	#N/A	1	0	FALSE	#N/A	Breastfed	Test Formula	0	0	0	0	0	0	0	0	0	#N/A	#N/A	#N/A	none
MGS	wilcox	HG4D.0230	0	#N/A	1	0	FALSE	#N/A	Breastfed	Test Formula	0	0	0	0	0	0	0	0	0	#N/A	#N/A	#N/A	none
MGS	wilcox	HG4D.0231	0	#N/A	1	0	FALSE	#N/A	Breastfed	Test Formula	0	0	0	0	0	0	0	0	0	#N/A	#N/A	#N/A	none
MGS	wilcox	HG4D.0232	0	#N/A	1	0	FALSE	#N/A	Breastfed	Test Formula	0	0	0	0	0	0	0	0	0	#N/A	#N/A	#N/A	none
MGS	wilcox	HG4D.0233	0	#N/A	1	0	FALSE	#N/A	Breastfed	Test Formula	0	0	0	0	0	0	0	0	0	#N/A	#N/A	#N/A	none
MGS	wilcox	HG4D.0234	0	#N/A	1	0	FALSE	#N/A	Breastfed	Test Formula	0	0	0	0	0	0	0	0	0	#N/A	#N/A	#N/A	none
MGS	wilcox	HG4D.0235	0	#N/A	1	0	FALSE	#N/A	Breastfed	Test Formula	0	0	0	0	0	0	0	0	0	#N/A	#N/A	#N/A	none
MGS	wilcox	HG4D.0236	0	#N/A	1	0	FALSE	#N/A	Breastfed	Test Formula	0	0	0	0	0	0	0	0	0	#N/A	#N/A	#N/A	none
MGS	wilcox	HG4D.0237	0.153846	0.222222	0.222222	0.105505	FALSE	#N/A	Breastfed	Test Formula	0	0	0	0	0.219126	0.000326834	0	2	1	#N/A	1.42432	0.00522934	none
MGS	wilcox	HG4D.0238	0	#N/A	1	0	FALSE	#N/A	Breastfed	Test Formula	0	0	0	0	0	0.00791534	0	0	1	#N/A	#N/A	0.126645	none
MGS	wilcox	HG4D.0239	-0.0879121	0.6638	0.00057971	1.70939	TRUE	0.909652	Breastfed	Test Formula	0	0	0	1.99063	1.40652	0.614624	5	3	3	0.0583984	7.63937	3.29391	none
MGS	wilcox	HG4D.0240	0	#N/A	1	0	FALSE	#N/A	Breastfed	Test Formula	0	0	0	0	0	0	0	0	0	#N/A	#N/A	#N/A	none
MGS	wilcox	HG4D.0241	0	#N/A	1	0	FALSE	#N/A	Breastfed	Test Formula	0	0	0	0	0	0	0	0	0	#N/A	#N/A	#N/A	none
MGS	wilcox	HG4D.0242	0	#N/A	1	0	FALSE	#N/A	Breastfed	Test Formula	0	0	0	0	0	0	0	0	0	#N/A	#N/A	#N/A	none
MGS	wilcox	HG4D.0243	0	#N/A	1	0	FALSE	#N/A	Breastfed	Test Formula	0	0	0	0	0	0	0	0	0	#N/A	#N/A	#N/A	none
MGS	wilcox	HG4D.0244	0	#N/A	1	0	FALSE	#N/A	Breastfed	Test Formula	0	0	0	0	0	0	0	0	0	#N/A	#N/A	#N/A	none
MGS	wilcox	HG4D.0245	0	#N/A	1	0	FALSE	#N/A	Breastfed	Test Formula	0	0	0	0	0	0	0	0	0	#N/A	#N/A	#N/A	none
MGS	wilcox	HG4D.0246	0	#N/A	1	0	FALSE	#N/A	Breastfed	Test Formula	0	0	0	0	0	0	0	0	0	#N/A	#N/A	#N/A	none
MGS	wilcox	HG4D.0247	0	#N/A	1	0	FALSE	#N/A	Breastfed	Test Formula	0	0	0	0	0	0	0	0	0	#N/A	#N/A	#N/A	none
MGS	wilcox	HG4D.0248	0	#N/A	1	0	FALSE	#N/A	Breastfed	Test Formula	0	0	0	0	0	0	0	0	0	#N/A	#N/A	#N/A	none
MGS	wilcox	HG4D.0249	0	#N/A	1	0	FALSE	#N/A	Breastfed	Test Formula	0	0	0	0	0	0	0	0	0	#N/A	#N/A	#N/A	none
MGS	wilcox	HG4D.0250	0	#N/A	1	0	FALSE	#N/A	Breastfed	Test Formula	0	0	0	0	0	0	0	0	0	#N/A	#N/A	#N/A	none
MGS	wilcox	HG4D.0251	0	#N/A	1	0	FALSE	#N/A	Breastfed	Test Formula	0	0	0	0	0	0	0	0	0	#N/A	#N/A	#N/A	none
MGS	wilcox	HG4D.0252	0	#N/A	1	0	FALSE	#N/A	Breastfed	Test Formula	0	0	0	0	0	0	0	0	0	#N/A	#N/A	#N/A	none
MGS	wilcox	HG4D.0253	0	#N/A	1	0	FALSE	#N/A	Breastfed	Test Formula	0	0	0	0	0	0	0	0	0	#N/A	#N/A	#N/A	none
MGS	wilcox	HG4D.0254	0	#N/A	1	0	FALSE	#N/A	Breastfed	Test Formula	0	0	0	0	0	0	0	0	0	#N/A	#N/A	#N/A	none
MGS	wilcox	HG4D.0255	0	#N/A	1	0	FALSE	#N/A	Breastfed	Test Formula	0	0	0	0	0	0	0	0	0	#N/A	#N/A	#N/A	none
MGS	wilcox	HG4D.0256	0	#N/A	1	0	FALSE	#N/A	Breastfed	Test Formula	0	0	0	0	0	0	0	0	0	#N/A	#N/A	#N/A	none
MGS	wilcox	HG4D.0257	0	#N/A	1	0	FALSE	#N/A	Breastfed	Test Formula	0	0	0	0	0	0	0	0	0	#N/A	#N/A	#N/A	none
MGS	wilcox	HG4D.0258	0	#N/A	1	0	FALSE	#N/A	Breastfed	Test Formula	0	0	0	0	0	0.000270142	0	0	1	#N/A	#N/A	0.00432227	none
MGS	wilcox	HG4D.0259	0	#N/A	1	0	FALSE	#N/A	Breastfed	Test Formula	0	0	0	0	0	0	0	0	0	#N/A	#N/A	#N/A	none
MGS	wilcox	HG4D.0260	0	#N/A	1	0	FALSE	#N/A	Breastfed	Test Formula	0	0	0	0	0	0	0	0	0	#N/A	#N/A	#N/A	none
MGS	wilcox	HG4D.0261	0	#N/A	1	0	FALSE	#N/A	Breastfed	Test Formula	0	0	0	0	0	0	0	0	0	#N/A	#N/A	#N/A	none
MGS	wilcox	HG4D.0262	-0.153846	0.433108	0.00057971	2.45666	TRUE	0.908524	Breastfed	Test Formula	0	0	0	3.53364	1.29684	11.3207	5	3	5	0.659309	0.00928031	12.1068	none
MGS	wilcox	HG4D.0263	0	#N/A	1	0	FALSE	#N/A	Breastfed	Test Formula	0	0	0	0	0	0	0	0	0	#N/A	#N/A	#N/A	none
MGS	wilcox	HG4D.0264	0	#N/A	1	0	FALSE	#N/A	Breastfed	Test Formula	0	0	0	0	0	0	0	0	0	#N/A	#N/A	#N/A	none
MGS	wilcox	HG4D.0265	0	#N/A	1	0	FALSE	#N/A	Breastfed	Test Formula	0	0	0	0	0	0.00144469	0	0	1	#N/A	#N/A	0.023115	none
MGS	wilcox	HG4D.0266	0	#N/A	1	0	FALSE	#N/A	Breastfed	Test Formula	0	0	0	0	0	0	0	0	0	#N/A	#N/A	#N/A	none
MGS	wilcox	HG4D.0267	0	#N/A	1	0	FALSE	#N/A	Breastfed	Test Formula	0	0	0	0	0	0	0	0	0	#N/A	#N/A	#N/A	none
MGS	wilcox	HG4D.0268	0	#N/A	1	0	FALSE	#N/A	Breastfed	Test Formula	0	0	0	0	0	0.00523683	0	0	1	#N/A	#N/A	0.0837893	none
MGS	wilcox	HG4D.0269	0	#N/A	1	0	FALSE	#N/A	Breastfed	Test Formula	0	0	0	0	0	0	0	0	0	#N/A	#N/A	#N/A	none
MGS	wilcox	HG4D.0270	0	#N/A	1	0	FALSE	#N/A	Breastfed	Test Formula	0	0	0	0	0	0	0	0	0	#N/A	#N/A	#N/A	none
MGS	wilcox	HG4D.0271	0	#N/A	1	0	FALSE	#N/A	Breastfed	Test Formula	0	0	0	0	0	0	0	0	0	#N/A	#N/A	#N/A	none
MGS	wilcox	HG4D.0272	0	#N/A	1	0	FALSE	#N/A	Breastfed	Test Formula	0	0	0	0	0	0	0	0	0	#N/A	#N/A	#N/A	none
MGS	wilcox	HG4D.0273	0	#N/A	1	0	FALSE	#N/A	Breastfed	Test Formula	0	0	0	0	0	0	0	0	0	#N/A	#N/A	#N/A	none
MGS	wilcox	HG4D.0274	0	#N/A	1	0	FALSE	#N/A	Breastfed	Test Formula	0	0	0	0	0	0	0	0	0	#N/A	#N/A	#N/A	none
MGS	wilcox	HG4D.0275	0	#N/A	1	0	FALSE	#N/A	Breastfed	Test Formula	0	0	0	0	0	0	0	0	0	#N/A	#N/A	#N/A	none
MGS	wilcox	HG4D.0276	0	#N/A	1	0	FALSE	#N/A	Breastfed	Test Formula	0	0	0	0	0	0	0	0	0	#N/A	#N/A	#N/A	none
MGS	wilcox	HG4D.0277	0	#N/A	1	0	FALSE	#N/A	Breastfed	Test Formula	0	0	0	0	0	0	0	0	0	#N/A	#N/A	#N/A	none
MGS	wilcox	HG4D.0278	0.0769231	0.481481	0.481481	1.57817e-05	FALSE	#N/A	Breastfed	Test Formula	0	0	0	0	3.27774e-05	0	0	1	0	#N/A	0.000426107	#N/A	none
MGS	wilcox	HG4D.0279	0	#N/A	1	0	FALSE	#N/A	Breastfed	Test Formula	0	0	0	0	0	0	0	0	0	#N/A	#N/A	#N/A	none
MGS	wilcox	HG4D.0280	0	#N/A	1	0	FALSE	#N/A	Breastfed	Test Formula	0	0	0	0	0	0	0	0	0	#N/A	#N/A	#N/A	none
MGS	wilcox	HG4D.0281	0	#N/A	1	0	FALSE	#N/A	Breastfed	Test Formula	0	0	0	0	0	0	0	0	0	#N/A	#N/A	#N/A	none
MGS	wilcox	HG4D.0282	0	#N/A	1	0	FALSE	#N/A	Breastfed	Test Formula	0	0	0	0	0	0	0	0	0	#N/A	#N/A	#N/A	none
MGS	wilcox	HG4D.0283	0	#N/A	1	0	FALSE	#N/A	Breastfed	Test Formula	0	0	0	0	0	0	0	0	0	#N/A	#N/A	#N/A	none
MGS	wilcox	HG4D.0284	0	#N/A	1	0	FALSE	#N/A	Breastfed	Test Formula	0	0	0	0	0	0	0	0	0	#N/A	#N/A	#N/A	none
MGS	wilcox	HG4D.0285	0	#N/A	1	0	FALSE	#N/A	Breastfed	Test Formula	0	0	0	0	0	0.0282789	0	0	1	#N/A	#N/A	0.452463	none
MGS	wilcox	HG4D.0286	0	#N/A	1	0	FALSE	#N/A	Breastfed	Test Formula	0	0	0	0	0	0	0	0	0	#N/A	#N/A	#N/A	none
MGS	wilcox	HG4D.0287	0.0769231	0.481481	0.481481	1.50666e-05	FALSE	#N/A	Breastfed	Test Formula	0	0	0	0	3.12922e-05	5.08119e-05	0	1	1	#N/A	0.000406799	0.00081299	none
MGS	wilcox	HG4D.0288	0	#N/A	1	0	FALSE	#N/A	Breastfed	Test Formula	0	0	0	0	0	0	0	0	0	#N/A	#N/A	#N/A	none
MGS	wilcox	HG4D.0289	0	#N/A	1	0	FALSE	#N/A	Breastfed	Test Formula	0	0	0	0	0	0	0	0	0	#N/A	#N/A	#N/A	none
MGS	wilcox	HG4D.0290	0	#N/A	1	0	FALSE	#N/A	Breastfed	Test Formula	0	0	0	0	0	0	0	0	0	#N/A	#N/A	#N/A	none
MGS	wilcox	HG4D.0291	0	#N/A	1	0	FALSE	#N/A	Breastfed	Test Formula	0	0	0	0	0	0	0	0	0	#N/A	#N/A	#N/A	none
MGS	wilcox	HG4D.0292	0.164835	0.211852	0.0407407	0.0193818	FALSE	#N/A	Breastfed	Test Formula	0	0	0	0.00128602	0.0388696	0	1	3	0	0.0180043	0.0789822	#N/A	none
MGS	wilcox	HG4D.0293	0	#N/A	1	0	FALSE	#N/A	Breastfed	Test Formula	0	0	0	0	0	0	0	0	0	#N/A	#N/A	#N/A	none
MGS	wilcox	HG4D.0294	0	#N/A	1	0	FALSE	#N/A	Breastfed	Test Formula	0	0	0	0	0	0	0	0	0	#N/A	#N/A	#N/A	none
MGS	wilcox	HG4D.0295	0	#N/A	1	0	FALSE	#N/A	Breastfed	Test Formula	0	0	0	0	0	0	0	0	0	#N/A	#N/A	#N/A	none
MGS	wilcox	HG4D.0296	0	#N/A	1	0	FALSE	#N/A	Breastfed	Test Formula	0	0	0	0	0	0	0	0	0	#N/A	#N/A	#N/A	none
MGS	wilcox	HG4D.0297	0	#N/A	1	0	FALSE	#N/A	Breastfed	Test Formula	0	0	0	0	0	0	0	0	0	#N/A	#N/A	#N/A	none
MGS	wilcox	HG4D.0298	0	#N/A	1	0	FALSE	#N/A	Breastfed	Test Formula	0	0	0	0	0	0	0	0	0	#N/A	#N/A	#N/A	none
MGS	wilcox	HG4D.0299	0	#N/A	1	0	FALSE	#N/A	Breastfed	Test Formula	0	0	0	0	0	0	0	0	0	#N/A	#N/A	#N/A	none
MGS	wilcox	HG4D.0300	0	#N/A	1	0	FALSE	#N/A	Breastfed	Test Formula	0	0	0	0	0	0	0	0	0	#N/A	#N/A	#N/A	none
MGS	wilcox	HG4D.0301	0	#N/A	1	0	FALSE	#N/A	Breastfed	Test Formula	0	0	0	0	0	0	0	0	0	#N/A	#N/A	#N/A	none
MGS	wilcox	HG4D.0302	0	#N/A	1	0	FALSE	#N/A	Breastfed	Test Formula	0	0	0	0	0	0	0	0	0	#N/A	#N/A	#N/A	none
MGS	wilcox	HG4D.0303	0	#N/A	1	0	FALSE	#N/A	Breastfed	Test Formula	0	0	0	0	0	0	0	0	0	#N/A	#N/A	#N/A	none
MGS	wilcox	HG4D.0304	0	#N/A	1	0	FALSE	#N/A	Breastfed	Test Formula	0	0	0	0	0	0	0	0	0	#N/A	#N/A	#N/A	none
MGS	wilcox	HG4D.0305	0	#N/A	1	0	FALSE	#N/A	Breastfed	Test Formula	0	0	0	0	0	0	0	0	0	#N/A	#N/A	#N/A	none
MGS	wilcox	HG4D.0306	0	#N/A	1	0	FALSE	#N/A	Breastfed	Test Formula	0	0	0	0	0	0	0	0	0	#N/A	#N/A	#N/A	none
MGS	wilcox	HG4D.0307	0	#N/A	1	0	FALSE	#N/A	Breastfed	Test Formula	0	0	0	0	0	0.0274369	0	0	1	#N/A	#N/A	0.43899	none
MGS	wilcox	HG4D.0308	0	#N/A	1	0	FALSE	#N/A	Breastfed	Test Formula	0	0	0	0	0	0	0	0	0	#N/A	#N/A	#N/A	none
MGS	wilcox	HG4D.0309	0	#N/A	1	0	FALSE	#N/A	Breastfed	Test Formula	0	0	0	0	0	0	0	0	0	#N/A	#N/A	#N/A	none
MGS	wilcox	HG4D.0310	-0.0714286	1	0.481481	4.368e-05	FALSE	#N/A	Breastfed	Test Formula	0	0	0	8.424e-05	0	0.000108102	1	0	2	0.00117936	#N/A	0.000864816	none
MGS	wilcox	HG4D.0311	0	#N/A	1	0	FALSE	#N/A	Breastfed	Test Formula	0	0	0	0	0	0	0	0	0	#N/A	#N/A	#N/A	none
MGS	wilcox	HG4D.0312	0	#N/A	1	0	FALSE	#N/A	Breastfed	Test Formula	0	0	0	0	0	0	0	0	0	#N/A	#N/A	#N/A	none
MGS	wilcox	HG4D.0313	0	#N/A	1	0	FALSE	#N/A	Breastfed	Test Formula	0	0	0	0	0	0	0	0	0	#N/A	#N/A	#N/A	none
MGS	wilcox	HG4D.0314	0	#N/A	1	0	FALSE	#N/A	Breastfed	Test Formula	0	0	0	0	0	0	0	0	0	#N/A	#N/A	#N/A	none
MGS	wilcox	HG4D.0315	0.153846	0.222222	0.222222	0.00348371	FALSE	#N/A	Breastfed	Test Formula	0	0	0	0	0.0072354	0	0	2	0	#N/A	0.0470301	#N/A	none
MGS	wilcox	HG4D.0316	0	#N/A	1	0	FALSE	#N/A	Breastfed	Test Formula	0	0	0	0	0	0	0	0	0	#N/A	#N/A	#N/A	none
MGS	wilcox	HG4D.0317	0	#N/A	1	0	FALSE	#N/A	Breastfed	Test Formula	0	0	0	0	0	0	0	0	0	#N/A	#N/A	#N/A	none
MGS	wilcox	HG4D.0318	0.285714	0.089372	0.00193237	0.0251321	TRUE	0.424219	Breastfed	Test Formula	0	0	0	0.00028665	0.0518887	0.0335087	2	5	4	0.00200655	0.00924716	0.148744	none
MGS	wilcox	HG4D.0319	0.0769231	0.481481	0.481481	0.00700818	FALSE	#N/A	Breastfed	Test Formula	0	0	0	0	0.0145554	0	0	1	0	#N/A	0.189221	#N/A	none
MGS	wilcox	HG4D.0320	0	#N/A	1	0	FALSE	#N/A	Breastfed	Test Formula	0	0	0	0	0	0	0	0	0	#N/A	#N/A	#N/A	none
MGS	wilcox	HG4D.0321	0	#N/A	1	0	FALSE	#N/A	Breastfed	Test Formula	0	0	0	0	0	0	0	0	0	#N/A	#N/A	#N/A	none
MGS	wilcox	HG4D.0322	0	#N/A	1	0	FALSE	#N/A	Breastfed	Test Formula	0	0	0	0	0	0	0	0	0	#N/A	#N/A	#N/A	none
MGS	wilcox	HG4D.0323	0	#N/A	1	0	FALSE	#N/A	Breastfed	Test Formula	0	0	0	0	0	0	0	0	0	#N/A	#N/A	#N/A	none
MGS	wilcox	HG4D.0324	0.142857	0.460741	0.0057971	0.0125223	FALSE	#N/A	Breastfed	Test Formula	0	0	0	0.0226307	0.00163642	0.0121187	2	4	4	0.158415	0.00394062	0.00951458	none
MGS	wilcox	HG4D.0325	0	#N/A	1	0	FALSE	#N/A	Breastfed	Test Formula	0	0	0	0	0	0	0	0	0	#N/A	#N/A	#N/A	none
MGS	wilcox	HG4D.0326	0	#N/A	1	0	FALSE	#N/A	Breastfed	Test Formula	0	0	0	0	0	0	0	0	0	#N/A	#N/A	#N/A	none
MGS	wilcox	HG4D.0327	-0.0714286	1	0.481481	5.05006e-05	FALSE	#N/A	Breastfed	Test Formula	0	0	0	9.73939e-05	0	1.85566	1	0	2	0.00136352	#N/A	14.8453	none
MGS	wilcox	HG4D.0328	0	#N/A	1	0	FALSE	#N/A	Breastfed	Test Formula	0	0	0	0	0	0	0	0	0	#N/A	#N/A	#N/A	none
MGS	wilcox	HG4D.0329	0	#N/A	1	0	FALSE	#N/A	Breastfed	Test Formula	0	0	0	0	0	0	0	0	0	#N/A	#N/A	#N/A	none
MGS	wilcox	HG4D.0330	0	#N/A	1	0	FALSE	#N/A	Breastfed	Test Formula	0	0	0	0	0	0	0	0	0	#N/A	#N/A	#N/A	none
MGS	wilcox	HG4D.0331	0	#N/A	1	0	FALSE	#N/A	Breastfed	Test Formula	0	0	0	0	0	0	0	0	0	#N/A	#N/A	#N/A	none
MGS	wilcox	HG4D.0332	0.0769231	0.481481	0.481481	0.000776543	FALSE	#N/A	Breastfed	Test Formula	0	0	0	0	0.00161282	0	0	1	0	#N/A	0.0209667	#N/A	none
MGS	wilcox	HG4D.0333	0	#N/A	1	0	FALSE	#N/A	Breastfed	Test Formula	0	0	0	0	0	0	0	0	0	#N/A	#N/A	#N/A	none
MGS	wilcox	HG4D.0334	0	#N/A	1	0	FALSE	#N/A	Breastfed	Test Formula	0	0	0	0	0	0	0	0	0	#N/A	#N/A	#N/A	none
MGS	wilcox	HG4D.0335	0	#N/A	1	0	FALSE	#N/A	Breastfed	Test Formula	0	0	0	0	0	0	0	0	0	#N/A	#N/A	#N/A	none
MGS	wilcox	HG4D.0336	0	#N/A	1	0	FALSE	#N/A	Breastfed	Test Formula	0	0	0	0	0	0	0	0	0	#N/A	#N/A	#N/A	none
MGS	wilcox	HG4D.0337	0	#N/A	1	0	FALSE	#N/A	Breastfed	Test Formula	0	0	0	0	0	0	0	0	0	#N/A	#N/A	#N/A	none
MGS	wilcox	HG4D.0338	0	#N/A	1	0	FALSE	#N/A	Breastfed	Test Formula	0	0	0	0	0	0	0	0	0	#N/A	#N/A	#N/A	none
MGS	wilcox	HG4D.0339	0	#N/A	1	0	FALSE	#N/A	Breastfed	Test Formula	0	0	0	0	0	0	0	0	0	#N/A	#N/A	#N/A	none
MGS	wilcox	HG4D.0340	0	#N/A	1	0	FALSE	#N/A	Breastfed	Test Formula	0	0	0	0	0	0	0	0	0	#N/A	#N/A	#N/A	none
MGS	wilcox	HG4D.0341	0	#N/A	1	0	FALSE	#N/A	Breastfed	Test Formula	0	0	0	0	0	0	0	0	0	#N/A	#N/A	#N/A	none
MGS	wilcox	HG4D.0342	0	#N/A	1	0	FALSE	#N/A	Breastfed	Test Formula	0	0	0	0	0	0	0	0	0	#N/A	#N/A	#N/A	none
MGS	wilcox	HG4D.0343	0	#N/A	1	0	FALSE	#N/A	Breastfed	Test Formula	0	0	0	0	0	0	0	0	0	#N/A	#N/A	#N/A	none
MGS	wilcox	HG4D.0344	0	#N/A	1	0	FALSE	#N/A	Breastfed	Test Formula	0	0	0	0	0	0	0	0	0	#N/A	#N/A	#N/A	none
MGS	wilcox	HG4D.0345	0	#N/A	1	0	FALSE	#N/A	Breastfed	Test Formula	0	0	0	0	0	0	0	0	0	#N/A	#N/A	#N/A	none
MGS	wilcox	HG4D.0346	0	#N/A	1	0	FALSE	#N/A	Breastfed	Test Formula	0	0	0	0	0	0	0	0	0	#N/A	#N/A	#N/A	none
MGS	wilcox	HG4D.0347	0	#N/A	1	0	FALSE	#N/A	Breastfed	Test Formula	0	0	0	0	0	0	0	0	0	#N/A	#N/A	#N/A	none
MGS	wilcox	HG4D.0348	0	#N/A	1	0	FALSE	#N/A	Breastfed	Test Formula	0	0	0	0	0	0	0	0	0	#N/A	#N/A	#N/A	none
MGS	wilcox	HG4D.0349	0	#N/A	1	0	FALSE	#N/A	Breastfed	Test Formula	0	0	0	0	0	0	0	0	0	#N/A	#N/A	#N/A	none
MGS	wilcox	HG4D.0350	0	#N/A	1	0	FALSE	#N/A	Breastfed	Test Formula	0	0	0	0	0	0	0	0	0	#N/A	#N/A	#N/A	none
MGS	wilcox	HG4D.0351	0	#N/A	1	0	FALSE	#N/A	Breastfed	Test Formula	0	0	0	0	0	0	0	0	0	#N/A	#N/A	#N/A	none
MGS	wilcox	HG4D.0352	0	#N/A	1	0	FALSE	#N/A	Breastfed	Test Formula	0	0	0	0	0	0	0	0	0	#N/A	#N/A	#N/A	none
MGS	wilcox	HG4D.0353	0	#N/A	1	0	FALSE	#N/A	Breastfed	Test Formula	0	0	0	0	0	0	0	0	0	#N/A	#N/A	#N/A	none
MGS	wilcox	HG4D.0354	-0.0714286	1	0.481481	6.61017e-05	FALSE	#N/A	Breastfed	Test Formula	0	0	0	0.000127482	0	0	1	0	0	0.00178475	#N/A	#N/A	none
MGS	wilcox	HG4D.0355	0.0769231	0.481481	0.481481	0.00022286	FALSE	#N/A	Breastfed	Test Formula	0	0	0	0	0.000462864	0	0	1	0	#N/A	0.00601723	#N/A	none
MGS	wilcox	HG4D.0356	0	#N/A	1	0	FALSE	#N/A	Breastfed	Test Formula	0	0	0	0	0	0	0	0	0	#N/A	#N/A	#N/A	none
MGS	wilcox	HG4D.0357	0.0989011	0.613867	0.000152555	0.214104	TRUE	0.908524	Breastfed	Test Formula	0	0	0	0.227092	0.200116	0.0695572	4	5	5	0.00658295	0.0229754	0.032616	none
MGS	wilcox	HG4D.0358	0	#N/A	1	0	FALSE	#N/A	Breastfed	Test Formula	0	0	0	0	0	0	0	0	0	#N/A	#N/A	#N/A	none
MGS	wilcox	HG4D.0359	0	#N/A	1	0	FALSE	#N/A	Breastfed	Test Formula	0	0	0	0	0	0	0	0	0	#N/A	#N/A	#N/A	none
MGS	wilcox	HG4D.0360	0	#N/A	1	0	FALSE	#N/A	Breastfed	Test Formula	0	0	0	0	0	0	0	0	0	#N/A	#N/A	#N/A	none
MGS	wilcox	HG4D.0361	0	#N/A	1	0	FALSE	#N/A	Breastfed	Test Formula	0	0	0	0	0	0	0	0	0	#N/A	#N/A	#N/A	none
MGS	wilcox	HG4D.0362	0.0769231	0.481481	0.481481	0.000899848	FALSE	#N/A	Breastfed	Test Formula	0	0	0	0	0.00186892	0	0	1	0	#N/A	0.0242959	#N/A	none
MGS	wilcox	HG4D.0363	0	#N/A	1	0	FALSE	#N/A	Breastfed	Test Formula	0	0	0	0	0	0	0	0	0	#N/A	#N/A	#N/A	none
MGS	wilcox	HG4D.0364	0	#N/A	1	0	FALSE	#N/A	Breastfed	Test Formula	0	0	0	0	0	0	0	0	0	#N/A	#N/A	#N/A	none
MGS	wilcox	HG4D.0365	-0.10989	0.61314	0.0057971	0.0552796	FALSE	#N/A	Breastfed	Test Formula	0	0	0	0.018066	0.0953559	0.00632727	4	2	2	0.0466468	0.619813	0.0506182	none
MGS	wilcox	HG4D.0366	0.0769231	0.481481	0.481481	0.00112423	FALSE	#N/A	Breastfed	Test Formula	0	0	0	0	0.00233494	0.0453417	0	1	1	#N/A	0.0303542	0.725467	none
MGS	wilcox	HG4D.0367	0	#N/A	1	0	FALSE	#N/A	Breastfed	Test Formula	0	0	0	0	0	0	0	0	0	#N/A	#N/A	#N/A	none
MGS	wilcox	HG4D.0368	0	#N/A	1	0	FALSE	#N/A	Breastfed	Test Formula	0	0	0	0	0	0	0	0	0	#N/A	#N/A	#N/A	none
MGS	wilcox	HG4D.0369	0	#N/A	1	0	FALSE	#N/A	Breastfed	Test Formula	0	0	0	0	0	0	0	0	0	#N/A	#N/A	#N/A	none
MGS	wilcox	HG4D.0370	0	#N/A	1	0	FALSE	#N/A	Breastfed	Test Formula	0	0	0	0	0	0.0281066	0	0	1	#N/A	#N/A	0.449705	none
MGS	wilcox	HG4D.0371	0	#N/A	1	0	FALSE	#N/A	Breastfed	Test Formula	0	0	0	0	0	0	0	0	0	#N/A	#N/A	#N/A	none
MGS	wilcox	HG4D.0372	0	#N/A	1	0	FALSE	#N/A	Breastfed	Test Formula	0	0	0	0	0	0	0	0	0	#N/A	#N/A	#N/A	none
MGS	wilcox	HG4D.0373	0	#N/A	1	0	FALSE	#N/A	Breastfed	Test Formula	0	0	0	0	0	0	0	0	0	#N/A	#N/A	#N/A	none
MGS	wilcox	HG4D.0374	0	#N/A	1	0	FALSE	#N/A	Breastfed	Test Formula	0	0	0	0	0	0	0	0	0	#N/A	#N/A	#N/A	none
MGS	wilcox	HG4D.0375	0	#N/A	1	0	FALSE	#N/A	Breastfed	Test Formula	0	0	0	0	0	0	0	0	0	#N/A	#N/A	#N/A	none
MGS	wilcox	HG4D.0376	0	#N/A	1	0	FALSE	#N/A	Breastfed	Test Formula	0	0	0	0	0	0	0	0	0	#N/A	#N/A	#N/A	none
MGS	wilcox	HG4D.0377	0	#N/A	1	0	FALSE	#N/A	Breastfed	Test Formula	0	0	0	0	0	0	0	0	0	#N/A	#N/A	#N/A	none
MGS	wilcox	HG4D.0378	0	#N/A	1	0	FALSE	#N/A	Breastfed	Test Formula	0	0	0	0	0	0	0	0	0	#N/A	#N/A	#N/A	none
MGS	wilcox	HG4D.0379	0	#N/A	1	0	FALSE	#N/A	Breastfed	Test Formula	0	0	0	0	0	0	0	0	0	#N/A	#N/A	#N/A	none
MGS	wilcox	HG4D.0380	0	#N/A	1	0	FALSE	#N/A	Breastfed	Test Formula	0	0	0	0	0	0	0	0	0	#N/A	#N/A	#N/A	none
MGS	wilcox	HG4D.0381	0	#N/A	1	0	FALSE	#N/A	Breastfed	Test Formula	0	0	0	0	0	0	0	0	0	#N/A	#N/A	#N/A	none
MGS	wilcox	HG4D.0382	0	#N/A	1	0	FALSE	#N/A	Breastfed	Test Formula	0	0	0	0	0	0	0	0	0	#N/A	#N/A	#N/A	none
MGS	wilcox	HG4D.0383	0	#N/A	1	0	FALSE	#N/A	Breastfed	Test Formula	0	0	0	0	0	0	0	0	0	#N/A	#N/A	#N/A	none
MGS	wilcox	HG4D.0384	0	#N/A	1	0	FALSE	#N/A	Breastfed	Test Formula	0	0	0	0	0	0	0	0	0	#N/A	#N/A	#N/A	none
MGS	wilcox	HG4D.0385	0	#N/A	1	0	FALSE	#N/A	Breastfed	Test Formula	0	0	0	0	0	0	0	0	0	#N/A	#N/A	#N/A	none
MGS	wilcox	HG4D.0386	0	#N/A	1	0	FALSE	#N/A	Breastfed	Test Formula	0	0	0	0	0	0	0	0	0	#N/A	#N/A	#N/A	none
MGS	wilcox	HG4D.0387	0	#N/A	1	0	FALSE	#N/A	Breastfed	Test Formula	0	0	0	0	0	0	0	0	0	#N/A	#N/A	#N/A	none
MGS	wilcox	HG4D.0388	0	#N/A	1	0	FALSE	#N/A	Breastfed	Test Formula	0	0	0	0	0	0	0	0	0	#N/A	#N/A	#N/A	none
MGS	wilcox	HG4D.0389	0	#N/A	1	0	FALSE	#N/A	Breastfed	Test Formula	0	0	0	0	0	0	0	0	0	#N/A	#N/A	#N/A	none
MGS	wilcox	HG4D.0390	0	#N/A	1	0	FALSE	#N/A	Breastfed	Test Formula	0	0	0	0	0	0	0	0	0	#N/A	#N/A	#N/A	none
MGS	wilcox	HG4D.0391	0	#N/A	1	0	FALSE	#N/A	Breastfed	Test Formula	0	0	0	0	0	0	0	0	0	#N/A	#N/A	#N/A	none
MGS	wilcox	HG4D.0392	0	#N/A	1	0	FALSE	#N/A	Breastfed	Test Formula	0	0	0	0	0	0	0	0	0	#N/A	#N/A	#N/A	none
MGS	wilcox	HG4D.0393	0	#N/A	1	0	FALSE	#N/A	Breastfed	Test Formula	0	0	0	0	0	0	0	0	0	#N/A	#N/A	#N/A	none
MGS	wilcox	HG4D.0394	0	#N/A	1	0	FALSE	#N/A	Breastfed	Test Formula	0	0	0	0	0	0	0	0	0	#N/A	#N/A	#N/A	none
MGS	wilcox	HG4D.0395	0	#N/A	1	0	FALSE	#N/A	Breastfed	Test Formula	0	0	0	0	0	0	0	0	0	#N/A	#N/A	#N/A	none
MGS	wilcox	HG4D.0396	0	#N/A	1	0	FALSE	#N/A	Breastfed	Test Formula	0	0	0	0	0	0	0	0	0	#N/A	#N/A	#N/A	none
MGS	wilcox	HG4D.0397	0	#N/A	1	0	FALSE	#N/A	Breastfed	Test Formula	0	0	0	0	0	0	0	0	0	#N/A	#N/A	#N/A	none
MGS	wilcox	HG4D.0398	0	#N/A	1	0	FALSE	#N/A	Breastfed	Test Formula	0	0	0	0	0	0	0	0	0	#N/A	#N/A	#N/A	none
MGS	wilcox	HG4D.0399	0	#N/A	1	0	FALSE	#N/A	Breastfed	Test Formula	0	0	0	0	0	0	0	0	0	#N/A	#N/A	#N/A	none
MGS	wilcox	HG4D.0400	0	#N/A	1	0	FALSE	#N/A	Breastfed	Test Formula	0	0	0	0	0	0	0	0	0	#N/A	#N/A	#N/A	none
MGS	wilcox	HG4D.0401	0	#N/A	1	0	FALSE	#N/A	Breastfed	Test Formula	0	0	0	0	0	0	0	0	0	#N/A	#N/A	#N/A	none
MGS	wilcox	HG4D.0402	0	#N/A	1	0	FALSE	#N/A	Breastfed	Test Formula	0	0	0	0	0	0	0	0	0	#N/A	#N/A	#N/A	none
MGS	wilcox	HG4D.0403	0	#N/A	1	0	FALSE	#N/A	Breastfed	Test Formula	0	0	0	0	0	0	0	0	0	#N/A	#N/A	#N/A	none
MGS	wilcox	HG4D.0404	0	#N/A	1	0	FALSE	#N/A	Breastfed	Test Formula	0	0	0	0	0	0	0	0	0	#N/A	#N/A	#N/A	none
MGS	wilcox	HG4D.0405	0	#N/A	1	0	FALSE	#N/A	Breastfed	Test Formula	0	0	0	0	0	0	0	0	0	#N/A	#N/A	#N/A	none
MGS	wilcox	HG4D.0406	0	#N/A	1	0	FALSE	#N/A	Breastfed	Test Formula	0	0	0	0	0	0	0	0	0	#N/A	#N/A	#N/A	none
MGS	wilcox	HG4D.0407	0	#N/A	1	0	FALSE	#N/A	Breastfed	Test Formula	0	0	0	0	0	0	0	0	0	#N/A	#N/A	#N/A	none
MGS	wilcox	HG4D.0408	0	#N/A	1	0	FALSE	#N/A	Breastfed	Test Formula	0	0	0	0	0	0	0	0	0	#N/A	#N/A	#N/A	none
MGS	wilcox	HG4D.0409	0	#N/A	1	0	FALSE	#N/A	Breastfed	Test Formula	0	0	0	0	0	0	0	0	0	#N/A	#N/A	#N/A	none
MGS	wilcox	HG4D.0410	0	#N/A	1	0	FALSE	#N/A	Breastfed	Test Formula	0	0	0	0	0	0	0	0	0	#N/A	#N/A	#N/A	none
MGS	wilcox	HG4D.0411	0	#N/A	1	0	FALSE	#N/A	Breastfed	Test Formula	0	0	0	0	0	0	0	0	0	#N/A	#N/A	#N/A	none
MGS	wilcox	HG4D.0412	0	#N/A	1	0	FALSE	#N/A	Breastfed	Test Formula	0	0	0	0	0	0	0	0	0	#N/A	#N/A	#N/A	none
MGS	wilcox	HG4D.0413	0	#N/A	1	0	FALSE	#N/A	Breastfed	Test Formula	0	0	0	0	0	0	0	0	0	#N/A	#N/A	#N/A	none
MGS	wilcox	HG4D.0414	0	#N/A	1	0	FALSE	#N/A	Breastfed	Test Formula	0	0	0	0	0	0	0	0	0	#N/A	#N/A	#N/A	none
MGS	wilcox	HG4D.0415	0	#N/A	1	0	FALSE	#N/A	Breastfed	Test Formula	0	0	0	0	0	0	0	0	0	#N/A	#N/A	#N/A	none
MGS	wilcox	HG4D.0416	-0.0714286	1	0.481481	0.00981397	FALSE	#N/A	Breastfed	Test Formula	0	0	0	0.0189269	0	4.16514e-05	1	0	1	0.264977	#N/A	0.000666422	none
MGS	wilcox	HG4D.0417	-0.142857	0.481481	0.222222	0.00200128	FALSE	#N/A	Breastfed	Test Formula	0	0	0	0.00385961	0	0	2	0	0	0.0270172	#N/A	#N/A	none
MGS	wilcox	HG4D.0418	0	#N/A	1	0	FALSE	#N/A	Breastfed	Test Formula	0	0	0	0	0	0	0	0	0	#N/A	#N/A	#N/A	none
MGS	wilcox	HG4D.0419	0	#N/A	1	0	FALSE	#N/A	Breastfed	Test Formula	0	0	0	0	0	0	0	0	0	#N/A	#N/A	#N/A	none
MGS	wilcox	HG4D.0420	-0.142857	0.481481	0.222222	0.00215628	FALSE	#N/A	Breastfed	Test Formula	0	0	0	0.00415853	0	8.88858e-05	2	0	1	0.0291097	#N/A	0.00142217	none
MGS	wilcox	HG4D.0421	0	#N/A	1	0	FALSE	#N/A	Breastfed	Test Formula	0	0	0	0	0	0	0	0	0	#N/A	#N/A	#N/A	none
MGS	wilcox	HG4D.0422	0	#N/A	1	0	FALSE	#N/A	Breastfed	Test Formula	0	0	0	0	0	0	0	0	0	#N/A	#N/A	#N/A	none
MGS	wilcox	HG4D.0423	0	#N/A	1	0	FALSE	#N/A	Breastfed	Test Formula	0	0	0	0	0	0	0	0	0	#N/A	#N/A	#N/A	none
MGS	wilcox	HG4D.0424	0	#N/A	1	0	FALSE	#N/A	Breastfed	Test Formula	0	0	0	0	0	0	0	0	0	#N/A	#N/A	#N/A	none
MGS	wilcox	HG4D.0425	0	#N/A	1	0	FALSE	#N/A	Breastfed	Test Formula	0	0	0	0	0	5.50953e-05	0	0	1	#N/A	#N/A	0.000881525	none
MGS	wilcox	HG4D.0426	0	#N/A	1	0	FALSE	#N/A	Breastfed	Test Formula	0	0	0	0	0	0	0	0	0	#N/A	#N/A	#N/A	none
MGS	wilcox	HG4D.0427	0	#N/A	1	0	FALSE	#N/A	Breastfed	Test Formula	0	0	0	0	0	0	0	0	0	#N/A	#N/A	#N/A	none
MGS	wilcox	HG4D.0428	0	#N/A	1	0	FALSE	#N/A	Breastfed	Test Formula	0	0	0	0	0	0	0	0	0	#N/A	#N/A	#N/A	none
MGS	wilcox	HG4D.0429	0	#N/A	1	0	FALSE	#N/A	Breastfed	Test Formula	0	0	0	0	0	0	0	0	0	#N/A	#N/A	#N/A	none
MGS	wilcox	HG4D.0430	0	#N/A	1	0	FALSE	#N/A	Breastfed	Test Formula	0	0	0	0	0	0	0	0	0	#N/A	#N/A	#N/A	none
MGS	wilcox	HG4D.0431	0	#N/A	1	0	FALSE	#N/A	Breastfed	Test Formula	0	0	0	0	0	0	0	0	0	#N/A	#N/A	#N/A	none
MGS	wilcox	HG4D.0432	0	#N/A	1	0	FALSE	#N/A	Breastfed	Test Formula	0	0	0	0	0	0	0	0	0	#N/A	#N/A	#N/A	none
MGS	wilcox	HG4D.0433	0	#N/A	1	0	FALSE	#N/A	Breastfed	Test Formula	0	0	0	0	0	0	0	0	0	#N/A	#N/A	#N/A	none
MGS	wilcox	HG4D.0434	0	#N/A	1	0	FALSE	#N/A	Breastfed	Test Formula	0	0	0	0	0	0	0	0	0	#N/A	#N/A	#N/A	none
MGS	wilcox	HG4D.0435	0	#N/A	1	0	FALSE	#N/A	Breastfed	Test Formula	0	0	0	0	0	0	0	0	0	#N/A	#N/A	#N/A	none
MGS	wilcox	HG4D.0436	0	#N/A	1	0	FALSE	#N/A	Breastfed	Test Formula	0	0	0	0	0	0	0	0	0	#N/A	#N/A	#N/A	none
MGS	wilcox	HG4D.0437	0	#N/A	1	0	FALSE	#N/A	Breastfed	Test Formula	0	0	0	0	0	0	0	0	0	#N/A	#N/A	#N/A	none
MGS	wilcox	HG4D.0438	0	#N/A	1	0	FALSE	#N/A	Breastfed	Test Formula	0	0	0	0	0	0	0	0	0	#N/A	#N/A	#N/A	none
MGS	wilcox	HG4D.0439	0	#N/A	1	0	FALSE	#N/A	Breastfed	Test Formula	0	0	0	0	0	0	0	0	0	#N/A	#N/A	#N/A	none
MGS	wilcox	HG4D.0440	0	#N/A	1	0	FALSE	#N/A	Breastfed	Test Formula	0	0	0	0	0	0	0	0	0	#N/A	#N/A	#N/A	none
MGS	wilcox	HG4D.0441	0	#N/A	1	0	FALSE	#N/A	Breastfed	Test Formula	0	0	0	0	0	0	0	0	0	#N/A	#N/A	#N/A	none
MGS	wilcox	HG4D.0442	0	#N/A	1	0	FALSE	#N/A	Breastfed	Test Formula	0	0	0	0	0	0	0	0	0	#N/A	#N/A	#N/A	none
MGS	wilcox	HG4D.0443	0	#N/A	1	0	FALSE	#N/A	Breastfed	Test Formula	0	0	0	0	0	0	0	0	0	#N/A	#N/A	#N/A	none
MGS	wilcox	HG4D.0444	0	#N/A	1	0	FALSE	#N/A	Breastfed	Test Formula	0	0	0	0	0	0	0	0	0	#N/A	#N/A	#N/A	none
MGS	wilcox	HG4D.0445	0	#N/A	1	0	FALSE	#N/A	Breastfed	Test Formula	0	0	0	0	0	0	0	0	0	#N/A	#N/A	#N/A	none
MGS	wilcox	HG4D.0446	0	#N/A	1	0	FALSE	#N/A	Breastfed	Test Formula	0	0	0	0	0	0	0	0	0	#N/A	#N/A	#N/A	none
MGS	wilcox	HG4D.0447	0	#N/A	1	0	FALSE	#N/A	Breastfed	Test Formula	0	0	0	0	0	0	0	0	0	#N/A	#N/A	#N/A	none
MGS	wilcox	HG4D.0448	0	#N/A	1	0	FALSE	#N/A	Breastfed	Test Formula	0	0	0	0	0	0	0	0	0	#N/A	#N/A	#N/A	none
MGS	wilcox	HG4D.0449	0	#N/A	1	0	FALSE	#N/A	Breastfed	Test Formula	0	0	0	0	0	0	0	0	0	#N/A	#N/A	#N/A	none
MGS	wilcox	HG4D.0450	0	#N/A	1	0	FALSE	#N/A	Breastfed	Test Formula	0	0	0	0	0	0	0	0	0	#N/A	#N/A	#N/A	none
MGS	wilcox	HG4D.0451	0.010989	0.740741	0.222222	0.00534966	FALSE	#N/A	Breastfed	Test Formula	0	0	0	0.00311956	0.00775131	0	1	1	0	0.0436738	0.100767	#N/A	none
MGS	wilcox	HG4D.0452	0	#N/A	1	0	FALSE	#N/A	Breastfed	Test Formula	0	0	0	0	0	0	0	0	0	#N/A	#N/A	#N/A	none
MGS	wilcox	HG4D.0453	0	#N/A	1	0	FALSE	#N/A	Breastfed	Test Formula	0	0	0	0	0	0	0	0	0	#N/A	#N/A	#N/A	none
MGS	wilcox	HG4D.0454	0	#N/A	1	0	FALSE	#N/A	Breastfed	Test Formula	0	0	0	0	0	0	0	0	0	#N/A	#N/A	#N/A	none
MGS	wilcox	HG4D.0455	-0.0714286	1	0.481481	0.000300798	FALSE	#N/A	Breastfed	Test Formula	0	0	0	0.000580111	0	0.0325547	1	0	1	0.00812155	#N/A	0.520876	none
MGS	wilcox	HG4D.0456	0.0769231	0.481481	0.481481	0.000551474	FALSE	#N/A	Breastfed	Test Formula	0	0	0	0	0.00114537	0.0120151	0	1	1	#N/A	0.0148898	0.192242	none
MGS	wilcox	HG4D.0457	0	#N/A	1	0	FALSE	#N/A	Breastfed	Test Formula	0	0	0	0	0	0	0	0	0	#N/A	#N/A	#N/A	none
MGS	wilcox	HG4D.0458	0	#N/A	1	0	FALSE	#N/A	Breastfed	Test Formula	0	0	0	0	0	0	0	0	0	#N/A	#N/A	#N/A	none
MGS	wilcox	HG4D.0459	0	#N/A	1	0	FALSE	#N/A	Breastfed	Test Formula	0	0	0	0	0	0	0	0	0	#N/A	#N/A	#N/A	none
MGS	wilcox	HG4D.0460	0	#N/A	1	0	FALSE	#N/A	Breastfed	Test Formula	0	0	0	0	0	0	0	0	0	#N/A	#N/A	#N/A	none
MGS	wilcox	HG4D.0461	0	#N/A	1	0	FALSE	#N/A	Breastfed	Test Formula	0	0	0	0	0	0	0	0	0	#N/A	#N/A	#N/A	none
MGS	wilcox	HG4D.0462	0	#N/A	1	0	FALSE	#N/A	Breastfed	Test Formula	0	0	0	0	0	0	0	0	0	#N/A	#N/A	#N/A	none
MGS	wilcox	HG4D.0463	0	#N/A	1	0	FALSE	#N/A	Breastfed	Test Formula	0	0	0	0	0	0	0	0	0	#N/A	#N/A	#N/A	none
MGS	wilcox	HG4D.0464	0	#N/A	1	0	FALSE	#N/A	Breastfed	Test Formula	0	0	0	0	0	0	0	0	0	#N/A	#N/A	#N/A	none
MGS	wilcox	HG4D.0465	0	#N/A	1	0	FALSE	#N/A	Breastfed	Test Formula	0	0	0	0	0	0	0	0	0	#N/A	#N/A	#N/A	none
MGS	wilcox	HG4D.0466	-0.0714286	1	0.481481	0.000113942	FALSE	#N/A	Breastfed	Test Formula	0	0	0	0.000219745	0	0	1	0	0	0.00307643	#N/A	#N/A	none
MGS	wilcox	HG4D.0467	0.0769231	0.481481	0.481481	3.76948e-05	FALSE	#N/A	Breastfed	Test Formula	0	0	0	0	7.82893e-05	0	0	1	0	#N/A	0.00101776	#N/A	none
MGS	wilcox	HG4D.0468	0	#N/A	1	0	FALSE	#N/A	Breastfed	Test Formula	0	0	0	0	0	0	0	0	0	#N/A	#N/A	#N/A	none
MGS	wilcox	HG4D.0469	-0.0714286	1	0.481481	0.00918803	FALSE	#N/A	Breastfed	Test Formula	0	0	0	0.0177198	0	0	1	0	0	0.248077	#N/A	#N/A	none
MGS	wilcox	HG4D.0470	0	#N/A	1	0	FALSE	#N/A	Breastfed	Test Formula	0	0	0	0	0	0	0	0	0	#N/A	#N/A	#N/A	none
MGS	wilcox	HG4D.0471	0	#N/A	1	0	FALSE	#N/A	Breastfed	Test Formula	0	0	0	0	0	0	0	0	0	#N/A	#N/A	#N/A	none
MGS	wilcox	HG4D.0472	0	#N/A	1	0	FALSE	#N/A	Breastfed	Test Formula	0	0	0	0	0	0	0	0	0	#N/A	#N/A	#N/A	none
MGS	wilcox	HG4D.0473	0	#N/A	1	0	FALSE	#N/A	Breastfed	Test Formula	0	0	0	0	0	0	0	0	0	#N/A	#N/A	#N/A	none
MGS	wilcox	HG4D.0474	0	#N/A	1	0	FALSE	#N/A	Breastfed	Test Formula	0	0	0	0	0	0	0	0	0	#N/A	#N/A	#N/A	none
MGS	wilcox	HG4D.0475	0	#N/A	1	0	FALSE	#N/A	Breastfed	Test Formula	0	0	0	0	0	0	0	0	0	#N/A	#N/A	#N/A	none
MGS	wilcox	HG4D.0476	0	#N/A	1	0	FALSE	#N/A	Breastfed	Test Formula	0	0	0	0	0	0	0	0	0	#N/A	#N/A	#N/A	none
MGS	wilcox	HG4D.0477	0	#N/A	1	0	FALSE	#N/A	Breastfed	Test Formula	0	0	0	0	0	0	0	0	0	#N/A	#N/A	#N/A	none
MGS	wilcox	HG4D.0478	0	#N/A	1	0	FALSE	#N/A	Breastfed	Test Formula	0	0	0	0	0	0	0	0	0	#N/A	#N/A	#N/A	none
MGS	wilcox	HG4D.0479	0	#N/A	1	0	FALSE	#N/A	Breastfed	Test Formula	0	0	0	0	0	0	0	0	0	#N/A	#N/A	#N/A	none
MGS	wilcox	HG4D.0480	0	#N/A	1	0	FALSE	#N/A	Breastfed	Test Formula	0	0	0	0	0	0	0	0	0	#N/A	#N/A	#N/A	none
MGS	wilcox	HG4D.0481	0.0714286	0.73037	0.0977778	0.0116711	FALSE	#N/A	Breastfed	Test Formula	0	0	0	0.0173247	0.00558272	0.0276808	1	2	1	0.242545	0.0362877	0.442892	none
MGS	wilcox	HG4D.0482	-0.0714286	1	0.481481	5.8781e-05	FALSE	#N/A	Breastfed	Test Formula	0	0	0	0.000113363	0	0	1	0	0	0.00158709	#N/A	#N/A	none
MGS	wilcox	HG4D.0483	0	#N/A	1	0	FALSE	#N/A	Breastfed	Test Formula	0	0	0	0	0	0	0	0	0	#N/A	#N/A	#N/A	none
MGS	wilcox	HG4D.0484	-0.0714286	1	0.481481	0.0775163	FALSE	#N/A	Breastfed	Test Formula	0	0	0	0.149496	0	0	1	0	0	2.09294	#N/A	#N/A	none
MGS	wilcox	HG4D.0485	0	#N/A	1	0	FALSE	#N/A	Breastfed	Test Formula	0	0	0	0	0	0	0	0	0	#N/A	#N/A	#N/A	none
MGS	wilcox	HG4D.0486	0	#N/A	1	0	FALSE	#N/A	Breastfed	Test Formula	0	0	0	0	0	0	0	0	0	#N/A	#N/A	#N/A	none
MGS	wilcox	HG4D.0487	0	#N/A	1	0	FALSE	#N/A	Breastfed	Test Formula	0	0	0	0	0	0	0	0	0	#N/A	#N/A	#N/A	none
MGS	wilcox	HG4D.0488	0	#N/A	1	0	FALSE	#N/A	Breastfed	Test Formula	0	0	0	0	0	0	0	0	0	#N/A	#N/A	#N/A	none
MGS	wilcox	HG4D.0489	0	#N/A	1	0	FALSE	#N/A	Breastfed	Test Formula	0	0	0	0	0	0	0	0	0	#N/A	#N/A	#N/A	none
MGS	wilcox	HG4D.0490	0	#N/A	1	0	FALSE	#N/A	Breastfed	Test Formula	0	0	0	0	0	0	0	0	0	#N/A	#N/A	#N/A	none
MGS	wilcox	HG4D.0491	0	#N/A	1	0	FALSE	#N/A	Breastfed	Test Formula	0	0	0	0	0	0	0	0	0	#N/A	#N/A	#N/A	none
MGS	wilcox	HG4D.0492	0	#N/A	1	0	FALSE	#N/A	Breastfed	Test Formula	0	0	0	0	0	0	0	0	0	#N/A	#N/A	#N/A	none
MGS	wilcox	HG4D.0493	0	#N/A	1	0	FALSE	#N/A	Breastfed	Test Formula	0	0	0	0	0	0	0	0	0	#N/A	#N/A	#N/A	none
MGS	wilcox	HG4D.0494	0	#N/A	1	0	FALSE	#N/A	Breastfed	Test Formula	0	0	0	0	0	0	0	0	0	#N/A	#N/A	#N/A	none
MGS	wilcox	HG4D.0495	0	#N/A	1	0	FALSE	#N/A	Breastfed	Test Formula	0	0	0	0	0	0	0	0	0	#N/A	#N/A	#N/A	none
MGS	wilcox	HG4D.0496	0	#N/A	1	0	FALSE	#N/A	Breastfed	Test Formula	0	0	0	0	0	0	0	0	0	#N/A	#N/A	#N/A	none
MGS	wilcox	HG4D.0497	0	#N/A	1	0	FALSE	#N/A	Breastfed	Test Formula	0	0	0	0	0	0	0	0	0	#N/A	#N/A	#N/A	none
MGS	wilcox	HG4D.0498	0	#N/A	1	0	FALSE	#N/A	Breastfed	Test Formula	0	0	0	0	0	0	0	0	0	#N/A	#N/A	#N/A	none
MGS	wilcox	HG4D.0499	0	#N/A	1	0	FALSE	#N/A	Breastfed	Test Formula	0	0	0	0	0	0.0183265	0	0	1	#N/A	#N/A	0.293225	none
MGS	wilcox	HG4D.0500	0	#N/A	1	0	FALSE	#N/A	Breastfed	Test Formula	0	0	0	0	0	0	0	0	0	#N/A	#N/A	#N/A	none
MGS	wilcox	HG4D.0501	0	#N/A	1	0	FALSE	#N/A	Breastfed	Test Formula	0	0	0	0	0	0	0	0	0	#N/A	#N/A	#N/A	none
MGS	wilcox	HG4D.0502	0	#N/A	1	0	FALSE	#N/A	Breastfed	Test Formula	0	0	0	0	0	0	0	0	0	#N/A	#N/A	#N/A	none
MGS	wilcox	HG4D.0503	0	#N/A	1	0	FALSE	#N/A	Breastfed	Test Formula	0	0	0	0	0	0	0	0	0	#N/A	#N/A	#N/A	none
MGS	wilcox	HG4D.0504	0.0769231	0.481481	0.481481	0.00594492	FALSE	#N/A	Breastfed	Test Formula	0	0	0	0	0.0123471	0.0984139	0	1	1	#N/A	0.160513	1.57462	none
MGS	wilcox	HG4D.0505	0	#N/A	1	0	FALSE	#N/A	Breastfed	Test Formula	0	0	0	0	0	0	0	0	0	#N/A	#N/A	#N/A	none
MGS	wilcox	HG4D.0506	0	#N/A	1	0	FALSE	#N/A	Breastfed	Test Formula	0	0	0	0	0	0	0	0	0	#N/A	#N/A	#N/A	none
MGS	wilcox	HG4D.0507	0	#N/A	1	0	FALSE	#N/A	Breastfed	Test Formula	0	0	0	0	0	0	0	0	0	#N/A	#N/A	#N/A	none
MGS	wilcox	HG4D.0508	0	#N/A	1	0	FALSE	#N/A	Breastfed	Test Formula	0	0	0	0	0	0	0	0	0	#N/A	#N/A	#N/A	none
MGS	wilcox	HG4D.0509	0	#N/A	1	0	FALSE	#N/A	Breastfed	Test Formula	0	0	0	0	0	0	0	0	0	#N/A	#N/A	#N/A	none
MGS	wilcox	HG4D.0510	0	#N/A	1	0	FALSE	#N/A	Breastfed	Test Formula	0	0	0	0	0	0	0	0	0	#N/A	#N/A	#N/A	none
MGS	wilcox	HG4D.0511	0	#N/A	1	0	FALSE	#N/A	Breastfed	Test Formula	0	0	0	0	0	0	0	0	0	#N/A	#N/A	#N/A	none
MGS	wilcox	HG4D.0512	0	#N/A	1	0	FALSE	#N/A	Breastfed	Test Formula	0	0	0	0	0	0	0	0	0	#N/A	#N/A	#N/A	none
MGS	wilcox	HG4D.0513	0.153846	0.222222	0.222222	0.00512833	FALSE	#N/A	Breastfed	Test Formula	0	0	0	0	0.0106511	0.000213541	0	2	1	#N/A	0.0692324	0.00341666	none
MGS	wilcox	HG4D.0514	0	#N/A	1	0	FALSE	#N/A	Breastfed	Test Formula	0	0	0	0	0	0	0	0	0	#N/A	#N/A	#N/A	none
MGS	wilcox	HG4D.0515	0	#N/A	1	0	FALSE	#N/A	Breastfed	Test Formula	0	0	0	0	0	0	0	0	0	#N/A	#N/A	#N/A	none
MGS	wilcox	HG4D.0516	0	#N/A	1	0	FALSE	#N/A	Breastfed	Test Formula	0	0	0	0	0	0	0	0	0	#N/A	#N/A	#N/A	none
MGS	wilcox	HG4D.0517	0	#N/A	1	0	FALSE	#N/A	Breastfed	Test Formula	0	0	0	0	0	0	0	0	0	#N/A	#N/A	#N/A	none
MGS	wilcox	HG4D.0518	0	#N/A	1	0	FALSE	#N/A	Breastfed	Test Formula	0	0	0	0	0	0	0	0	0	#N/A	#N/A	#N/A	none
MGS	wilcox	HG4D.0519	0	#N/A	1	0	FALSE	#N/A	Breastfed	Test Formula	0	0	0	0	0	0	0	0	0	#N/A	#N/A	#N/A	none
MGS	wilcox	HG4D.0520	0	#N/A	1	0	FALSE	#N/A	Breastfed	Test Formula	0	0	0	0	0	0	0	0	0	#N/A	#N/A	#N/A	none
MGS	wilcox	HG4D.0521	0	#N/A	1	0	FALSE	#N/A	Breastfed	Test Formula	0	0	0	0	0	0	0	0	0	#N/A	#N/A	#N/A	none
MGS	wilcox	HG4D.0522	0	#N/A	1	0	FALSE	#N/A	Breastfed	Test Formula	0	0	0	0	0	0	0	0	0	#N/A	#N/A	#N/A	none
MGS	wilcox	HG4D.0523	0	#N/A	1	0	FALSE	#N/A	Breastfed	Test Formula	0	0	0	0	0	0	0	0	0	#N/A	#N/A	#N/A	none
MGS	wilcox	HG4D.0524	0	#N/A	1	0	FALSE	#N/A	Breastfed	Test Formula	0	0	0	0	0	0	0	0	0	#N/A	#N/A	#N/A	none
MGS	wilcox	HG4D.0525	0	#N/A	1	0	FALSE	#N/A	Breastfed	Test Formula	0	0	0	0	0	0	0	0	0	#N/A	#N/A	#N/A	none
MGS	wilcox	HG4D.0526	0	#N/A	1	0	FALSE	#N/A	Breastfed	Test Formula	0	0	0	0	0	0	0	0	0	#N/A	#N/A	#N/A	none
MGS	wilcox	HG4D.0527	0.153846	0.222222	0.222222	0.000150801	FALSE	#N/A	Breastfed	Test Formula	0	0	0	0	0.000313202	6.26846e-05	0	2	1	#N/A	0.00203581	0.00100295	none
MGS	wilcox	HG4D.0528	0	#N/A	1	0	FALSE	#N/A	Breastfed	Test Formula	0	0	0	0	0	0	0	0	0	#N/A	#N/A	#N/A	none
MGS	wilcox	HG4D.0529	0	#N/A	1	0	FALSE	#N/A	Breastfed	Test Formula	0	0	0	0	0	0	0	0	0	#N/A	#N/A	#N/A	none
MGS	wilcox	HG4D.0530	0	#N/A	1	0	FALSE	#N/A	Breastfed	Test Formula	0	0	0	0	0	0	0	0	0	#N/A	#N/A	#N/A	none
MGS	wilcox	HG4D.0531	0	#N/A	1	0	FALSE	#N/A	Breastfed	Test Formula	0	0	0	0	0	0	0	0	0	#N/A	#N/A	#N/A	none
MGS	wilcox	HG4D.0532	0	#N/A	1	0	FALSE	#N/A	Breastfed	Test Formula	0	0	0	0	0	0	0	0	0	#N/A	#N/A	#N/A	none
MGS	wilcox	HG4D.0533	0	#N/A	1	0	FALSE	#N/A	Breastfed	Test Formula	0	0	0	0	0	0	0	0	0	#N/A	#N/A	#N/A	none
MGS	wilcox	HG4D.0534	0	#N/A	1	0	FALSE	#N/A	Breastfed	Test Formula	0	0	0	0	0	0	0	0	0	#N/A	#N/A	#N/A	none
MGS	wilcox	HG4D.0535	0	#N/A	1	0	FALSE	#N/A	Breastfed	Test Formula	0	0	0	0	0	0	0	0	0	#N/A	#N/A	#N/A	none
MGS	wilcox	HG4D.0536	0	#N/A	1	0	FALSE	#N/A	Breastfed	Test Formula	0	0	0	0	0	0	0	0	0	#N/A	#N/A	#N/A	none
MGS	wilcox	HG4D.0537	0	#N/A	1	0	FALSE	#N/A	Breastfed	Test Formula	0	0	0	0	0	0	0	0	0	#N/A	#N/A	#N/A	none
MGS	wilcox	HG4D.0538	0.335165	0.0854717	0.000152555	2.04379	TRUE	0.424219	Breastfed	Test Formula	0	0	0	0.00321753	4.24133	2.32281	3	6	4	0.0122667	0.876936	7.71042	none
MGS	wilcox	HG4D.0539	0	#N/A	1	0	FALSE	#N/A	Breastfed	Test Formula	0	0	0	0	0	0	0	0	0	#N/A	#N/A	#N/A	none
MGS	wilcox	HG4D.0540	0	#N/A	1	0	FALSE	#N/A	Breastfed	Test Formula	0	0	0	0	0	0	0	0	0	#N/A	#N/A	#N/A	none
MGS	wilcox	HG4D.0541	0	#N/A	1	0	FALSE	#N/A	Breastfed	Test Formula	0	0	0	0	0	0	0	0	0	#N/A	#N/A	#N/A	none
MGS	wilcox	HG4D.0542	0	#N/A	1	0	FALSE	#N/A	Breastfed	Test Formula	0	0	0	0	0	0	0	0	0	#N/A	#N/A	#N/A	none
MGS	wilcox	HG4D.0543	0	#N/A	1	0	FALSE	#N/A	Breastfed	Test Formula	0	0	0	0	0	0	0	0	0	#N/A	#N/A	#N/A	none
MGS	wilcox	HG4D.0544	0	#N/A	1	0	FALSE	#N/A	Breastfed	Test Formula	0	0	0	0	0	0	0	0	0	#N/A	#N/A	#N/A	none
MGS	wilcox	HG4D.0545	0	#N/A	1	0	FALSE	#N/A	Breastfed	Test Formula	0	0	0	0	0	0	0	0	0	#N/A	#N/A	#N/A	none
MGS	wilcox	HG4D.0546	0	#N/A	1	0	FALSE	#N/A	Breastfed	Test Formula	0	0	0	0	0	0	0	0	0	#N/A	#N/A	#N/A	none
MGS	wilcox	HG4D.0547	0	#N/A	1	0	FALSE	#N/A	Breastfed	Test Formula	0	0	0	0	0	0	0	0	0	#N/A	#N/A	#N/A	none
MGS	wilcox	HG4D.0548	0	#N/A	1	0	FALSE	#N/A	Breastfed	Test Formula	0	0	0	0	0	0	0	0	0	#N/A	#N/A	#N/A	none
MGS	wilcox	HG4D.0549	0	#N/A	1	0	FALSE	#N/A	Breastfed	Test Formula	0	0	0	0	0	0	0	0	0	#N/A	#N/A	#N/A	none
MGS	wilcox	HG4D.0550	0	#N/A	1	0	FALSE	#N/A	Breastfed	Test Formula	0	0	0	0	0	0	0	0	0	#N/A	#N/A	#N/A	none
MGS	wilcox	HG4D.0551	0	#N/A	1	0	FALSE	#N/A	Breastfed	Test Formula	0	0	0	0	0	0	0	0	0	#N/A	#N/A	#N/A	none
MGS	wilcox	HG4D.0552	0	#N/A	1	0	FALSE	#N/A	Breastfed	Test Formula	0	0	0	0	0	0	0	0	0	#N/A	#N/A	#N/A	none
MGS	wilcox	HG4D.0553	0	#N/A	1	0	FALSE	#N/A	Breastfed	Test Formula	0	0	0	0	0	0	0	0	0	#N/A	#N/A	#N/A	none
MGS	wilcox	HG4D.0554	0	#N/A	1	0	FALSE	#N/A	Breastfed	Test Formula	0	0	0	0	0	0	0	0	0	#N/A	#N/A	#N/A	none
MGS	wilcox	HG4D.0555	0	#N/A	1	0	FALSE	#N/A	Breastfed	Test Formula	0	0	0	0	0	0	0	0	0	#N/A	#N/A	#N/A	none
MGS	wilcox	HG4D.0556	0	#N/A	1	0	FALSE	#N/A	Breastfed	Test Formula	0	0	0	0	0	0	0	0	0	#N/A	#N/A	#N/A	none
MGS	wilcox	HG4D.0557	0	#N/A	1	0	FALSE	#N/A	Breastfed	Test Formula	0	0	0	0	0	0	0	0	0	#N/A	#N/A	#N/A	none
MGS	wilcox	HG4D.0558	0	#N/A	1	0	FALSE	#N/A	Breastfed	Test Formula	0	0	0	0	0	0	0	0	0	#N/A	#N/A	#N/A	none
MGS	wilcox	HG4D.0559	-0.148352	0.520736	9.97093e-08	0.0545643	TRUE	0.908524	Breastfed	Test Formula	0.0118108	0.0011048	0.000999257	0.026706	0.0845655	0.0275704	11	8	10	0.014926	0.0371223	0.00906034	none
MGS	wilcox	HG4D.0560	0	#N/A	1	0	FALSE	#N/A	Breastfed	Test Formula	0	0	0	0	0	0	0	0	0	#N/A	#N/A	#N/A	none
MGS	wilcox	HG4D.0561	0	#N/A	1	0	FALSE	#N/A	Breastfed	Test Formula	0	0	0	0	0	0	0	0	0	#N/A	#N/A	#N/A	none
MGS	wilcox	HG4D.0562	0	#N/A	1	0	FALSE	#N/A	Breastfed	Test Formula	0	0	0	0	0	0	0	0	0	#N/A	#N/A	#N/A	none
MGS	wilcox	HG4D.0563	0	#N/A	1	0	FALSE	#N/A	Breastfed	Test Formula	0	0	0	0	0	0	0	0	0	#N/A	#N/A	#N/A	none
MGS	wilcox	HG4D.0564	0	#N/A	1	0	FALSE	#N/A	Breastfed	Test Formula	0	0	0	0	0	0	0	0	0	#N/A	#N/A	#N/A	none
MGS	wilcox	HG4D.0565	0	#N/A	1	0	FALSE	#N/A	Breastfed	Test Formula	0	0	0	0	0	0	0	0	0	#N/A	#N/A	#N/A	none
MGS	wilcox	HG4D.0566	0	#N/A	1	0	FALSE	#N/A	Breastfed	Test Formula	0	0	0	0	0	0	0	0	0	#N/A	#N/A	#N/A	none
MGS	wilcox	HG4D.0567	0	#N/A	1	0	FALSE	#N/A	Breastfed	Test Formula	0	0	0	0	0	0	0	0	0	#N/A	#N/A	#N/A	none
MGS	wilcox	HG4D.0568	0	#N/A	1	0	FALSE	#N/A	Breastfed	Test Formula	0	0	0	0	0	0	0	0	0	#N/A	#N/A	#N/A	none
MGS	wilcox	HG4D.0569	0	#N/A	1	0	FALSE	#N/A	Breastfed	Test Formula	0	0	0	0	0	0	0	0	0	#N/A	#N/A	#N/A	none
MGS	wilcox	HG4D.0570	0	#N/A	1	0	FALSE	#N/A	Breastfed	Test Formula	0	0	0	0	0	0	0	0	0	#N/A	#N/A	#N/A	none
MGS	wilcox	HG4D.0571	0	#N/A	1	0	FALSE	#N/A	Breastfed	Test Formula	0	0	0	0	0	0	0	0	0	#N/A	#N/A	#N/A	none
MGS	wilcox	HG4D.0572	0	#N/A	1	0	FALSE	#N/A	Breastfed	Test Formula	0	0	0	0	0	0	0	0	0	#N/A	#N/A	#N/A	none
MGS	wilcox	HG4D.0573	0	#N/A	1	0	FALSE	#N/A	Breastfed	Test Formula	0	0	0	0	0	0	0	0	0	#N/A	#N/A	#N/A	none
MGS	wilcox	HG4D.0574	-0.0549451	1	0.0977778	0.0296037	FALSE	#N/A	Breastfed	Test Formula	0	0	0	0.0119294	0.0486376	0.000725429	2	1	1	0.0835056	0.632288	0.0116069	none
MGS	wilcox	HG4D.0575	0	#N/A	1	0	FALSE	#N/A	Breastfed	Test Formula	0	0	0	0	0	0	0	0	0	#N/A	#N/A	#N/A	none
MGS	wilcox	HG4D.0576	0	#N/A	1	0	FALSE	#N/A	Breastfed	Test Formula	0	0	0	0	0	0	0	0	0	#N/A	#N/A	#N/A	none
MGS	wilcox	HG4D.0577	0	#N/A	1	0	FALSE	#N/A	Breastfed	Test Formula	0	0	0	0	0	0	0	0	0	#N/A	#N/A	#N/A	none
MGS	wilcox	HG4D.0578	0	#N/A	1	0	FALSE	#N/A	Breastfed	Test Formula	0	0	0	0	0	0	0	0	0	#N/A	#N/A	#N/A	none
MGS	wilcox	HG4D.0579	0	#N/A	1	0	FALSE	#N/A	Breastfed	Test Formula	0	0	0	0	0	0.290089	0	0	1	#N/A	#N/A	4.64142	none
MGS	wilcox	HG4D.0580	0	#N/A	1	0	FALSE	#N/A	Breastfed	Test Formula	0	0	0	0	0	0	0	0	0	#N/A	#N/A	#N/A	none
MGS	wilcox	HG4D.0581	0	#N/A	1	0	FALSE	#N/A	Breastfed	Test Formula	0	0	0	0	0	0	0	0	0	#N/A	#N/A	#N/A	none
MGS	wilcox	HG4D.0582	0	#N/A	1	0	FALSE	#N/A	Breastfed	Test Formula	0	0	0	0	0	0	0	0	0	#N/A	#N/A	#N/A	none
MGS	wilcox	HG4D.0583	0.230769	0.0977778	0.0977778	0.00011046	FALSE	#N/A	Breastfed	Test Formula	0	0	0	0	0.000229417	9.6458e-05	0	3	3	#N/A	0.000714249	0.000418446	none
MGS	wilcox	HG4D.0584	0	#N/A	1	0	FALSE	#N/A	Breastfed	Test Formula	0	0	0	0	0	0	0	0	0	#N/A	#N/A	#N/A	none
MGS	wilcox	HG4D.0585	0	#N/A	1	0	FALSE	#N/A	Breastfed	Test Formula	0	0	0	0	0	0	0	0	0	#N/A	#N/A	#N/A	none
MGS	wilcox	HG4D.0586	0	#N/A	1	0	FALSE	#N/A	Breastfed	Test Formula	0	0	0	0	0	0	0	0	0	#N/A	#N/A	#N/A	none
MGS	wilcox	HG4D.0587	0	#N/A	1	0	FALSE	#N/A	Breastfed	Test Formula	0	0	0	0	0	0	0	0	0	#N/A	#N/A	#N/A	none
MGS	wilcox	HG4D.0588	0	#N/A	1	0	FALSE	#N/A	Breastfed	Test Formula	0	0	0	0	0	0	0	0	0	#N/A	#N/A	#N/A	none
MGS	wilcox	HG4D.0589	0	#N/A	1	0	FALSE	#N/A	Breastfed	Test Formula	0	0	0	0	0	0	0	0	0	#N/A	#N/A	#N/A	none
MGS	wilcox	HG4D.0590	0	#N/A	1	0	FALSE	#N/A	Breastfed	Test Formula	0	0	0	0	0	0	0	0	0	#N/A	#N/A	#N/A	none
MGS	wilcox	HG4D.0591	0	#N/A	1	0	FALSE	#N/A	Breastfed	Test Formula	0	0	0	0	0	0	0	0	0	#N/A	#N/A	#N/A	none
MGS	wilcox	HG4D.0592	0	#N/A	1	0	FALSE	#N/A	Breastfed	Test Formula	0	0	0	0	0	0	0	0	0	#N/A	#N/A	#N/A	none
MGS	wilcox	HG4D.0593	0	#N/A	1	0	FALSE	#N/A	Breastfed	Test Formula	0	0	0	0	0	0	0	0	0	#N/A	#N/A	#N/A	none
MGS	wilcox	HG4D.0594	0	#N/A	1	0	FALSE	#N/A	Breastfed	Test Formula	0	0	0	0	0	0	0	0	0	#N/A	#N/A	#N/A	none
MGS	wilcox	HG4D.0595	0	#N/A	1	0	FALSE	#N/A	Breastfed	Test Formula	0	0	0	0	0	0	0	0	0	#N/A	#N/A	#N/A	none
MGS	wilcox	HG4D.0596	0	#N/A	1	0	FALSE	#N/A	Breastfed	Test Formula	0	0	0	0	0	0	0	0	0	#N/A	#N/A	#N/A	none
MGS	wilcox	HG4D.0597	0	#N/A	1	0	FALSE	#N/A	Breastfed	Test Formula	0	0	0	0	0	0	0	0	0	#N/A	#N/A	#N/A	none
MGS	wilcox	HG4D.0598	0	#N/A	1	0	FALSE	#N/A	Breastfed	Test Formula	0	0	0	0	0	0	0	0	0	#N/A	#N/A	#N/A	none
MGS	wilcox	HG4D.0599	0	#N/A	1	0	FALSE	#N/A	Breastfed	Test Formula	0	0	0	0	0	0	0	0	0	#N/A	#N/A	#N/A	none
MGS	wilcox	HG4D.0600	0	#N/A	1	0	FALSE	#N/A	Breastfed	Test Formula	0	0	0	0	0	0	0	0	0	#N/A	#N/A	#N/A	none
MGS	wilcox	HG4D.0601	0	#N/A	1	0	FALSE	#N/A	Breastfed	Test Formula	0	0	0	0	0	0	0	0	0	#N/A	#N/A	#N/A	none
MGS	wilcox	HG4D.0602	0	#N/A	1	0	FALSE	#N/A	Breastfed	Test Formula	0	0	0	0	0	0	0	0	0	#N/A	#N/A	#N/A	none
MGS	wilcox	HG4D.0603	0	#N/A	1	0	FALSE	#N/A	Breastfed	Test Formula	0	0	0	0	0	0	0	0	0	#N/A	#N/A	#N/A	none
MGS	wilcox	HG4D.0604	0	#N/A	1	0	FALSE	#N/A	Breastfed	Test Formula	0	0	0	0	0	0	0	0	0	#N/A	#N/A	#N/A	none
MGS	wilcox	HG4D.0605	0	#N/A	1	0	FALSE	#N/A	Breastfed	Test Formula	0	0	0	0	0	0	0	0	0	#N/A	#N/A	#N/A	none
MGS	wilcox	HG4D.0606	0	#N/A	1	0	FALSE	#N/A	Breastfed	Test Formula	0	0	0	0	0	0	0	0	0	#N/A	#N/A	#N/A	none
MGS	wilcox	HG4D.0607	0	#N/A	1	0	FALSE	#N/A	Breastfed	Test Formula	0	0	0	0	0	0	0	0	0	#N/A	#N/A	#N/A	none
MGS	wilcox	HG4D.0608	0	#N/A	1	0	FALSE	#N/A	Breastfed	Test Formula	0	0	0	0	0	0	0	0	0	#N/A	#N/A	#N/A	none
MGS	wilcox	HG4D.0609	0	#N/A	1	0	FALSE	#N/A	Breastfed	Test Formula	0	0	0	0	0	0	0	0	0	#N/A	#N/A	#N/A	none
MGS	wilcox	HG4D.0610	0	#N/A	1	0	FALSE	#N/A	Breastfed	Test Formula	0	0	0	0	0	0	0	0	0	#N/A	#N/A	#N/A	none
MGS	wilcox	HG4D.0611	0	#N/A	1	0	FALSE	#N/A	Breastfed	Test Formula	0	0	0	0	0	0.000418464	0	0	1	#N/A	#N/A	0.00669542	none
MGS	wilcox	HG4D.0612	0	#N/A	1	0	FALSE	#N/A	Breastfed	Test Formula	0	0	0	0	0	0	0	0	0	#N/A	#N/A	#N/A	none
MGS	wilcox	HG4D.0613	0	#N/A	1	0	FALSE	#N/A	Breastfed	Test Formula	0	0	0	0	0	0	0	0	0	#N/A	#N/A	#N/A	none
MGS	wilcox	HG4D.0614	0	#N/A	1	0	FALSE	#N/A	Breastfed	Test Formula	0	0	0	0	0	0	0	0	0	#N/A	#N/A	#N/A	none
MGS	wilcox	HG4D.0615	0	#N/A	1	0	FALSE	#N/A	Breastfed	Test Formula	0	0	0	0	0	0	0	0	0	#N/A	#N/A	#N/A	none
MGS	wilcox	HG4D.0616	0	#N/A	1	0	FALSE	#N/A	Breastfed	Test Formula	0	0	0	0	0	0	0	0	0	#N/A	#N/A	#N/A	none
MGS	wilcox	HG4D.0617	0	#N/A	1	0	FALSE	#N/A	Breastfed	Test Formula	0	0	0	0	0	0	0	0	0	#N/A	#N/A	#N/A	none
MGS	wilcox	HG4D.0618	0	#N/A	1	0	FALSE	#N/A	Breastfed	Test Formula	0	0	0	0	0	0	0	0	0	#N/A	#N/A	#N/A	none
MGS	wilcox	HG4D.0619	0	#N/A	1	0	FALSE	#N/A	Breastfed	Test Formula	0	0	0	0	0	0	0	0	0	#N/A	#N/A	#N/A	none
MGS	wilcox	HG4D.0620	0	#N/A	1	0	FALSE	#N/A	Breastfed	Test Formula	0	0	0	0	0	0	0	0	0	#N/A	#N/A	#N/A	none
MGS	wilcox	HG4D.0621	0	#N/A	1	0	FALSE	#N/A	Breastfed	Test Formula	0	0	0	0	0	0	0	0	0	#N/A	#N/A	#N/A	none
MGS	wilcox	HG4D.0622	0	#N/A	1	0	FALSE	#N/A	Breastfed	Test Formula	0	0	0	0	0	0	0	0	0	#N/A	#N/A	#N/A	none
MGS	wilcox	HG4D.0623	0	#N/A	1	0	FALSE	#N/A	Breastfed	Test Formula	0	0	0	0	0	0	0	0	0	#N/A	#N/A	#N/A	none
MGS	wilcox	HG4D.0624	0	#N/A	1	0	FALSE	#N/A	Breastfed	Test Formula	0	0	0	0	0	0	0	0	0	#N/A	#N/A	#N/A	none
MGS	wilcox	HG4D.0625	0	#N/A	1	0	FALSE	#N/A	Breastfed	Test Formula	0	0	0	0	0	0	0	0	0	#N/A	#N/A	#N/A	none
MGS	wilcox	HG4D.0626	0	#N/A	1	0	FALSE	#N/A	Breastfed	Test Formula	0	0	0	0	0	0	0	0	0	#N/A	#N/A	#N/A	none
MGS	wilcox	HG4D.0627	0	#N/A	1	0	FALSE	#N/A	Breastfed	Test Formula	0	0	0	0	0	0	0	0	0	#N/A	#N/A	#N/A	none
MGS	wilcox	HG4D.0628	0	#N/A	1	0	FALSE	#N/A	Breastfed	Test Formula	0	0	0	0	0	0	0	0	0	#N/A	#N/A	#N/A	none
MGS	wilcox	HG4D.0629	0	#N/A	1	0	FALSE	#N/A	Breastfed	Test Formula	0	0	0	0	0	0	0	0	0	#N/A	#N/A	#N/A	none
MGS	wilcox	HG4D.0630	0	#N/A	1	0	FALSE	#N/A	Breastfed	Test Formula	0	0	0	0	0	0	0	0	0	#N/A	#N/A	#N/A	none
MGS	wilcox	HG4D.0631	0	#N/A	1	0	FALSE	#N/A	Breastfed	Test Formula	0	0	0	0	0	0	0	0	0	#N/A	#N/A	#N/A	none
MGS	wilcox	HG4D.0632	0.0769231	0.481481	0.481481	0.000605428	FALSE	#N/A	Breastfed	Test Formula	0	0	0	0	0.00125743	0	0	1	0	#N/A	0.0163465	#N/A	none
MGS	wilcox	HG4D.0633	0	#N/A	1	0	FALSE	#N/A	Breastfed	Test Formula	0	0	0	0	0	0	0	0	0	#N/A	#N/A	#N/A	none
MGS	wilcox	HG4D.0634	0	#N/A	1	0	FALSE	#N/A	Breastfed	Test Formula	0	0	0	0	0	0	0	0	0	#N/A	#N/A	#N/A	none
MGS	wilcox	HG4D.0635	0	#N/A	1	0	FALSE	#N/A	Breastfed	Test Formula	0	0	0	0	0	0	0	0	0	#N/A	#N/A	#N/A	none
MGS	wilcox	HG4D.0636	0	#N/A	1	0	FALSE	#N/A	Breastfed	Test Formula	0	0	0	0	0	0	0	0	0	#N/A	#N/A	#N/A	none
MGS	wilcox	HG4D.0637	0	#N/A	1	0	FALSE	#N/A	Breastfed	Test Formula	0	0	0	0	0	0	0	0	0	#N/A	#N/A	#N/A	none
MGS	wilcox	HG4D.0638	0	#N/A	1	0	FALSE	#N/A	Breastfed	Test Formula	0	0	0	0	0	0	0	0	0	#N/A	#N/A	#N/A	none
MGS	wilcox	HG4D.0639	0	#N/A	1	0	FALSE	#N/A	Breastfed	Test Formula	0	0	0	0	0	0	0	0	0	#N/A	#N/A	#N/A	none
MGS	wilcox	HG4D.0640	0	#N/A	1	0	FALSE	#N/A	Breastfed	Test Formula	0	0	0	0	0	0	0	0	0	#N/A	#N/A	#N/A	none
MGS	wilcox	HG4D.0641	0	#N/A	1	0	FALSE	#N/A	Breastfed	Test Formula	0	0	0	0	0	0	0	0	0	#N/A	#N/A	#N/A	none
MGS	wilcox	HG4D.0642	0	#N/A	1	0	FALSE	#N/A	Breastfed	Test Formula	0	0	0	0	0	0	0	0	0	#N/A	#N/A	#N/A	none
MGS	wilcox	HG4D.0643	0	#N/A	1	0	FALSE	#N/A	Breastfed	Test Formula	0	0	0	0	0	0	0	0	0	#N/A	#N/A	#N/A	none
MGS	wilcox	HG4D.0644	0	#N/A	1	0	FALSE	#N/A	Breastfed	Test Formula	0	0	0	0	0	0	0	0	0	#N/A	#N/A	#N/A	none
MGS	wilcox	HG4D.0645	0	#N/A	1	0	FALSE	#N/A	Breastfed	Test Formula	0	0	0	0	0	0	0	0	0	#N/A	#N/A	#N/A	none
MGS	wilcox	HG4D.0646	0	#N/A	1	0	FALSE	#N/A	Breastfed	Test Formula	0	0	0	0	0	0	0	0	0	#N/A	#N/A	#N/A	none
MGS	wilcox	HG4D.0647	0	#N/A	1	0	FALSE	#N/A	Breastfed	Test Formula	0	0	0	0	0	0	0	0	0	#N/A	#N/A	#N/A	none
MGS	wilcox	HG4D.0648	0	#N/A	1	0	FALSE	#N/A	Breastfed	Test Formula	0	0	0	0	0	0	0	0	0	#N/A	#N/A	#N/A	none
MGS	wilcox	HG4D.0649	0	#N/A	1	0	FALSE	#N/A	Breastfed	Test Formula	0	0	0	0	0	0	0	0	0	#N/A	#N/A	#N/A	none
MGS	wilcox	HG4D.0650	0	#N/A	1	0	FALSE	#N/A	Breastfed	Test Formula	0	0	0	0	0	0	0	0	0	#N/A	#N/A	#N/A	none
MGS	wilcox	HG4D.0651	0	#N/A	1	0	FALSE	#N/A	Breastfed	Test Formula	0	0	0	0	0	0	0	0	0	#N/A	#N/A	#N/A	none
MGS	wilcox	HG4D.0652	0	#N/A	1	0	FALSE	#N/A	Breastfed	Test Formula	0	0	0	0	0	0	0	0	0	#N/A	#N/A	#N/A	none
MGS	wilcox	HG4D.0653	0	#N/A	1	0	FALSE	#N/A	Breastfed	Test Formula	0	0	0	0	0	0	0	0	0	#N/A	#N/A	#N/A	none
MGS	wilcox	HG4D.0654	0	#N/A	1	0	FALSE	#N/A	Breastfed	Test Formula	0	0	0	0	0	0	0	0	0	#N/A	#N/A	#N/A	none
MGS	wilcox	HG4D.0655	0	#N/A	1	0	FALSE	#N/A	Breastfed	Test Formula	0	0	0	0	0	0	0	0	0	#N/A	#N/A	#N/A	none
MGS	wilcox	HG4D.0656	0	#N/A	1	0	FALSE	#N/A	Breastfed	Test Formula	0	0	0	0	0	0	0	0	0	#N/A	#N/A	#N/A	none
MGS	wilcox	HG4D.0657	0	#N/A	1	0	FALSE	#N/A	Breastfed	Test Formula	0	0	0	0	0	0	0	0	0	#N/A	#N/A	#N/A	none
MGS	wilcox	HG4D.0658	0	#N/A	1	0	FALSE	#N/A	Breastfed	Test Formula	0	0	0	0	0	0	0	0	0	#N/A	#N/A	#N/A	none
MGS	wilcox	HG4D.0659	0	#N/A	1	0	FALSE	#N/A	Breastfed	Test Formula	0	0	0	0	0	0	0	0	0	#N/A	#N/A	#N/A	none
MGS	wilcox	HG4D.0660	0	#N/A	1	0	FALSE	#N/A	Breastfed	Test Formula	0	0	0	0	0	0	0	0	0	#N/A	#N/A	#N/A	none
MGS	wilcox	HG4D.0661	0	#N/A	1	0	FALSE	#N/A	Breastfed	Test Formula	0	0	0	0	0	0	0	0	0	#N/A	#N/A	#N/A	none
MGS	wilcox	HG4D.0662	0	#N/A	1	0	FALSE	#N/A	Breastfed	Test Formula	0	0	0	0	0	0	0	0	0	#N/A	#N/A	#N/A	none
MGS	wilcox	HG4D.0663	0	#N/A	1	0	FALSE	#N/A	Breastfed	Test Formula	0	0	0	0	0	0	0	0	0	#N/A	#N/A	#N/A	none
MGS	wilcox	HG4D.0664	0	#N/A	1	0	FALSE	#N/A	Breastfed	Test Formula	0	0	0	0	0	0	0	0	0	#N/A	#N/A	#N/A	none
MGS	wilcox	HG4D.0665	0	#N/A	1	0	FALSE	#N/A	Breastfed	Test Formula	0	0	0	0	0	0	0	0	0	#N/A	#N/A	#N/A	none
MGS	wilcox	HG4D.0666	0	#N/A	1	0	FALSE	#N/A	Breastfed	Test Formula	0	0	0	0	0	0	0	0	0	#N/A	#N/A	#N/A	none
MGS	wilcox	HG4D.0667	0	#N/A	1	0	FALSE	#N/A	Breastfed	Test Formula	0	0	0	0	0	0	0	0	0	#N/A	#N/A	#N/A	none
MGS	wilcox	HG4D.0668	0	#N/A	1	0	FALSE	#N/A	Breastfed	Test Formula	0	0	0	0	0	0	0	0	0	#N/A	#N/A	#N/A	none
MGS	wilcox	HG4D.0669	0	#N/A	1	0	FALSE	#N/A	Breastfed	Test Formula	0	0	0	0	0	0	0	0	0	#N/A	#N/A	#N/A	none
MGS	wilcox	HG4D.0670	0	#N/A	1	0	FALSE	#N/A	Breastfed	Test Formula	0	0	0	0	0	0	0	0	0	#N/A	#N/A	#N/A	none
MGS	wilcox	HG4D.0671	0	#N/A	1	0	FALSE	#N/A	Breastfed	Test Formula	0	0	0	0	0	0	0	0	0	#N/A	#N/A	#N/A	none
MGS	wilcox	HG4D.0672	0	#N/A	1	0	FALSE	#N/A	Breastfed	Test Formula	0	0	0	0	0	0	0	0	0	#N/A	#N/A	#N/A	none
MGS	wilcox	HG4D.0673	0	#N/A	1	0	FALSE	#N/A	Breastfed	Test Formula	0	0	0	0	0	0	0	0	0	#N/A	#N/A	#N/A	none
MGS	wilcox	HG4D.0674	0	#N/A	1	0	FALSE	#N/A	Breastfed	Test Formula	0	0	0	0	0	0	0	0	0	#N/A	#N/A	#N/A	none
MGS	wilcox	HG4D.0675	0	#N/A	1	0	FALSE	#N/A	Breastfed	Test Formula	0	0	0	0	0	0	0	0	0	#N/A	#N/A	#N/A	none
MGS	wilcox	HG4D.0676	0	#N/A	1	0	FALSE	#N/A	Breastfed	Test Formula	0	0	0	0	0	0	0	0	0	#N/A	#N/A	#N/A	none
MGS	wilcox	HG4D.0677	0	#N/A	1	0	FALSE	#N/A	Breastfed	Test Formula	0	0	0	0	0	0	0	0	0	#N/A	#N/A	#N/A	none
MGS	wilcox	HG4D.0678	0	#N/A	1	0	FALSE	#N/A	Breastfed	Test Formula	0	0	0	0	0	0	0	0	0	#N/A	#N/A	#N/A	none
MGS	wilcox	HG4D.0679	0	#N/A	1	0	FALSE	#N/A	Breastfed	Test Formula	0	0	0	0	0	0	0	0	0	#N/A	#N/A	#N/A	none
MGS	wilcox	HG4D.0680	-0.021978	0.963156	0.00193237	0.0158105	TRUE	0.979767	Breastfed	Test Formula	0	0	0	0.00135285	0.0313803	0.000353151	4	3	3	0.00366583	0.00428322	0.00253679	none
MGS	wilcox	HG4D.0681	0	#N/A	1	0	FALSE	#N/A	Breastfed	Test Formula	0	0	0	0	0	0	0	0	0	#N/A	#N/A	#N/A	none
MGS	wilcox	HG4D.0682	0	#N/A	1	0	FALSE	#N/A	Breastfed	Test Formula	0	0	0	0	0	0	0	0	0	#N/A	#N/A	#N/A	none
MGS	wilcox	HG4D.0683	0	#N/A	1	0	FALSE	#N/A	Breastfed	Test Formula	0	0	0	0	0	0	0	0	0	#N/A	#N/A	#N/A	none
MGS	wilcox	HG4D.0684	0	#N/A	1	0	FALSE	#N/A	Breastfed	Test Formula	0	0	0	0	0	0	0	0	0	#N/A	#N/A	#N/A	none
MGS	wilcox	HG4D.0685	0	#N/A	1	0	FALSE	#N/A	Breastfed	Test Formula	0	0	0	0	0	0	0	0	0	#N/A	#N/A	#N/A	none
MGS	wilcox	HG4D.0686	0.0769231	0.481481	0.481481	0.000104358	FALSE	#N/A	Breastfed	Test Formula	0	0	0	0	0.000216744	0.000633501	0	1	1	#N/A	0.00281767	0.010136	none
MGS	wilcox	HG4D.0687	-0.142857	0.481481	0.222222	0.137859	FALSE	#N/A	Breastfed	Test Formula	0	0	0	0.265872	0	0	2	0	0	1.8611	#N/A	#N/A	none
MGS	wilcox	HG4D.0688	0	#N/A	1	0	FALSE	#N/A	Breastfed	Test Formula	0	0	0	0	0	0	0	0	0	#N/A	#N/A	#N/A	none
MGS	wilcox	HG4D.0689	0	#N/A	1	0	FALSE	#N/A	Breastfed	Test Formula	0	0	0	0	0	0	0	0	0	#N/A	#N/A	#N/A	none
MGS	wilcox	HG4D.0690	0	#N/A	1	0	FALSE	#N/A	Breastfed	Test Formula	0	0	0	0	0	0	0	0	0	#N/A	#N/A	#N/A	none
MGS	wilcox	HG4D.0691	0	#N/A	1	0	FALSE	#N/A	Breastfed	Test Formula	0	0	0	0	0	0	0	0	0	#N/A	#N/A	#N/A	none
MGS	wilcox	HG4D.0692	0	#N/A	1	0	FALSE	#N/A	Breastfed	Test Formula	0	0	0	0	0	0	0	0	0	#N/A	#N/A	#N/A	none
MGS	wilcox	HG4D.0693	0	#N/A	1	0	FALSE	#N/A	Breastfed	Test Formula	0	0	0	0	0	0	0	0	0	#N/A	#N/A	#N/A	none
MGS	wilcox	HG4D.0694	0	#N/A	1	0	FALSE	#N/A	Breastfed	Test Formula	0	0	0	0	0	0	0	0	0	#N/A	#N/A	#N/A	none
MGS	wilcox	HG4D.0695	0	#N/A	1	0	FALSE	#N/A	Breastfed	Test Formula	0	0	0	0	0	0	0	0	0	#N/A	#N/A	#N/A	none
MGS	wilcox	HG4D.0696	0	#N/A	1	0	FALSE	#N/A	Breastfed	Test Formula	0	0	0	0	0	0	0	0	0	#N/A	#N/A	#N/A	none
MGS	wilcox	HG4D.0697	0	#N/A	1	0	FALSE	#N/A	Breastfed	Test Formula	0	0	0	0	0	0	0	0	0	#N/A	#N/A	#N/A	none
MGS	wilcox	HG4D.0698	0	#N/A	1	0	FALSE	#N/A	Breastfed	Test Formula	0	0	0	0	0	0	0	0	0	#N/A	#N/A	#N/A	none
MGS	wilcox	HG4D.0699	0	#N/A	1	0	FALSE	#N/A	Breastfed	Test Formula	0	0	0	0	0	0	0	0	0	#N/A	#N/A	#N/A	none
MGS	wilcox	HG4D.0700	0	#N/A	1	0	FALSE	#N/A	Breastfed	Test Formula	0	0	0	0	0	0.0044576	0	0	1	#N/A	#N/A	0.0713216	none
MGS	wilcox	HG4D.0701	0	#N/A	1	0	FALSE	#N/A	Breastfed	Test Formula	0	0	0	0	0	0	0	0	0	#N/A	#N/A	#N/A	none
MGS	wilcox	HG4D.0702	0	#N/A	1	0	FALSE	#N/A	Breastfed	Test Formula	0	0	0	0	0	0	0	0	0	#N/A	#N/A	#N/A	none
MGS	wilcox	HG4D.0703	0	#N/A	1	0	FALSE	#N/A	Breastfed	Test Formula	0	0	0	0	0	0	0	0	0	#N/A	#N/A	#N/A	none
MGS	wilcox	HG4D.0704	0	#N/A	1	0	FALSE	#N/A	Breastfed	Test Formula	0	0	0	0	0	4.95517e-05	0	0	1	#N/A	#N/A	0.000792827	none
MGS	wilcox	HG4D.0705	-0.032967	0.788986	0.0057971	0.00222149	FALSE	#N/A	Breastfed	Test Formula	0	0	0	0.0039873	0.00031984	0.000499802	3	3	4	0.00761887	0.00125514	0.00205382	none
MGS	wilcox	HG4D.0706	0	#N/A	1	0	FALSE	#N/A	Breastfed	Test Formula	0	0	0	0	0	0	0	0	0	#N/A	#N/A	#N/A	none
MGS	wilcox	HG4D.0707	0	#N/A	1	0	FALSE	#N/A	Breastfed	Test Formula	0	0	0	0	0	0	0	0	0	#N/A	#N/A	#N/A	none
MGS	wilcox	HG4D.0708	0	#N/A	1	0	FALSE	#N/A	Breastfed	Test Formula	0	0	0	0	0	0	0	0	0	#N/A	#N/A	#N/A	none
MGS	wilcox	HG4D.0709	0	#N/A	1	0	FALSE	#N/A	Breastfed	Test Formula	0	0	0	0	0	0	0	0	0	#N/A	#N/A	#N/A	none
MGS	wilcox	HG4D.0710	0	#N/A	1	0	FALSE	#N/A	Breastfed	Test Formula	0	0	0	0	0	0	0	0	0	#N/A	#N/A	#N/A	none
MGS	wilcox	HG4D.0711	0	#N/A	1	0	FALSE	#N/A	Breastfed	Test Formula	0	0	0	0	0	0	0	0	0	#N/A	#N/A	#N/A	none
MGS	wilcox	HG4D.0712	0	#N/A	1	0	FALSE	#N/A	Breastfed	Test Formula	0	0	0	0	0	0	0	0	0	#N/A	#N/A	#N/A	none
MGS	wilcox	HG4D.0713	0	#N/A	1	0	FALSE	#N/A	Breastfed	Test Formula	0	0	0	0	0	3.134e-05	0	0	1	#N/A	#N/A	0.00050144	none
MGS	wilcox	HG4D.0714	0	#N/A	1	0	FALSE	#N/A	Breastfed	Test Formula	0	0	0	0	0	0	0	0	0	#N/A	#N/A	#N/A	none
MGS	wilcox	HG4D.0715	0	#N/A	1	0	FALSE	#N/A	Breastfed	Test Formula	0	0	0	0	0	0	0	0	0	#N/A	#N/A	#N/A	none
MGS	wilcox	HG4D.0716	0	#N/A	1	0	FALSE	#N/A	Breastfed	Test Formula	0	0	0	0	0	0	0	0	0	#N/A	#N/A	#N/A	none
MGS	wilcox	HG4D.0717	0	#N/A	1	0	FALSE	#N/A	Breastfed	Test Formula	0	0	0	0	0	0	0	0	0	#N/A	#N/A	#N/A	none
MGS	wilcox	HG4D.0718	0	#N/A	1	0	FALSE	#N/A	Breastfed	Test Formula	0	0	0	0	0	0	0	0	0	#N/A	#N/A	#N/A	none
MGS	wilcox	HG4D.0719	0	#N/A	1	0	FALSE	#N/A	Breastfed	Test Formula	0	0	0	0	0	0	0	0	0	#N/A	#N/A	#N/A	none
MGS	wilcox	HG4D.0720	0	#N/A	1	0	FALSE	#N/A	Breastfed	Test Formula	0	0	0	0	0	0	0	0	0	#N/A	#N/A	#N/A	none
MGS	wilcox	HG4D.0721	0	#N/A	1	0	FALSE	#N/A	Breastfed	Test Formula	0	0	0	0	0	0	0	0	0	#N/A	#N/A	#N/A	none
MGS	wilcox	HG4D.0722	0	#N/A	1	0	FALSE	#N/A	Breastfed	Test Formula	0	0	0	0	0	0	0	0	0	#N/A	#N/A	#N/A	none
MGS	wilcox	HG4D.0723	0	#N/A	1	0	FALSE	#N/A	Breastfed	Test Formula	0	0	0	0	0	0	0	0	0	#N/A	#N/A	#N/A	none
MGS	wilcox	HG4D.0724	0	#N/A	1	0	FALSE	#N/A	Breastfed	Test Formula	0	0	0	0	0	0	0	0	0	#N/A	#N/A	#N/A	none
MGS	wilcox	HG4D.0725	0	#N/A	1	0	FALSE	#N/A	Breastfed	Test Formula	0	0	0	0	0	0	0	0	0	#N/A	#N/A	#N/A	none
MGS	wilcox	HG4D.0726	0	#N/A	1	0	FALSE	#N/A	Breastfed	Test Formula	0	0	0	0	0	0	0	0	0	#N/A	#N/A	#N/A	none
MGS	wilcox	HG4D.0727	0	#N/A	1	0	FALSE	#N/A	Breastfed	Test Formula	0	0	0	0	0	0	0	0	0	#N/A	#N/A	#N/A	none
MGS	wilcox	HG4D.0728	0	#N/A	1	0	FALSE	#N/A	Breastfed	Test Formula	0	0	0	0	0	0	0	0	0	#N/A	#N/A	#N/A	none
MGS	wilcox	HG4D.0729	0	#N/A	1	0	FALSE	#N/A	Breastfed	Test Formula	0	0	0	0	0	0	0	0	0	#N/A	#N/A	#N/A	none
MGS	wilcox	HG4D.0730	0	#N/A	1	0	FALSE	#N/A	Breastfed	Test Formula	0	0	0	0	0	0	0	0	0	#N/A	#N/A	#N/A	none
MGS	wilcox	HG4D.0731	0	#N/A	1	0	FALSE	#N/A	Breastfed	Test Formula	0	0	0	0	0	0	0	0	0	#N/A	#N/A	#N/A	none
MGS	wilcox	HG4D.0732	0	#N/A	1	0	FALSE	#N/A	Breastfed	Test Formula	0	0	0	0	0	0	0	0	0	#N/A	#N/A	#N/A	none
MGS	wilcox	HG4D.0733	0	#N/A	1	0	FALSE	#N/A	Breastfed	Test Formula	0	0	0	0	0	0	0	0	0	#N/A	#N/A	#N/A	none
MGS	wilcox	HG4D.0734	0	#N/A	1	0	FALSE	#N/A	Breastfed	Test Formula	0	0	0	0	0	0	0	0	0	#N/A	#N/A	#N/A	none
MGS	wilcox	HG4D.0735	0	#N/A	1	0	FALSE	#N/A	Breastfed	Test Formula	0	0	0	0	0	0	0	0	0	#N/A	#N/A	#N/A	none
MGS	wilcox	HG4D.0736	0	#N/A	1	0	FALSE	#N/A	Breastfed	Test Formula	0	0	0	0	0	0	0	0	0	#N/A	#N/A	#N/A	none
MGS	wilcox	HG4D.0737	0	#N/A	1	0	FALSE	#N/A	Breastfed	Test Formula	0	0	0	0	0	0	0	0	0	#N/A	#N/A	#N/A	none
MGS	wilcox	HG4D.0738	0	#N/A	1	0	FALSE	#N/A	Breastfed	Test Formula	0	0	0	0	0	0	0	0	0	#N/A	#N/A	#N/A	none
MGS	wilcox	HG4D.0739	0	#N/A	1	0	FALSE	#N/A	Breastfed	Test Formula	0	0	0	0	0	0	0	0	0	#N/A	#N/A	#N/A	none
MGS	wilcox	HG4D.0740	0	#N/A	1	0	FALSE	#N/A	Breastfed	Test Formula	0	0	0	0	0	0	0	0	0	#N/A	#N/A	#N/A	none
MGS	wilcox	HG4D.0741	0	#N/A	1	0	FALSE	#N/A	Breastfed	Test Formula	0	0	0	0	0	0	0	0	0	#N/A	#N/A	#N/A	none
MGS	wilcox	HG4D.0742	-0.142857	0.539723	9.97093e-08	3.50802	TRUE	0.908524	Breastfed	Test Formula	0.0388644	0.151146	0.00072369	6.14153	0.67193	0.129962	12	9	9	0.105889	0.228072	0.010713	none
MGS	wilcox	HG4D.0743	0	#N/A	1	0	FALSE	#N/A	Breastfed	Test Formula	0	0	0	0	0	0	0	0	0	#N/A	#N/A	#N/A	none
MGS	wilcox	HG4D.0744	0	#N/A	1	0	FALSE	#N/A	Breastfed	Test Formula	0	0	0	0	0	0	0	0	0	#N/A	#N/A	#N/A	none
MGS	wilcox	HG4D.0745	-0.0714286	1	0.481481	0.000459484	FALSE	#N/A	Breastfed	Test Formula	0	0	0	0.000886147	0	0.642346	1	0	1	0.0124061	#N/A	10.2775	none
MGS	wilcox	HG4D.0746	0	#N/A	1	0	FALSE	#N/A	Breastfed	Test Formula	0	0	0	0	0	0	0	0	0	#N/A	#N/A	#N/A	none
MGS	wilcox	HG4D.0747	-0.142857	0.481481	0.222222	0.00479636	FALSE	#N/A	Breastfed	Test Formula	0	0	0	0.00925012	0	0.0924107	2	0	1	0.0647508	#N/A	1.47857	none
MGS	wilcox	HG4D.0748	0	#N/A	1	0	FALSE	#N/A	Breastfed	Test Formula	0	0	0	0	0	0	0	0	0	#N/A	#N/A	#N/A	none
MGS	wilcox	HG4D.0749	0	#N/A	1	0	FALSE	#N/A	Breastfed	Test Formula	0	0	0	0	0	0	0	0	0	#N/A	#N/A	#N/A	none
MGS	wilcox	HG4D.0750	0	#N/A	1	0	FALSE	#N/A	Breastfed	Test Formula	0	0	0	0	0	0	0	0	0	#N/A	#N/A	#N/A	none
MGS	wilcox	HG4D.0751	0	#N/A	1	0	FALSE	#N/A	Breastfed	Test Formula	0	0	0	0	0	0	0	0	0	#N/A	#N/A	#N/A	none
MGS	wilcox	HG4D.0752	0	#N/A	1	0	FALSE	#N/A	Breastfed	Test Formula	0	0	0	0	0	0	0	0	0	#N/A	#N/A	#N/A	none
MGS	wilcox	HG4D.0753	0	#N/A	1	0	FALSE	#N/A	Breastfed	Test Formula	0	0	0	0	0	0	0	0	0	#N/A	#N/A	#N/A	none
MGS	wilcox	HG4D.0754	0	#N/A	1	0	FALSE	#N/A	Breastfed	Test Formula	0	0	0	0	0	0	0	0	0	#N/A	#N/A	#N/A	none
MGS	wilcox	HG4D.0755	0	#N/A	1	0	FALSE	#N/A	Breastfed	Test Formula	0	0	0	0	0	0	0	0	0	#N/A	#N/A	#N/A	none
MGS	wilcox	HG4D.0756	0	#N/A	1	0	FALSE	#N/A	Breastfed	Test Formula	0	0	0	0	0	0	0	0	0	#N/A	#N/A	#N/A	none
MGS	wilcox	HG4D.0757	0	#N/A	1	0	FALSE	#N/A	Breastfed	Test Formula	0	0	0	0	0	0	0	0	0	#N/A	#N/A	#N/A	none
MGS	wilcox	HG4D.0758	0	#N/A	1	0	FALSE	#N/A	Breastfed	Test Formula	0	0	0	0	0	0	0	0	0	#N/A	#N/A	#N/A	none
MGS	wilcox	HG4D.0759	0	#N/A	1	0	FALSE	#N/A	Breastfed	Test Formula	0	0	0	0	0	0	0	0	0	#N/A	#N/A	#N/A	none
MGS	wilcox	HG4D.0760	0	#N/A	1	0	FALSE	#N/A	Breastfed	Test Formula	0	0	0	0	0	0	0	0	0	#N/A	#N/A	#N/A	none
MGS	wilcox	HG4D.0761	0	#N/A	1	0	FALSE	#N/A	Breastfed	Test Formula	0	0	0	0	0	0.00178903	0	0	1	#N/A	#N/A	0.0286244	none
MGS	wilcox	HG4D.0762	0	#N/A	1	0	FALSE	#N/A	Breastfed	Test Formula	0	0	0	0	0	0	0	0	0	#N/A	#N/A	#N/A	none
MGS	wilcox	HG4D.0763	0	#N/A	1	0	FALSE	#N/A	Breastfed	Test Formula	0	0	0	0	0	0	0	0	0	#N/A	#N/A	#N/A	none
MGS	wilcox	HG4D.0764	0	#N/A	1	0	FALSE	#N/A	Breastfed	Test Formula	0	0	0	0	0	0	0	0	0	#N/A	#N/A	#N/A	none
MGS	wilcox	HG4D.0765	0	#N/A	1	0	FALSE	#N/A	Breastfed	Test Formula	0	0	0	0	0	0	0	0	0	#N/A	#N/A	#N/A	none
MGS	wilcox	HG4D.0766	0	#N/A	1	0	FALSE	#N/A	Breastfed	Test Formula	0	0	0	0	0	0	0	0	0	#N/A	#N/A	#N/A	none
MGS	wilcox	HG4D.0767	0	#N/A	1	0	FALSE	#N/A	Breastfed	Test Formula	0	0	0	0	0	0	0	0	0	#N/A	#N/A	#N/A	none
MGS	wilcox	HG4D.0768	0	#N/A	1	0	FALSE	#N/A	Breastfed	Test Formula	0	0	0	0	0	0	0	0	0	#N/A	#N/A	#N/A	none
MGS	wilcox	HG4D.0769	0	#N/A	1	0	FALSE	#N/A	Breastfed	Test Formula	0	0	0	0	0	0	0	0	0	#N/A	#N/A	#N/A	none
MGS	wilcox	HG4D.0770	0	#N/A	1	0	FALSE	#N/A	Breastfed	Test Formula	0	0	0	0	0	0	0	0	0	#N/A	#N/A	#N/A	none
MGS	wilcox	HG4D.0771	0	#N/A	1	0	FALSE	#N/A	Breastfed	Test Formula	0	0	0	0	0	0	0	0	0	#N/A	#N/A	#N/A	none
MGS	wilcox	HG4D.0772	0	#N/A	1	0	FALSE	#N/A	Breastfed	Test Formula	0	0	0	0	0	0	0	0	0	#N/A	#N/A	#N/A	none
MGS	wilcox	HG4D.0773	0	#N/A	1	0	FALSE	#N/A	Breastfed	Test Formula	0	0	0	0	0	0	0	0	0	#N/A	#N/A	#N/A	none
MGS	wilcox	HG4D.0774	0	#N/A	1	0	FALSE	#N/A	Breastfed	Test Formula	0	0	0	0	0	0	0	0	0	#N/A	#N/A	#N/A	none
MGS	wilcox	HG4D.0775	0	#N/A	1	0	FALSE	#N/A	Breastfed	Test Formula	0	0	0	0	0	0	0	0	0	#N/A	#N/A	#N/A	none
MGS	wilcox	HG4D.0776	0	#N/A	1	0	FALSE	#N/A	Breastfed	Test Formula	0	0	0	0	0	0	0	0	0	#N/A	#N/A	#N/A	none
MGS	wilcox	HG4D.0777	0	#N/A	1	0	FALSE	#N/A	Breastfed	Test Formula	0	0	0	0	0	0	0	0	0	#N/A	#N/A	#N/A	none
MGS	wilcox	HG4D.0778	0	#N/A	1	0	FALSE	#N/A	Breastfed	Test Formula	0	0	0	0	0	0	0	0	0	#N/A	#N/A	#N/A	none
MGS	wilcox	HG4D.0779	0	#N/A	1	0	FALSE	#N/A	Breastfed	Test Formula	0	0	0	0	0	0	0	0	0	#N/A	#N/A	#N/A	none
MGS	wilcox	HG4D.0780	0	#N/A	1	0	FALSE	#N/A	Breastfed	Test Formula	0	0	0	0	0	0	0	0	0	#N/A	#N/A	#N/A	none
MGS	wilcox	HG4D.0781	0	#N/A	1	0	FALSE	#N/A	Breastfed	Test Formula	0	0	0	0	0	0	0	0	0	#N/A	#N/A	#N/A	none
MGS	wilcox	HG4D.0782	-0.0714286	1	0.481481	5.09824e-05	FALSE	#N/A	Breastfed	Test Formula	0	0	0	9.83232e-05	0	0	1	0	0	0.00137652	#N/A	#N/A	none
MGS	wilcox	HG4D.0783	0	#N/A	1	0	FALSE	#N/A	Breastfed	Test Formula	0	0	0	0	0	0	0	0	0	#N/A	#N/A	#N/A	none
MGS	wilcox	HG4D.0784	0	#N/A	1	0	FALSE	#N/A	Breastfed	Test Formula	0	0	0	0	0	0	0	0	0	#N/A	#N/A	#N/A	none
MGS	wilcox	HG4D.0785	0	#N/A	1	0	FALSE	#N/A	Breastfed	Test Formula	0	0	0	0	0	0	0	0	0	#N/A	#N/A	#N/A	none
MGS	wilcox	HG4D.0786	0	#N/A	1	0	FALSE	#N/A	Breastfed	Test Formula	0	0	0	0	0	0	0	0	0	#N/A	#N/A	#N/A	none
MGS	wilcox	HG4D.0787	0	#N/A	1	0	FALSE	#N/A	Breastfed	Test Formula	0	0	0	0	0	0	0	0	0	#N/A	#N/A	#N/A	none
MGS	wilcox	HG4D.0788	0	#N/A	1	0	FALSE	#N/A	Breastfed	Test Formula	0	0	0	0	0	0	0	0	0	#N/A	#N/A	#N/A	none
MGS	wilcox	HG4D.0789	0	#N/A	1	0	FALSE	#N/A	Breastfed	Test Formula	0	0	0	0	0	0	0	0	0	#N/A	#N/A	#N/A	none
MGS	wilcox	HG4D.0790	0	#N/A	1	0	FALSE	#N/A	Breastfed	Test Formula	0	0	0	0	0	0	0	0	0	#N/A	#N/A	#N/A	none
MGS	wilcox	HG4D.0791	0	#N/A	1	0	FALSE	#N/A	Breastfed	Test Formula	0	0	0	0	0	0	0	0	0	#N/A	#N/A	#N/A	none
MGS	wilcox	HG4D.0792	0	#N/A	1	0	FALSE	#N/A	Breastfed	Test Formula	0	0	0	0	0	0	0	0	0	#N/A	#N/A	#N/A	none
MGS	wilcox	HG4D.0793	-0.175824	0.270242	0.0057971	1.73712	FALSE	#N/A	Breastfed	Test Formula	0	0	0	3.29789	0.0562919	0.114374	4	2	4	9.02865	0.365897	0.184143	none
MGS	wilcox	HG4D.0794	0	#N/A	1	0	FALSE	#N/A	Breastfed	Test Formula	0	0	0	0	0	0	0	0	0	#N/A	#N/A	#N/A	none
MGS	wilcox	HG4D.0795	0	#N/A	1	0	FALSE	#N/A	Breastfed	Test Formula	0	0	0	0	0	0	0	0	0	#N/A	#N/A	#N/A	none
MGS	wilcox	HG4D.0796	0	#N/A	1	0	FALSE	#N/A	Breastfed	Test Formula	0	0	0	0	0	0	0	0	0	#N/A	#N/A	#N/A	none
MGS	wilcox	HG4D.0797	0	#N/A	1	0	FALSE	#N/A	Breastfed	Test Formula	0	0	0	0	0	0	0	0	0	#N/A	#N/A	#N/A	none
MGS	wilcox	HG4D.0798	0	#N/A	1	0	FALSE	#N/A	Breastfed	Test Formula	0	0	0	0	0	0	0	0	0	#N/A	#N/A	#N/A	none
MGS	wilcox	HG4D.0799	0	#N/A	1	0	FALSE	#N/A	Breastfed	Test Formula	0	0	0	0	0	0	0	0	0	#N/A	#N/A	#N/A	none
MGS	wilcox	HG4D.0800	0.0769231	0.481481	0.481481	0.000946832	FALSE	#N/A	Breastfed	Test Formula	0	0	0	0	0.0019665	0	0	1	0	#N/A	0.0255645	#N/A	none
MGS	wilcox	HG4D.0801	0	#N/A	1	0	FALSE	#N/A	Breastfed	Test Formula	0	0	0	0	0	0	0	0	0	#N/A	#N/A	#N/A	none
MGS	wilcox	HG4D.0802	0	#N/A	1	0	FALSE	#N/A	Breastfed	Test Formula	0	0	0	0	0	0	0	0	0	#N/A	#N/A	#N/A	none
MGS	wilcox	HG4D.0803	0	#N/A	1	0	FALSE	#N/A	Breastfed	Test Formula	0	0	0	0	0	0	0	0	0	#N/A	#N/A	#N/A	none
MGS	wilcox	HG4D.0804	0	#N/A	1	0	FALSE	#N/A	Breastfed	Test Formula	0	0	0	0	0	0	0	0	0	#N/A	#N/A	#N/A	none
MGS	wilcox	HG4D.0805	0	#N/A	1	0	FALSE	#N/A	Breastfed	Test Formula	0	0	0	0	0	0	0	0	0	#N/A	#N/A	#N/A	none
MGS	wilcox	HG4D.0806	0	#N/A	1	0	FALSE	#N/A	Breastfed	Test Formula	0	0	0	0	0	0	0	0	0	#N/A	#N/A	#N/A	none
MGS	wilcox	HG4D.0807	0	#N/A	1	0	FALSE	#N/A	Breastfed	Test Formula	0	0	0	0	0	0	0	0	0	#N/A	#N/A	#N/A	none
MGS	wilcox	HG4D.0808	0	#N/A	1	0	FALSE	#N/A	Breastfed	Test Formula	0	0	0	0	0	0.000243601	0	0	1	#N/A	#N/A	0.00389761	none
MGS	wilcox	HG4D.0809	0	#N/A	1	0	FALSE	#N/A	Breastfed	Test Formula	0	0	0	0	0	0	0	0	0	#N/A	#N/A	#N/A	none
MGS	wilcox	HG4D.0810	0	#N/A	1	0	FALSE	#N/A	Breastfed	Test Formula	0	0	0	0	0	0	0	0	0	#N/A	#N/A	#N/A	none
MGS	wilcox	HG4D.0811	0	#N/A	1	0	FALSE	#N/A	Breastfed	Test Formula	0	0	0	0	0	0	0	0	0	#N/A	#N/A	#N/A	none
MGS	wilcox	HG4D.0812	0	#N/A	1	0	FALSE	#N/A	Breastfed	Test Formula	0	0	0	0	0	0	0	0	0	#N/A	#N/A	#N/A	none
MGS	wilcox	HG4D.0813	0	#N/A	1	0	FALSE	#N/A	Breastfed	Test Formula	0	0	0	0	0	0	0	0	0	#N/A	#N/A	#N/A	none
MGS	wilcox	HG4D.0814	0	#N/A	1	0	FALSE	#N/A	Breastfed	Test Formula	0	0	0	0	0	0	0	0	0	#N/A	#N/A	#N/A	none
MGS	wilcox	HG4D.0815	0	#N/A	1	0	FALSE	#N/A	Breastfed	Test Formula	0	0	0	0	0	0	0	0	0	#N/A	#N/A	#N/A	none
MGS	wilcox	HG4D.0816	0	#N/A	1	0	FALSE	#N/A	Breastfed	Test Formula	0	0	0	0	0	0	0	0	0	#N/A	#N/A	#N/A	none
MGS	wilcox	HG4D.0817	0	#N/A	1	0	FALSE	#N/A	Breastfed	Test Formula	0	0	0	0	0	0	0	0	0	#N/A	#N/A	#N/A	none
MGS	wilcox	HG4D.0818	0	#N/A	1	0	FALSE	#N/A	Breastfed	Test Formula	0	0	0	0	0	0	0	0	0	#N/A	#N/A	#N/A	none
MGS	wilcox	HG4D.0819	0	#N/A	1	0	FALSE	#N/A	Breastfed	Test Formula	0	0	0	0	0	0	0	0	0	#N/A	#N/A	#N/A	none
MGS	wilcox	HG4D.0820	0	#N/A	1	0	FALSE	#N/A	Breastfed	Test Formula	0	0	0	0	0	0	0	0	0	#N/A	#N/A	#N/A	none
MGS	wilcox	HG4D.0821	0	#N/A	1	0	FALSE	#N/A	Breastfed	Test Formula	0	0	0	0	0	0	0	0	0	#N/A	#N/A	#N/A	none
MGS	wilcox	HG4D.0822	0.0769231	0.481481	0.481481	0.00377014	FALSE	#N/A	Breastfed	Test Formula	0	0	0	0	0.00783028	8.35203e-05	0	1	1	#N/A	0.101794	0.00133632	none
MGS	wilcox	HG4D.0823	0	#N/A	1	0	FALSE	#N/A	Breastfed	Test Formula	0	0	0	0	0	0	0	0	0	#N/A	#N/A	#N/A	none
MGS	wilcox	HG4D.0824	0	#N/A	1	0	FALSE	#N/A	Breastfed	Test Formula	0	0	0	0	0	0	0	0	0	#N/A	#N/A	#N/A	none
MGS	wilcox	HG4D.0825	0	#N/A	1	0	FALSE	#N/A	Breastfed	Test Formula	0	0	0	0	0	0	0	0	0	#N/A	#N/A	#N/A	none
MGS	wilcox	HG4D.0826	0	#N/A	1	0	FALSE	#N/A	Breastfed	Test Formula	0	0	0	0	0	0	0	0	0	#N/A	#N/A	#N/A	none
MGS	wilcox	HG4D.0827	0	#N/A	1	0	FALSE	#N/A	Breastfed	Test Formula	0	0	0	0	0	0	0	0	0	#N/A	#N/A	#N/A	none
MGS	wilcox	HG4D.0828	0	#N/A	1	0	FALSE	#N/A	Breastfed	Test Formula	0	0	0	0	0	0	0	0	0	#N/A	#N/A	#N/A	none
MGS	wilcox	HG4D.0829	0	#N/A	1	0	FALSE	#N/A	Breastfed	Test Formula	0	0	0	0	0	0	0	0	0	#N/A	#N/A	#N/A	none
MGS	wilcox	HG4D.0830	0	#N/A	1	0	FALSE	#N/A	Breastfed	Test Formula	0	0	0	0	0	0	0	0	0	#N/A	#N/A	#N/A	none
MGS	wilcox	HG4D.0831	0	#N/A	1	0	FALSE	#N/A	Breastfed	Test Formula	0	0	0	0	0	0	0	0	0	#N/A	#N/A	#N/A	none
MGS	wilcox	HG4D.0832	0	#N/A	1	0	FALSE	#N/A	Breastfed	Test Formula	0	0	0	0	0	0	0	0	0	#N/A	#N/A	#N/A	none
MGS	wilcox	HG4D.0833	0	#N/A	1	0	FALSE	#N/A	Breastfed	Test Formula	0	0	0	0	0	0	0	0	0	#N/A	#N/A	#N/A	none
MGS	wilcox	HG4D.0834	0.0769231	0.481481	0.481481	2.58322e-05	FALSE	#N/A	Breastfed	Test Formula	0	0	0	0	5.36515e-05	0	0	1	0	#N/A	0.00069747	#N/A	none
MGS	wilcox	HG4D.0835	0	#N/A	1	0	FALSE	#N/A	Breastfed	Test Formula	0	0	0	0	0	0	0	0	0	#N/A	#N/A	#N/A	none
MGS	wilcox	HG4D.0836	-0.0714286	1	0.481481	4.47736e-05	FALSE	#N/A	Breastfed	Test Formula	0	0	0	8.6349e-05	0	0	1	0	0	0.00120889	#N/A	#N/A	none
MGS	wilcox	HG4D.0837	0	#N/A	1	0	FALSE	#N/A	Breastfed	Test Formula	0	0	0	0	0	0	0	0	0	#N/A	#N/A	#N/A	none
MGS	wilcox	HG4D.0838	0	#N/A	1	0	FALSE	#N/A	Breastfed	Test Formula	0	0	0	0	0	0	0	0	0	#N/A	#N/A	#N/A	none
MGS	wilcox	HG4D.0839	0	#N/A	1	0	FALSE	#N/A	Breastfed	Test Formula	0	0	0	0	0	0	0	0	0	#N/A	#N/A	#N/A	none
MGS	wilcox	HG4D.0840	0	#N/A	1	0	FALSE	#N/A	Breastfed	Test Formula	0	0	0	0	0	0	0	0	0	#N/A	#N/A	#N/A	none
MGS	wilcox	HG4D.0841	0	#N/A	1	0	FALSE	#N/A	Breastfed	Test Formula	0	0	0	0	0	0	0	0	0	#N/A	#N/A	#N/A	none
MGS	wilcox	HG4D.0842	0	#N/A	1	0	FALSE	#N/A	Breastfed	Test Formula	0	0	0	0	0	0	0	0	0	#N/A	#N/A	#N/A	none
MGS	wilcox	HG4D.0843	0	#N/A	1	0	FALSE	#N/A	Breastfed	Test Formula	0	0	0	0	0	0	0	0	0	#N/A	#N/A	#N/A	none
MGS	wilcox	HG4D.0844	0	#N/A	1	0	FALSE	#N/A	Breastfed	Test Formula	0	0	0	0	0	0	0	0	0	#N/A	#N/A	#N/A	none
MGS	wilcox	HG4D.0845	0	#N/A	1	0	FALSE	#N/A	Breastfed	Test Formula	0	0	0	0	0	0	0	0	0	#N/A	#N/A	#N/A	none
MGS	wilcox	HG4D.0846	0	#N/A	1	0	FALSE	#N/A	Breastfed	Test Formula	0	0	0	0	0	0	0	0	0	#N/A	#N/A	#N/A	none
MGS	wilcox	HG4D.0847	0	#N/A	1	0	FALSE	#N/A	Breastfed	Test Formula	0	0	0	0	0	0	0	0	0	#N/A	#N/A	#N/A	none
MGS	wilcox	HG4D.0848	0	#N/A	1	0	FALSE	#N/A	Breastfed	Test Formula	0	0	0	0	0	0	0	0	0	#N/A	#N/A	#N/A	none
MGS	wilcox	HG4D.0849	0	#N/A	1	0	FALSE	#N/A	Breastfed	Test Formula	0	0	0	0	0	0	0	0	0	#N/A	#N/A	#N/A	none
MGS	wilcox	HG4D.0850	0	#N/A	1	0	FALSE	#N/A	Breastfed	Test Formula	0	0	0	0	0	0	0	0	0	#N/A	#N/A	#N/A	none
MGS	wilcox	HG4D.0851	0	#N/A	1	0	FALSE	#N/A	Breastfed	Test Formula	0	0	0	0	0	0	0	0	0	#N/A	#N/A	#N/A	none
MGS	wilcox	HG4D.0852	0	#N/A	1	0	FALSE	#N/A	Breastfed	Test Formula	0	0	0	0	0	0	0	0	0	#N/A	#N/A	#N/A	none
MGS	wilcox	HG4D.0853	0.0769231	0.481481	0.481481	2.72153e-05	FALSE	#N/A	Breastfed	Test Formula	0	0	0	0	5.6524e-05	0	0	1	0	#N/A	0.000734812	#N/A	none
MGS	wilcox	HG4D.0854	0	#N/A	1	0	FALSE	#N/A	Breastfed	Test Formula	0	0	0	0	0	0	0	0	0	#N/A	#N/A	#N/A	none
MGS	wilcox	HG4D.0855	0	#N/A	1	0	FALSE	#N/A	Breastfed	Test Formula	0	0	0	0	0	0	0	0	0	#N/A	#N/A	#N/A	none
MGS	wilcox	HG4D.0856	0	#N/A	1	0	FALSE	#N/A	Breastfed	Test Formula	0	0	0	0	0	0	0	0	0	#N/A	#N/A	#N/A	none
MGS	wilcox	HG4D.0857	0	#N/A	1	0	FALSE	#N/A	Breastfed	Test Formula	0	0	0	0	0	0	0	0	0	#N/A	#N/A	#N/A	none
MGS	wilcox	HG4D.0858	0	#N/A	1	0	FALSE	#N/A	Breastfed	Test Formula	0	0	0	0	0	0	0	0	0	#N/A	#N/A	#N/A	none
MGS	wilcox	HG4D.0859	0	#N/A	1	0	FALSE	#N/A	Breastfed	Test Formula	0	0	0	0	0	0	0	0	0	#N/A	#N/A	#N/A	none
MGS	wilcox	HG4D.0860	0	#N/A	1	0	FALSE	#N/A	Breastfed	Test Formula	0	0	0	0	0	0	0	0	0	#N/A	#N/A	#N/A	none
MGS	wilcox	HG4D.0861	0	#N/A	1	0	FALSE	#N/A	Breastfed	Test Formula	0	0	0	0	0	0	0	0	0	#N/A	#N/A	#N/A	none
MGS	wilcox	HG4D.0862	0	#N/A	1	0	FALSE	#N/A	Breastfed	Test Formula	0	0	0	0	0	0	0	0	0	#N/A	#N/A	#N/A	none
MGS	wilcox	HG4D.0863	0	#N/A	1	0	FALSE	#N/A	Breastfed	Test Formula	0	0	0	0	0	0	0	0	0	#N/A	#N/A	#N/A	none
MGS	wilcox	HG4D.0864	0	#N/A	1	0	FALSE	#N/A	Breastfed	Test Formula	0	0	0	0	0	0	0	0	0	#N/A	#N/A	#N/A	none
MGS	wilcox	HG4D.0865	0	#N/A	1	0	FALSE	#N/A	Breastfed	Test Formula	0	0	0	0	0	0	0	0	0	#N/A	#N/A	#N/A	none
MGS	wilcox	HG4D.0866	0	#N/A	1	0	FALSE	#N/A	Breastfed	Test Formula	0	0	0	0	0	0	0	0	0	#N/A	#N/A	#N/A	none
MGS	wilcox	HG4D.0867	0.0769231	0.481481	0.481481	0.00344271	FALSE	#N/A	Breastfed	Test Formula	0	0	0	0	0.00715025	0.000110401	0	1	1	#N/A	0.0929533	0.00176641	none
MGS	wilcox	HG4D.0868	0	#N/A	1	0	FALSE	#N/A	Breastfed	Test Formula	0	0	0	0	0	0	0	0	0	#N/A	#N/A	#N/A	none
MGS	wilcox	HG4D.0869	0	#N/A	1	0	FALSE	#N/A	Breastfed	Test Formula	0	0	0	0	0	0	0	0	0	#N/A	#N/A	#N/A	none
MGS	wilcox	HG4D.0870	0	#N/A	1	0	FALSE	#N/A	Breastfed	Test Formula	0	0	0	0	0	0	0	0	0	#N/A	#N/A	#N/A	none
MGS	wilcox	HG4D.0871	0	#N/A	1	0	FALSE	#N/A	Breastfed	Test Formula	0	0	0	0	0	0	0	0	0	#N/A	#N/A	#N/A	none
MGS	wilcox	HG4D.0872	0	#N/A	1	0	FALSE	#N/A	Breastfed	Test Formula	0	0	0	0	0	0	0	0	0	#N/A	#N/A	#N/A	none
MGS	wilcox	HG4D.0873	0	#N/A	1	0	FALSE	#N/A	Breastfed	Test Formula	0	0	0	0	0	0	0	0	0	#N/A	#N/A	#N/A	none
MGS	wilcox	HG4D.0874	0	#N/A	1	0	FALSE	#N/A	Breastfed	Test Formula	0	0	0	0	0	0	0	0	0	#N/A	#N/A	#N/A	none
MGS	wilcox	HG4D.0875	0	#N/A	1	0	FALSE	#N/A	Breastfed	Test Formula	0	0	0	0	0	0	0	0	0	#N/A	#N/A	#N/A	none
MGS	wilcox	HG4D.0876	0	#N/A	1	0	FALSE	#N/A	Breastfed	Test Formula	0	0	0	0	0	0	0	0	0	#N/A	#N/A	#N/A	none
MGS	wilcox	HG4D.0877	0	#N/A	1	0	FALSE	#N/A	Breastfed	Test Formula	0	0	0	0	0	0	0	0	0	#N/A	#N/A	#N/A	none
MGS	wilcox	HG4D.0878	0	#N/A	1	0	FALSE	#N/A	Breastfed	Test Formula	0	0	0	0	0	0	0	0	0	#N/A	#N/A	#N/A	none
MGS	wilcox	HG4D.0879	0	#N/A	1	0	FALSE	#N/A	Breastfed	Test Formula	0	0	0	0	0	0	0	0	0	#N/A	#N/A	#N/A	none
MGS	wilcox	HG4D.0880	0	#N/A	1	0	FALSE	#N/A	Breastfed	Test Formula	0	0	0	0	0	0	0	0	0	#N/A	#N/A	#N/A	none
MGS	wilcox	HG4D.0881	0	#N/A	1	0	FALSE	#N/A	Breastfed	Test Formula	0	0	0	0	0	0	0	0	0	#N/A	#N/A	#N/A	none
MGS	wilcox	HG4D.0882	0	#N/A	1	0	FALSE	#N/A	Breastfed	Test Formula	0	0	0	0	0	0	0	0	0	#N/A	#N/A	#N/A	none
MGS	wilcox	HG4D.0883	0	#N/A	1	0	FALSE	#N/A	Breastfed	Test Formula	0	0	0	0	0	0	0	0	0	#N/A	#N/A	#N/A	none
MGS	wilcox	HG4D.0884	0.0769231	0.481481	0.481481	0.00508801	FALSE	#N/A	Breastfed	Test Formula	0	0	0	0	0.0105674	0.0084381	0	1	3	#N/A	0.137376	0.0231933	none
MGS	wilcox	HG4D.0885	0	#N/A	1	0	FALSE	#N/A	Breastfed	Test Formula	0	0	0	0	0	0	0	0	0	#N/A	#N/A	#N/A	none
MGS	wilcox	HG4D.0886	0.0934066	0.346667	0.0977778	0.533048	FALSE	#N/A	Breastfed	Test Formula	0	0	0	0.0354608	1.06891	0.00169641	1	2	3	0.496451	6.94792	0.00351653	none
MGS	wilcox	HG4D.0887	0	#N/A	1	0	FALSE	#N/A	Breastfed	Test Formula	0	0	0	0	0	0	0	0	0	#N/A	#N/A	#N/A	none
MGS	wilcox	HG4D.0888	-0.0714286	1	0.481481	1.66289e-05	FALSE	#N/A	Breastfed	Test Formula	0	0	0	3.20701e-05	0	0	1	0	0	0.000448981	#N/A	#N/A	none
MGS	wilcox	HG4D.0889	0	#N/A	1	0	FALSE	#N/A	Breastfed	Test Formula	0	0	0	0	0	0	0	0	0	#N/A	#N/A	#N/A	none
MGS	wilcox	HG4D.0890	0	#N/A	1	0	FALSE	#N/A	Breastfed	Test Formula	0	0	0	0	0	0	0	0	0	#N/A	#N/A	#N/A	none
MGS	wilcox	HG4D.0891	0	#N/A	1	0	FALSE	#N/A	Breastfed	Test Formula	0	0	0	0	0	0	0	0	0	#N/A	#N/A	#N/A	none
MGS	wilcox	HG4D.0892	0	#N/A	1	0	FALSE	#N/A	Breastfed	Test Formula	0	0	0	0	0	0	0	0	0	#N/A	#N/A	#N/A	none
MGS	wilcox	HG4D.0893	0	#N/A	1	0	FALSE	#N/A	Breastfed	Test Formula	0	0	0	0	0	0	0	0	0	#N/A	#N/A	#N/A	none
MGS	wilcox	HG4D.0894	0	#N/A	1	0	FALSE	#N/A	Breastfed	Test Formula	0	0	0	0	0	0	0	0	0	#N/A	#N/A	#N/A	none
MGS	wilcox	HG4D.0895	0	#N/A	1	0	FALSE	#N/A	Breastfed	Test Formula	0	0	0	0	0	0	0	0	0	#N/A	#N/A	#N/A	none
MGS	wilcox	HG4D.0896	0	#N/A	1	0	FALSE	#N/A	Breastfed	Test Formula	0	0	0	0	0	0	0	0	0	#N/A	#N/A	#N/A	none
MGS	wilcox	HG4D.0897	0	#N/A	1	0	FALSE	#N/A	Breastfed	Test Formula	0	0	0	0	0	0	0	0	0	#N/A	#N/A	#N/A	none
MGS	wilcox	HG4D.0898	0	#N/A	1	0	FALSE	#N/A	Breastfed	Test Formula	0	0	0	0	0	0	0	0	0	#N/A	#N/A	#N/A	none
MGS	wilcox	HG4D.0899	0	#N/A	1	0	FALSE	#N/A	Breastfed	Test Formula	0	0	0	0	0	0	0	0	0	#N/A	#N/A	#N/A	none
MGS	wilcox	HG4D.0900	0.0769231	0.481481	0.481481	0.00524261	FALSE	#N/A	Breastfed	Test Formula	0	0	0	0	0.0108885	0	0	1	0	#N/A	0.14155	#N/A	none
MGS	wilcox	HG4D.0901	0	#N/A	1	0	FALSE	#N/A	Breastfed	Test Formula	0	0	0	0	0	0	0	0	0	#N/A	#N/A	#N/A	none
MGS	wilcox	HG4D.0902	0	#N/A	1	0	FALSE	#N/A	Breastfed	Test Formula	0	0	0	0	0	0	0	0	0	#N/A	#N/A	#N/A	none
MGS	wilcox	HG4D.0903	0	#N/A	1	0	FALSE	#N/A	Breastfed	Test Formula	0	0	0	0	0	0	0	0	0	#N/A	#N/A	#N/A	none
MGS	wilcox	HG4D.0904	0	#N/A	1	0	FALSE	#N/A	Breastfed	Test Formula	0	0	0	0	0	0	0	0	0	#N/A	#N/A	#N/A	none
MGS	wilcox	HG4D.0905	-0.0714286	1	0.481481	0.000429872	FALSE	#N/A	Breastfed	Test Formula	0	0	0	0.000829039	0	0	1	0	0	0.0116065	#N/A	#N/A	none
MGS	wilcox	HG4D.0906	0	#N/A	1	0	FALSE	#N/A	Breastfed	Test Formula	0	0	0	0	0	0	0	0	0	#N/A	#N/A	#N/A	none
MGS	wilcox	HG4D.0907	0	#N/A	1	0	FALSE	#N/A	Breastfed	Test Formula	0	0	0	0	0	0	0	0	0	#N/A	#N/A	#N/A	none
MGS	wilcox	HG4D.0908	0	#N/A	1	0	FALSE	#N/A	Breastfed	Test Formula	0	0	0	0	0	0	0	0	0	#N/A	#N/A	#N/A	none
MGS	wilcox	HG4D.0909	0	#N/A	1	0	FALSE	#N/A	Breastfed	Test Formula	0	0	0	0	0	0	0	0	0	#N/A	#N/A	#N/A	none
MGS	wilcox	HG4D.0910	0	#N/A	1	0	FALSE	#N/A	Breastfed	Test Formula	0	0	0	0	0	0	0	0	0	#N/A	#N/A	#N/A	none
MGS	wilcox	HG4D.0911	0	#N/A	1	0	FALSE	#N/A	Breastfed	Test Formula	0	0	0	0	0	0	0	0	0	#N/A	#N/A	#N/A	none
MGS	wilcox	HG4D.0912	0	#N/A	1	0	FALSE	#N/A	Breastfed	Test Formula	0	0	0	0	0	0	0	0	0	#N/A	#N/A	#N/A	none
MGS	wilcox	HG4D.0913	0	#N/A	1	0	FALSE	#N/A	Breastfed	Test Formula	0	0	0	0	0	0	0	0	0	#N/A	#N/A	#N/A	none
MGS	wilcox	HG4D.0914	0	#N/A	1	0	FALSE	#N/A	Breastfed	Test Formula	0	0	0	0	0	0	0	0	0	#N/A	#N/A	#N/A	none
MGS	wilcox	HG4D.0915	0	#N/A	1	0	FALSE	#N/A	Breastfed	Test Formula	0	0	0	0	0	0	0	0	0	#N/A	#N/A	#N/A	none
MGS	wilcox	HG4D.0916	0	#N/A	1	0	FALSE	#N/A	Breastfed	Test Formula	0	0	0	0	0	0	0	0	0	#N/A	#N/A	#N/A	none
MGS	wilcox	HG4D.0917	0	#N/A	1	0	FALSE	#N/A	Breastfed	Test Formula	0	0	0	0	0	0	0	0	0	#N/A	#N/A	#N/A	none
MGS	wilcox	HG4D.0918	0	#N/A	1	0	FALSE	#N/A	Breastfed	Test Formula	0	0	0	0	0	0	0	0	0	#N/A	#N/A	#N/A	none
MGS	wilcox	HG4D.0919	0	#N/A	1	0	FALSE	#N/A	Breastfed	Test Formula	0	0	0	0	0	0.0701505	0	0	1	#N/A	#N/A	1.12241	none
MGS	wilcox	HG4D.0920	0	#N/A	1	0	FALSE	#N/A	Breastfed	Test Formula	0	0	0	0	0	0	0	0	0	#N/A	#N/A	#N/A	none
MGS	wilcox	HG4D.0921	0	#N/A	1	0	FALSE	#N/A	Breastfed	Test Formula	0	0	0	0	0	0.84104	0	0	1	#N/A	#N/A	13.4566	none
MGS	wilcox	HG4D.0922	0	#N/A	1	0	FALSE	#N/A	Breastfed	Test Formula	0	0	0	0	0	0	0	0	0	#N/A	#N/A	#N/A	none
MGS	wilcox	HG4D.0923	0	#N/A	1	0	FALSE	#N/A	Breastfed	Test Formula	0	0	0	0	0	0	0	0	0	#N/A	#N/A	#N/A	none
MGS	wilcox	HG4D.0924	0	#N/A	1	0	FALSE	#N/A	Breastfed	Test Formula	0	0	0	0	0	0	0	0	0	#N/A	#N/A	#N/A	none
MGS	wilcox	HG4D.0925	0	#N/A	1	0	FALSE	#N/A	Breastfed	Test Formula	0	0	0	0	0	0	0	0	0	#N/A	#N/A	#N/A	none
MGS	wilcox	HG4D.0926	0	#N/A	1	0	FALSE	#N/A	Breastfed	Test Formula	0	0	0	0	0	0	0	0	0	#N/A	#N/A	#N/A	none
MGS	wilcox	HG4D.0927	0	#N/A	1	0	FALSE	#N/A	Breastfed	Test Formula	0	0	0	0	0	0	0	0	0	#N/A	#N/A	#N/A	none
MGS	wilcox	HG4D.0928	0	#N/A	1	0	FALSE	#N/A	Breastfed	Test Formula	0	0	0	0	0	0	0	0	0	#N/A	#N/A	#N/A	none
MGS	wilcox	HG4D.0929	0	#N/A	1	0	FALSE	#N/A	Breastfed	Test Formula	0	0	0	0	0	0	0	0	0	#N/A	#N/A	#N/A	none
MGS	wilcox	HG4D.0930	0	#N/A	1	0	FALSE	#N/A	Breastfed	Test Formula	0	0	0	0	0	0	0	0	0	#N/A	#N/A	#N/A	none
MGS	wilcox	HG4D.0931	0	#N/A	1	0	FALSE	#N/A	Breastfed	Test Formula	0	0	0	0	0	0	0	0	0	#N/A	#N/A	#N/A	none
MGS	wilcox	HG4D.0932	0	#N/A	1	0	FALSE	#N/A	Breastfed	Test Formula	0	0	0	0	0	0	0	0	0	#N/A	#N/A	#N/A	none
MGS	wilcox	HG4D.0933	0	#N/A	1	0	FALSE	#N/A	Breastfed	Test Formula	0	0	0	0	0	0	0	0	0	#N/A	#N/A	#N/A	none
MGS	wilcox	HG4D.0934	0	#N/A	1	0	FALSE	#N/A	Breastfed	Test Formula	0	0	0	0	0	0	0	0	0	#N/A	#N/A	#N/A	none
MGS	wilcox	HG4D.0935	0	#N/A	1	0	FALSE	#N/A	Breastfed	Test Formula	0	0	0	0	0	0	0	0	0	#N/A	#N/A	#N/A	none
MGS	wilcox	HG4D.0936	0.0714286	0.73037	0.0977778	0.00105746	FALSE	#N/A	Breastfed	Test Formula	0	0	0	0.00157583	0.000499207	0.000381481	1	2	3	0.0220616	0.00324484	0.00205262	none
MGS	wilcox	HG4D.0937	0	#N/A	1	0	FALSE	#N/A	Breastfed	Test Formula	0	0	0	0	0	0	0	0	0	#N/A	#N/A	#N/A	none
MGS	wilcox	HG4D.0938	0	#N/A	1	0	FALSE	#N/A	Breastfed	Test Formula	0	0	0	0	0	0	0	0	0	#N/A	#N/A	#N/A	none
MGS	wilcox	HG4D.0939	0	#N/A	1	0	FALSE	#N/A	Breastfed	Test Formula	0	0	0	0	0	0	0	0	0	#N/A	#N/A	#N/A	none
MGS	wilcox	HG4D.0940	0	#N/A	1	0	FALSE	#N/A	Breastfed	Test Formula	0	0	0	0	0	0	0	0	0	#N/A	#N/A	#N/A	none
MGS	wilcox	HG4D.0941	0	#N/A	1	0	FALSE	#N/A	Breastfed	Test Formula	0	0	0	0	0	0	0	0	0	#N/A	#N/A	#N/A	none
MGS	wilcox	HG4D.0942	0	#N/A	1	0	FALSE	#N/A	Breastfed	Test Formula	0	0	0	0	0	0	0	0	0	#N/A	#N/A	#N/A	none
MGS	wilcox	HG4D.0943	0	#N/A	1	0	FALSE	#N/A	Breastfed	Test Formula	0	0	0	0	0	0	0	0	0	#N/A	#N/A	#N/A	none
MGS	wilcox	HG4D.0944	0	#N/A	1	0	FALSE	#N/A	Breastfed	Test Formula	0	0	0	0	0	0	0	0	0	#N/A	#N/A	#N/A	none
MGS	wilcox	HG4D.0945	0	#N/A	1	0	FALSE	#N/A	Breastfed	Test Formula	0	0	0	0	0	0	0	0	0	#N/A	#N/A	#N/A	none
MGS	wilcox	HG4D.0946	0	#N/A	1	0	FALSE	#N/A	Breastfed	Test Formula	0	0	0	0	0	0	0	0	0	#N/A	#N/A	#N/A	none
MGS	wilcox	HG4D.0947	0	#N/A	1	0	FALSE	#N/A	Breastfed	Test Formula	0	0	0	0	0	0	0	0	0	#N/A	#N/A	#N/A	none
MGS	wilcox	HG4D.0948	0	#N/A	1	0	FALSE	#N/A	Breastfed	Test Formula	0	0	0	0	0	0	0	0	0	#N/A	#N/A	#N/A	none
MGS	wilcox	HG4D.0949	0	#N/A	1	0	FALSE	#N/A	Breastfed	Test Formula	0	0	0	0	0	0	0	0	0	#N/A	#N/A	#N/A	none
MGS	wilcox	HG4D.0950	0	#N/A	1	0	FALSE	#N/A	Breastfed	Test Formula	0	0	0	0	0	0	0	0	0	#N/A	#N/A	#N/A	none
MGS	wilcox	HG4D.0951	0	#N/A	1	0	FALSE	#N/A	Breastfed	Test Formula	0	0	0	0	0	0	0	0	0	#N/A	#N/A	#N/A	none
MGS	wilcox	HG4D.0952	0	#N/A	1	0	FALSE	#N/A	Breastfed	Test Formula	0	0	0	0	0	0	0	0	0	#N/A	#N/A	#N/A	none
MGS	wilcox	HG4D.0953	0	#N/A	1	0	FALSE	#N/A	Breastfed	Test Formula	0	0	0	0	0	0	0	0	0	#N/A	#N/A	#N/A	none
MGS	wilcox	HG4D.0954	0	#N/A	1	0	FALSE	#N/A	Breastfed	Test Formula	0	0	0	0	0	0	0	0	0	#N/A	#N/A	#N/A	none
MGS	wilcox	HG4D.0955	0	#N/A	1	0	FALSE	#N/A	Breastfed	Test Formula	0	0	0	0	0	0	0	0	0	#N/A	#N/A	#N/A	none
MGS	wilcox	HG4D.0956	0	#N/A	1	0	FALSE	#N/A	Breastfed	Test Formula	0	0	0	0	0	0	0	0	0	#N/A	#N/A	#N/A	none
MGS	wilcox	HG4D.0957	0	#N/A	1	0	FALSE	#N/A	Breastfed	Test Formula	0	0	0	0	0	0	0	0	0	#N/A	#N/A	#N/A	none
MGS	wilcox	HG4D.0958	0	#N/A	1	0	FALSE	#N/A	Breastfed	Test Formula	0	0	0	0	0	0	0	0	0	#N/A	#N/A	#N/A	none
MGS	wilcox	HG4D.0959	-0.373626	0.066469	5.98256e-06	0.915186	TRUE	0.424219	Breastfed	Test Formula	0.0066198	0	0	1.67088	0.101366	0.141417	8	3	3	1.17589	0.0290866	0.0404147	none
MGS	wilcox	HG4D.0960	0	#N/A	1	0	FALSE	#N/A	Breastfed	Test Formula	0	0	0	0	0	0	0	0	0	#N/A	#N/A	#N/A	none
MGS	wilcox	HG4D.0961	0	#N/A	1	0	FALSE	#N/A	Breastfed	Test Formula	0	0	0	0	0	0	0	0	0	#N/A	#N/A	#N/A	none
MGS	wilcox	HG4D.0962	0	#N/A	1	0	FALSE	#N/A	Breastfed	Test Formula	0	0	0	0	0	0	0	0	0	#N/A	#N/A	#N/A	none
MGS	wilcox	HG4D.0963	0.0769231	0.481481	0.481481	0.00259061	FALSE	#N/A	Breastfed	Test Formula	0	0	0	0	0.0053805	0	0	1	0	#N/A	0.0699464	#N/A	none
MGS	wilcox	HG4D.0964	0	#N/A	1	0	FALSE	#N/A	Breastfed	Test Formula	0	0	0	0	0	0	0	0	0	#N/A	#N/A	#N/A	none
MGS	wilcox	HG4D.0965	0	#N/A	1	0	FALSE	#N/A	Breastfed	Test Formula	0	0	0	0	0	0	0	0	0	#N/A	#N/A	#N/A	none
MGS	wilcox	HG4D.0966	0	#N/A	1	0	FALSE	#N/A	Breastfed	Test Formula	0	0	0	0	0	0	0	0	0	#N/A	#N/A	#N/A	none
MGS	wilcox	HG4D.0967	0	#N/A	1	0	FALSE	#N/A	Breastfed	Test Formula	0	0	0	0	0	0	0	0	0	#N/A	#N/A	#N/A	none
MGS	wilcox	HG4D.0968	0	#N/A	1	0	FALSE	#N/A	Breastfed	Test Formula	0	0	0	0	0	0	0	0	0	#N/A	#N/A	#N/A	none
MGS	wilcox	HG4D.0969	0	#N/A	1	0	FALSE	#N/A	Breastfed	Test Formula	0	0	0	0	0	0	0	0	0	#N/A	#N/A	#N/A	none
MGS	wilcox	HG4D.0970	0	#N/A	1	0	FALSE	#N/A	Breastfed	Test Formula	0	0	0	0	0	0	0	0	0	#N/A	#N/A	#N/A	none
MGS	wilcox	HG4D.0971	0	#N/A	1	0	FALSE	#N/A	Breastfed	Test Formula	0	0	0	0	0	0	0	0	0	#N/A	#N/A	#N/A	none
MGS	wilcox	HG4D.0972	0	#N/A	1	0	FALSE	#N/A	Breastfed	Test Formula	0	0	0	0	0	0	0	0	0	#N/A	#N/A	#N/A	none
MGS	wilcox	HG4D.0973	0	#N/A	1	0	FALSE	#N/A	Breastfed	Test Formula	0	0	0	0	0	0	0	0	0	#N/A	#N/A	#N/A	none
MGS	wilcox	HG4D.0974	0	#N/A	1	0	FALSE	#N/A	Breastfed	Test Formula	0	0	0	0	0	0	0	0	0	#N/A	#N/A	#N/A	none
MGS	wilcox	HG4D.0975	0	#N/A	1	0	FALSE	#N/A	Breastfed	Test Formula	0	0	0	0	0	0	0	0	0	#N/A	#N/A	#N/A	none
MGS	wilcox	HG4D.0976	0	#N/A	1	0	FALSE	#N/A	Breastfed	Test Formula	0	0	0	0	0	0	0	0	0	#N/A	#N/A	#N/A	none
MGS	wilcox	HG4D.0977	0	#N/A	1	0	FALSE	#N/A	Breastfed	Test Formula	0	0	0	0	0	0	0	0	0	#N/A	#N/A	#N/A	none
MGS	wilcox	HG4D.0978	0	#N/A	1	0	FALSE	#N/A	Breastfed	Test Formula	0	0	0	0	0	0	0	0	0	#N/A	#N/A	#N/A	none
MGS	wilcox	HG4D.0979	0	#N/A	1	0	FALSE	#N/A	Breastfed	Test Formula	0	0	0	0	0	0	0	0	0	#N/A	#N/A	#N/A	none
MGS	wilcox	HG4D.0980	0	#N/A	1	0	FALSE	#N/A	Breastfed	Test Formula	0	0	0	0	0	0	0	0	0	#N/A	#N/A	#N/A	none
MGS	wilcox	HG4D.0981	0	#N/A	1	0	FALSE	#N/A	Breastfed	Test Formula	0	0	0	0	0	0	0	0	0	#N/A	#N/A	#N/A	none
MGS	wilcox	HG4D.0982	0	#N/A	1	0	FALSE	#N/A	Breastfed	Test Formula	0	0	0	0	0	0	0	0	0	#N/A	#N/A	#N/A	none
MGS	wilcox	HG4D.0983	0	#N/A	1	0	FALSE	#N/A	Breastfed	Test Formula	0	0	0	0	0	0	0	0	0	#N/A	#N/A	#N/A	none
MGS	wilcox	HG4D.0984	0	#N/A	1	0	FALSE	#N/A	Breastfed	Test Formula	0	0	0	0	0	0	0	0	0	#N/A	#N/A	#N/A	none
MGS	wilcox	HG4D.0985	0	#N/A	1	0	FALSE	#N/A	Breastfed	Test Formula	0	0	0	0	0	0	0	0	0	#N/A	#N/A	#N/A	none
MGS	wilcox	HG4D.0986	0	#N/A	1	0	FALSE	#N/A	Breastfed	Test Formula	0	0	0	0	0	0	0	0	0	#N/A	#N/A	#N/A	none
MGS	wilcox	HG4D.0987	0	#N/A	1	0	FALSE	#N/A	Breastfed	Test Formula	0	0	0	0	0	0	0	0	0	#N/A	#N/A	#N/A	none
MGS	wilcox	HG4D.0988	0	#N/A	1	0	FALSE	#N/A	Breastfed	Test Formula	0	0	0	0	0	0	0	0	0	#N/A	#N/A	#N/A	none
MGS	wilcox	HG4D.0989	0	#N/A	1	0	FALSE	#N/A	Breastfed	Test Formula	0	0	0	0	0	0	0	0	0	#N/A	#N/A	#N/A	none
MGS	wilcox	HG4D.0990	0.0824176	0.471111	0.0977778	0.0618262	FALSE	#N/A	Breastfed	Test Formula	0	0	0	0.0185565	0.108424	0	1	2	0	0.259791	0.704759	#N/A	none
MGS	wilcox	HG4D.0991	0	#N/A	1	0	FALSE	#N/A	Breastfed	Test Formula	0	0	0	0	0	0	0	0	0	#N/A	#N/A	#N/A	none
MGS	wilcox	HG4D.0992	0	#N/A	1	0	FALSE	#N/A	Breastfed	Test Formula	0	0	0	0	0	0	0	0	0	#N/A	#N/A	#N/A	none
MGS	wilcox	HG4D.0993	0	#N/A	1	0	FALSE	#N/A	Breastfed	Test Formula	0	0	0	0	0	0	0	0	0	#N/A	#N/A	#N/A	none
MGS	wilcox	HG4D.0994	0	#N/A	1	0	FALSE	#N/A	Breastfed	Test Formula	0	0	0	0	0	0	0	0	0	#N/A	#N/A	#N/A	none
MGS	wilcox	HG4D.0995	0	#N/A	1	0	FALSE	#N/A	Breastfed	Test Formula	0	0	0	0	0	0	0	0	0	#N/A	#N/A	#N/A	none
MGS	wilcox	HG4D.0996	0	#N/A	1	0	FALSE	#N/A	Breastfed	Test Formula	0	0	0	0	0	0	0	0	0	#N/A	#N/A	#N/A	none
MGS	wilcox	HG4D.0997	0	#N/A	1	0	FALSE	#N/A	Breastfed	Test Formula	0	0	0	0	0	0	0	0	0	#N/A	#N/A	#N/A	none
MGS	wilcox	HG4D.0998	0	#N/A	1	0	FALSE	#N/A	Breastfed	Test Formula	0	0	0	0	0	0	0	0	0	#N/A	#N/A	#N/A	none
MGS	wilcox	HG4D.0999	0	#N/A	1	0	FALSE	#N/A	Breastfed	Test Formula	0	0	0	0	0	0	0	0	0	#N/A	#N/A	#N/A	none
MGS	wilcox	HG4D.1000	0	#N/A	1	0	FALSE	#N/A	Breastfed	Test Formula	0	0	0	0	0	0	0	0	0	#N/A	#N/A	#N/A	none
MGS	wilcox	HG4D.1001	0	#N/A	1	0	FALSE	#N/A	Breastfed	Test Formula	0	0	0	0	0	0	0	0	0	#N/A	#N/A	#N/A	none
MGS	wilcox	HG4D.1002	0	#N/A	1	0	FALSE	#N/A	Breastfed	Test Formula	0	0	0	0	0	0	0	0	0	#N/A	#N/A	#N/A	none
MGS	wilcox	HG4D.1003	0	#N/A	1	0	FALSE	#N/A	Breastfed	Test Formula	0	0	0	0	0	0	0	0	0	#N/A	#N/A	#N/A	none
MGS	wilcox	HG4D.1004	0	#N/A	1	0	FALSE	#N/A	Breastfed	Test Formula	0	0	0	0	0	0	0	0	0	#N/A	#N/A	#N/A	none
MGS	wilcox	HG4D.1005	0	#N/A	1	0	FALSE	#N/A	Breastfed	Test Formula	0	0	0	0	0	0	0	0	0	#N/A	#N/A	#N/A	none
MGS	wilcox	HG4D.1006	0	#N/A	1	0	FALSE	#N/A	Breastfed	Test Formula	0	0	0	0	0	0	0	0	0	#N/A	#N/A	#N/A	none
MGS	wilcox	HG4D.1007	0	#N/A	1	0	FALSE	#N/A	Breastfed	Test Formula	0	0	0	0	0	0	0	0	0	#N/A	#N/A	#N/A	none
MGS	wilcox	HG4D.1008	0	#N/A	1	0	FALSE	#N/A	Breastfed	Test Formula	0	0	0	0	0	0	0	0	0	#N/A	#N/A	#N/A	none
MGS	wilcox	HG4D.1009	0	#N/A	1	0	FALSE	#N/A	Breastfed	Test Formula	0	0	0	0	0	0	0	0	0	#N/A	#N/A	#N/A	none
MGS	wilcox	HG4D.1010	0	#N/A	1	0	FALSE	#N/A	Breastfed	Test Formula	0	0	0	0	0	0	0	0	0	#N/A	#N/A	#N/A	none
MGS	wilcox	HG4D.1011	0	#N/A	1	0	FALSE	#N/A	Breastfed	Test Formula	0	0	0	0	0	0	0	0	0	#N/A	#N/A	#N/A	none
MGS	wilcox	HG4D.1012	0	#N/A	1	0	FALSE	#N/A	Breastfed	Test Formula	0	0	0	0	0	0	0	0	0	#N/A	#N/A	#N/A	none
MGS	wilcox	HG4D.1013	0	#N/A	1	0	FALSE	#N/A	Breastfed	Test Formula	0	0	0	0	0	0	0	0	0	#N/A	#N/A	#N/A	none
MGS	wilcox	HG4D.1014	0	#N/A	1	0	FALSE	#N/A	Breastfed	Test Formula	0	0	0	0	0	0	0	0	0	#N/A	#N/A	#N/A	none
MGS	wilcox	HG4D.1015	0	#N/A	1	0	FALSE	#N/A	Breastfed	Test Formula	0	0	0	0	0	0	0	0	0	#N/A	#N/A	#N/A	none
MGS	wilcox	HG4D.1016	0	#N/A	1	0	FALSE	#N/A	Breastfed	Test Formula	0	0	0	0	0	0	0	0	0	#N/A	#N/A	#N/A	none
MGS	wilcox	HG4D.1017	0	#N/A	1	0	FALSE	#N/A	Breastfed	Test Formula	0	0	0	0	0	0	0	0	0	#N/A	#N/A	#N/A	none
MGS	wilcox	HG4D.1018	0	#N/A	1	0	FALSE	#N/A	Breastfed	Test Formula	0	0	0	0	0	0	0	0	0	#N/A	#N/A	#N/A	none
MGS	wilcox	HG4D.1019	0	#N/A	1	0	FALSE	#N/A	Breastfed	Test Formula	0	0	0	0	0	0	0	0	0	#N/A	#N/A	#N/A	none
MGS	wilcox	HG4D.1020	0	#N/A	1	0	FALSE	#N/A	Breastfed	Test Formula	0	0	0	0	0	0	0	0	0	#N/A	#N/A	#N/A	none
MGS	wilcox	HG4D.1021	0	#N/A	1	0	FALSE	#N/A	Breastfed	Test Formula	0	0	0	0	0	0	0	0	0	#N/A	#N/A	#N/A	none
MGS	wilcox	HG4D.1022	0	#N/A	1	0	FALSE	#N/A	Breastfed	Test Formula	0	0	0	0	0	0	0	0	0	#N/A	#N/A	#N/A	none
MGS	wilcox	HG4D.1023	0	#N/A	1	0	FALSE	#N/A	Breastfed	Test Formula	0	0	0	0	0	0	0	0	0	#N/A	#N/A	#N/A	none
MGS	wilcox	HG4D.1024	-0.0714286	1	0.481481	0.00153357	FALSE	#N/A	Breastfed	Test Formula	0	0	0	0.0029576	0	0	1	0	0	0.0414064	#N/A	#N/A	none
MGS	wilcox	HG4D.1025	0	#N/A	1	0	FALSE	#N/A	Breastfed	Test Formula	0	0	0	0	0	0	0	0	0	#N/A	#N/A	#N/A	none
MGS	wilcox	HG4D.1026	0	#N/A	1	0	FALSE	#N/A	Breastfed	Test Formula	0	0	0	0	0	0	0	0	0	#N/A	#N/A	#N/A	none
MGS	wilcox	HG4D.1027	0	#N/A	1	0	FALSE	#N/A	Breastfed	Test Formula	0	0	0	0	0	0	0	0	0	#N/A	#N/A	#N/A	none
MGS	wilcox	HG4D.1028	0	#N/A	1	0	FALSE	#N/A	Breastfed	Test Formula	0	0	0	0	0	0	0	0	0	#N/A	#N/A	#N/A	none
MGS	wilcox	HG4D.1029	0	#N/A	1	0	FALSE	#N/A	Breastfed	Test Formula	0	0	0	0	0	0	0	0	0	#N/A	#N/A	#N/A	none
MGS	wilcox	HG4D.1030	0	#N/A	1	0	FALSE	#N/A	Breastfed	Test Formula	0	0	0	0	0	0	0	0	0	#N/A	#N/A	#N/A	none
MGS	wilcox	HG4D.1031	0	#N/A	1	0	FALSE	#N/A	Breastfed	Test Formula	0	0	0	0	0	0	0	0	0	#N/A	#N/A	#N/A	none
MGS	wilcox	HG4D.1032	0	#N/A	1	0	FALSE	#N/A	Breastfed	Test Formula	0	0	0	0	0	0	0	0	0	#N/A	#N/A	#N/A	none
MGS	wilcox	HG4D.1033	0	#N/A	1	0	FALSE	#N/A	Breastfed	Test Formula	0	0	0	0	0	0	0	0	0	#N/A	#N/A	#N/A	none
MGS	wilcox	HG4D.1034	0	#N/A	1	0	FALSE	#N/A	Breastfed	Test Formula	0	0	0	0	0	0	0	0	0	#N/A	#N/A	#N/A	none
MGS	wilcox	HG4D.1035	0	#N/A	1	0	FALSE	#N/A	Breastfed	Test Formula	0	0	0	0	0	0	0	0	0	#N/A	#N/A	#N/A	none
MGS	wilcox	HG4D.1036	0	#N/A	1	0	FALSE	#N/A	Breastfed	Test Formula	0	0	0	0	0	0	0	0	0	#N/A	#N/A	#N/A	none
MGS	wilcox	HG4D.1037	0	#N/A	1	0	FALSE	#N/A	Breastfed	Test Formula	0	0	0	0	0	0	0	0	0	#N/A	#N/A	#N/A	none
MGS	wilcox	HG4D.1038	0	#N/A	1	0	FALSE	#N/A	Breastfed	Test Formula	0	0	0	0	0	0	0	0	0	#N/A	#N/A	#N/A	none
MGS	wilcox	HG4D.1039	0	#N/A	1	0	FALSE	#N/A	Breastfed	Test Formula	0	0	0	0	0	0	0	0	0	#N/A	#N/A	#N/A	none
MGS	wilcox	HG4D.1040	0	#N/A	1	0	FALSE	#N/A	Breastfed	Test Formula	0	0	0	0	0	0	0	0	0	#N/A	#N/A	#N/A	none
MGS	wilcox	HG4D.1041	0	#N/A	1	0	FALSE	#N/A	Breastfed	Test Formula	0	0	0	0	0	0	0	0	0	#N/A	#N/A	#N/A	none
MGS	wilcox	HG4D.1042	0	#N/A	1	0	FALSE	#N/A	Breastfed	Test Formula	0	0	0	0	0	0	0	0	0	#N/A	#N/A	#N/A	none
MGS	wilcox	HG4D.1043	0.0769231	0.481481	0.481481	1.91565e-05	FALSE	#N/A	Breastfed	Test Formula	0	0	0	0	3.97865e-05	0	0	1	0	#N/A	0.000517225	#N/A	none
MGS	wilcox	HG4D.1044	0	#N/A	1	0	FALSE	#N/A	Breastfed	Test Formula	0	0	0	0	0	0	0	0	0	#N/A	#N/A	#N/A	none
MGS	wilcox	HG4D.1045	0	#N/A	1	0	FALSE	#N/A	Breastfed	Test Formula	0	0	0	0	0	0	0	0	0	#N/A	#N/A	#N/A	none
MGS	wilcox	HG4D.1046	0.0769231	0.72693	4.98547e-08	1.158	TRUE	0.960585	Breastfed	Test Formula	0	0.00110966	0	0.935508	1.3976	0.493207	6	7	6	0.118632	0.079604	0.235471	none
MGS	wilcox	HG4D.1047	0	#N/A	1	0	FALSE	#N/A	Breastfed	Test Formula	0	0	0	0	0	0	0	0	0	#N/A	#N/A	#N/A	none
MGS	wilcox	HG4D.1048	0	#N/A	1	0	FALSE	#N/A	Breastfed	Test Formula	0	0	0	0	0	0	0	0	0	#N/A	#N/A	#N/A	none
MGS	wilcox	HG4D.1049	0	#N/A	1	0	FALSE	#N/A	Breastfed	Test Formula	0	0	0	0	0	0	0	0	0	#N/A	#N/A	#N/A	none
MGS	wilcox	HG4D.1050	0	#N/A	1	0	FALSE	#N/A	Breastfed	Test Formula	0	0	0	0	0	0	0	0	0	#N/A	#N/A	#N/A	none
MGS	wilcox	HG4D.1051	0	#N/A	1	0	FALSE	#N/A	Breastfed	Test Formula	0	0	0	0	0	0	0	0	0	#N/A	#N/A	#N/A	none
MGS	wilcox	HG4D.1052	0	#N/A	1	0	FALSE	#N/A	Breastfed	Test Formula	0	0	0	0	0	0	0	0	0	#N/A	#N/A	#N/A	none
MGS	wilcox	HG4D.1053	0	#N/A	1	0	FALSE	#N/A	Breastfed	Test Formula	0	0	0	0	0	0	0	0	0	#N/A	#N/A	#N/A	none
MGS	wilcox	HG4D.1054	0	#N/A	1	0	FALSE	#N/A	Breastfed	Test Formula	0	0	0	0	0	0	0	0	0	#N/A	#N/A	#N/A	none
MGS	wilcox	HG4D.1055	0	#N/A	1	0	FALSE	#N/A	Breastfed	Test Formula	0	0	0	0	0	0	0	0	0	#N/A	#N/A	#N/A	none
MGS	wilcox	HG4D.1056	0	#N/A	1	0	FALSE	#N/A	Breastfed	Test Formula	0	0	0	0	0	0	0	0	0	#N/A	#N/A	#N/A	none
MGS	wilcox	HG4D.1057	0	#N/A	1	0	FALSE	#N/A	Breastfed	Test Formula	0	0	0	0	0	0	0	0	0	#N/A	#N/A	#N/A	none
MGS	wilcox	HG4D.1058	0	#N/A	1	0	FALSE	#N/A	Breastfed	Test Formula	0	0	0	0	0	0	0	0	0	#N/A	#N/A	#N/A	none
MGS	wilcox	HG4D.1059	0	#N/A	1	0	FALSE	#N/A	Breastfed	Test Formula	0	0	0	0	0	0	0	0	0	#N/A	#N/A	#N/A	none
MGS	wilcox	HG4D.1060	0	#N/A	1	0	FALSE	#N/A	Breastfed	Test Formula	0	0	0	0	0	0	0	0	0	#N/A	#N/A	#N/A	none
MGS	wilcox	HG4D.1061	0	#N/A	1	0	FALSE	#N/A	Breastfed	Test Formula	0	0	0	0	0	0	0	0	0	#N/A	#N/A	#N/A	none
MGS	wilcox	HG4D.1062	0	#N/A	1	0	FALSE	#N/A	Breastfed	Test Formula	0	0	0	0	0	0	0	0	0	#N/A	#N/A	#N/A	none
MGS	wilcox	HG4D.1063	0	#N/A	1	0	FALSE	#N/A	Breastfed	Test Formula	0	0	0	0	0	0	0	0	0	#N/A	#N/A	#N/A	none
MGS	wilcox	HG4D.1064	0	#N/A	1	0	FALSE	#N/A	Breastfed	Test Formula	0	0	0	0	0	0	0	0	0	#N/A	#N/A	#N/A	none
MGS	wilcox	HG4D.1065	0	#N/A	1	0	FALSE	#N/A	Breastfed	Test Formula	0	0	0	0	0	0	0	0	0	#N/A	#N/A	#N/A	none
MGS	wilcox	HG4D.1066	0	#N/A	1	0	FALSE	#N/A	Breastfed	Test Formula	0	0	0	0	0	0	0	0	0	#N/A	#N/A	#N/A	none
MGS	wilcox	HG4D.1067	0	#N/A	1	0	FALSE	#N/A	Breastfed	Test Formula	0	0	0	0	0	0	0	0	0	#N/A	#N/A	#N/A	none
MGS	wilcox	HG4D.1068	0	#N/A	1	0	FALSE	#N/A	Breastfed	Test Formula	0	0	0	0	0	0	0	0	0	#N/A	#N/A	#N/A	none
MGS	wilcox	HG4D.1069	0	#N/A	1	0	FALSE	#N/A	Breastfed	Test Formula	0	0	0	0	0	0	0	0	0	#N/A	#N/A	#N/A	none
MGS	wilcox	HG4D.1070	0	#N/A	1	0	FALSE	#N/A	Breastfed	Test Formula	0	0	0	0	0	0	0	0	0	#N/A	#N/A	#N/A	none
MGS	wilcox	HG4D.1071	0	#N/A	1	0	FALSE	#N/A	Breastfed	Test Formula	0	0	0	0	0	0	0	0	0	#N/A	#N/A	#N/A	none
MGS	wilcox	HG4D.1072	0	#N/A	1	0	FALSE	#N/A	Breastfed	Test Formula	0	0	0	0	0	0	0	0	0	#N/A	#N/A	#N/A	none
MGS	wilcox	HG4D.1073	0	#N/A	1	0	FALSE	#N/A	Breastfed	Test Formula	0	0	0	0	0	0	0	0	0	#N/A	#N/A	#N/A	none
MGS	wilcox	HG4D.1074	0	#N/A	1	0	FALSE	#N/A	Breastfed	Test Formula	0	0	0	0	0	0	0	0	0	#N/A	#N/A	#N/A	none
MGS	wilcox	HG4D.1075	0	#N/A	1	0	FALSE	#N/A	Breastfed	Test Formula	0	0	0	0	0	0	0	0	0	#N/A	#N/A	#N/A	none
MGS	wilcox	HG4D.1076	0	#N/A	1	0	FALSE	#N/A	Breastfed	Test Formula	0	0	0	0	0	0	0	0	0	#N/A	#N/A	#N/A	none
MGS	wilcox	HG4D.1077	0	#N/A	1	0	FALSE	#N/A	Breastfed	Test Formula	0	0	0	0	0	0	0	0	0	#N/A	#N/A	#N/A	none
MGS	wilcox	HG4D.1078	0	#N/A	1	0	FALSE	#N/A	Breastfed	Test Formula	0	0	0	0	0	0	0	0	0	#N/A	#N/A	#N/A	none
MGS	wilcox	HG4D.1079	0	#N/A	1	0	FALSE	#N/A	Breastfed	Test Formula	0	0	0	0	0	0	0	0	0	#N/A	#N/A	#N/A	none
MGS	wilcox	HG4D.1080	0	#N/A	1	0	FALSE	#N/A	Breastfed	Test Formula	0	0	0	0	0	0	0	0	0	#N/A	#N/A	#N/A	none
MGS	wilcox	HG4D.1081	0	#N/A	1	0	FALSE	#N/A	Breastfed	Test Formula	0	0	0	0	0	0	0	0	0	#N/A	#N/A	#N/A	none
MGS	wilcox	HG4D.1082	0	#N/A	1	0	FALSE	#N/A	Breastfed	Test Formula	0	0	0	0	0	0	0	0	0	#N/A	#N/A	#N/A	none
MGS	wilcox	HG4D.1083	0	#N/A	1	0	FALSE	#N/A	Breastfed	Test Formula	0	0	0	0	0	0	0	0	0	#N/A	#N/A	#N/A	none
MGS	wilcox	HG4D.1084	0	#N/A	1	0	FALSE	#N/A	Breastfed	Test Formula	0	0	0	0	0	0	0	0	0	#N/A	#N/A	#N/A	none
MGS	wilcox	HG4D.1085	0	#N/A	1	0	FALSE	#N/A	Breastfed	Test Formula	0	0	0	0	0	0	0	0	0	#N/A	#N/A	#N/A	none
MGS	wilcox	HG4D.1086	0	#N/A	1	0	FALSE	#N/A	Breastfed	Test Formula	0	0	0	0	0	0	0	0	0	#N/A	#N/A	#N/A	none
MGS	wilcox	HG4D.1087	0	#N/A	1	0	FALSE	#N/A	Breastfed	Test Formula	0	0	0	0	0	0	0	0	0	#N/A	#N/A	#N/A	none
MGS	wilcox	HG4D.1088	0	#N/A	1	0	FALSE	#N/A	Breastfed	Test Formula	0	0	0	0	0	0	0	0	0	#N/A	#N/A	#N/A	none
MGS	wilcox	HG4D.1089	0	#N/A	1	0	FALSE	#N/A	Breastfed	Test Formula	0	0	0	0	0	0	0	0	0	#N/A	#N/A	#N/A	none
MGS	wilcox	HG4D.1090	0	#N/A	1	0	FALSE	#N/A	Breastfed	Test Formula	0	0	0	0	0	0	0	0	0	#N/A	#N/A	#N/A	none
MGS	wilcox	HG4D.1091	0	#N/A	1	0	FALSE	#N/A	Breastfed	Test Formula	0	0	0	0	0	0	0	0	0	#N/A	#N/A	#N/A	none
MGS	wilcox	HG4D.1092	0	#N/A	1	0	FALSE	#N/A	Breastfed	Test Formula	0	0	0	0	0	0	0	0	0	#N/A	#N/A	#N/A	none
MGS	wilcox	HG4D.1093	0	#N/A	1	0	FALSE	#N/A	Breastfed	Test Formula	0	0	0	0	0	0	0	0	0	#N/A	#N/A	#N/A	none
MGS	wilcox	HG4D.1094	0	#N/A	1	0	FALSE	#N/A	Breastfed	Test Formula	0	0	0	0	0	0	0	0	0	#N/A	#N/A	#N/A	none
MGS	wilcox	HG4D.1095	0	#N/A	1	0	FALSE	#N/A	Breastfed	Test Formula	0	0	0	0	0	0	0	0	0	#N/A	#N/A	#N/A	none
MGS	wilcox	HG4D.1096	0	#N/A	1	0	FALSE	#N/A	Breastfed	Test Formula	0	0	0	0	0	0	0	0	0	#N/A	#N/A	#N/A	none
MGS	wilcox	HG4D.1097	0	#N/A	1	0	FALSE	#N/A	Breastfed	Test Formula	0	0	0	0	0	0	0	0	0	#N/A	#N/A	#N/A	none
MGS	wilcox	HG4D.1098	0	#N/A	1	0	FALSE	#N/A	Breastfed	Test Formula	0	0	0	0	0	0	0	0	0	#N/A	#N/A	#N/A	none
MGS	wilcox	HG4D.1099	0	#N/A	1	0	FALSE	#N/A	Breastfed	Test Formula	0	0	0	0	0	0	0	0	0	#N/A	#N/A	#N/A	none
MGS	wilcox	HG4D.1100	0	#N/A	1	0	FALSE	#N/A	Breastfed	Test Formula	0	0	0	0	0	0	0	0	0	#N/A	#N/A	#N/A	none
MGS	wilcox	HG4D.1101	0	#N/A	1	0	FALSE	#N/A	Breastfed	Test Formula	0	0	0	0	0	0	0	0	0	#N/A	#N/A	#N/A	none
MGS	wilcox	HG4D.1102	0	#N/A	1	0	FALSE	#N/A	Breastfed	Test Formula	0	0	0	0	0	0	0	0	0	#N/A	#N/A	#N/A	none
MGS	wilcox	HG4D.1103	0	#N/A	1	0	FALSE	#N/A	Breastfed	Test Formula	0	0	0	0	0	0	0	0	0	#N/A	#N/A	#N/A	none
MGS	wilcox	HG4D.1104	0	#N/A	1	0	FALSE	#N/A	Breastfed	Test Formula	0	0	0	0	0	0	0	0	0	#N/A	#N/A	#N/A	none
MGS	wilcox	HG4D.1105	0	#N/A	1	0	FALSE	#N/A	Breastfed	Test Formula	0	0	0	0	0	0	0	0	0	#N/A	#N/A	#N/A	none
MGS	wilcox	HG4D.1106	0	#N/A	1	0	FALSE	#N/A	Breastfed	Test Formula	0	0	0	0	0	0	0	0	0	#N/A	#N/A	#N/A	none
MGS	wilcox	HG4D.1107	0	#N/A	1	0	FALSE	#N/A	Breastfed	Test Formula	0	0	0	0	0	0	0	0	0	#N/A	#N/A	#N/A	none
MGS	wilcox	HG4D.1108	0	#N/A	1	0	FALSE	#N/A	Breastfed	Test Formula	0	0	0	0	0	0	0	0	0	#N/A	#N/A	#N/A	none
MGS	wilcox	HG4D.1109	0	#N/A	1	0	FALSE	#N/A	Breastfed	Test Formula	0	0	0	0	0	0	0	0	0	#N/A	#N/A	#N/A	none
MGS	wilcox	HG4D.1110	0	#N/A	1	0	FALSE	#N/A	Breastfed	Test Formula	0	0	0	0	0	0	0	0	0	#N/A	#N/A	#N/A	none
MGS	wilcox	HG4D.1111	0	#N/A	1	0	FALSE	#N/A	Breastfed	Test Formula	0	0	0	0	0	0	0	0	0	#N/A	#N/A	#N/A	none
MGS	wilcox	HG4D.1112	0	#N/A	1	0	FALSE	#N/A	Breastfed	Test Formula	0	0	0	0	0	0	0	0	0	#N/A	#N/A	#N/A	none
MGS	wilcox	HG4D.1113	0	#N/A	1	0	FALSE	#N/A	Breastfed	Test Formula	0	0	0	0	0	0	0	0	0	#N/A	#N/A	#N/A	none
MGS	wilcox	HG4D.1114	0	#N/A	1	0	FALSE	#N/A	Breastfed	Test Formula	0	0	0	0	0	0	0	0	0	#N/A	#N/A	#N/A	none
MGS	wilcox	HG4D.1115	0	#N/A	1	0	FALSE	#N/A	Breastfed	Test Formula	0	0	0	0	0	0	0	0	0	#N/A	#N/A	#N/A	none
MGS	wilcox	HG4D.1116	0	#N/A	1	0	FALSE	#N/A	Breastfed	Test Formula	0	0	0	0	0	0	0	0	0	#N/A	#N/A	#N/A	none
MGS	wilcox	HG4D.1117	0	#N/A	1	0	FALSE	#N/A	Breastfed	Test Formula	0	0	0	0	0	0	0	0	0	#N/A	#N/A	#N/A	none
MGS	wilcox	HG4D.1118	0	#N/A	1	0	FALSE	#N/A	Breastfed	Test Formula	0	0	0	0	0	0	0	0	0	#N/A	#N/A	#N/A	none
MGS	wilcox	HG4D.1119	0	#N/A	1	0	FALSE	#N/A	Breastfed	Test Formula	0	0	0	0	0	0	0	0	0	#N/A	#N/A	#N/A	none
MGS	wilcox	HG4D.1120	0	#N/A	1	0	FALSE	#N/A	Breastfed	Test Formula	0	0	0	0	0	0	0	0	0	#N/A	#N/A	#N/A	none
MGS	wilcox	HG4D.1121	0	#N/A	1	0	FALSE	#N/A	Breastfed	Test Formula	0	0	0	0	0	0	0	0	0	#N/A	#N/A	#N/A	none
MGS	wilcox	HG4D.1122	0	#N/A	1	0	FALSE	#N/A	Breastfed	Test Formula	0	0	0	0	0	0	0	0	0	#N/A	#N/A	#N/A	none
MGS	wilcox	HG4D.1123	0	#N/A	1	0	FALSE	#N/A	Breastfed	Test Formula	0	0	0	0	0	0	0	0	0	#N/A	#N/A	#N/A	none
MGS	wilcox	HG4D.1124	0	#N/A	1	0	FALSE	#N/A	Breastfed	Test Formula	0	0	0	0	0	0	0	0	0	#N/A	#N/A	#N/A	none
MGS	wilcox	HG4D.1125	0	#N/A	1	0	FALSE	#N/A	Breastfed	Test Formula	0	0	0	0	0	0	0	0	0	#N/A	#N/A	#N/A	none
MGS	wilcox	HG4D.1126	0	#N/A	1	0	FALSE	#N/A	Breastfed	Test Formula	0	0	0	0	0	0	0	0	0	#N/A	#N/A	#N/A	none
MGS	wilcox	HG4D.1127	0	#N/A	1	0	FALSE	#N/A	Breastfed	Test Formula	0	0	0	0	0	0	0	0	0	#N/A	#N/A	#N/A	none
MGS	wilcox	HG4D.1128	0	#N/A	1	0	FALSE	#N/A	Breastfed	Test Formula	0	0	0	0	0	0	0	0	0	#N/A	#N/A	#N/A	none
MGS	wilcox	HG4D.1129	0	#N/A	1	0	FALSE	#N/A	Breastfed	Test Formula	0	0	0	0	0	0	0	0	0	#N/A	#N/A	#N/A	none
MGS	wilcox	HG4D.1130	0	#N/A	1	0	FALSE	#N/A	Breastfed	Test Formula	0	0	0	0	0	0	0	0	0	#N/A	#N/A	#N/A	none
MGS	wilcox	HG4D.1131	0	#N/A	1	0	FALSE	#N/A	Breastfed	Test Formula	0	0	0	0	0	0	0	0	0	#N/A	#N/A	#N/A	none
MGS	wilcox	HG4D.1132	0	#N/A	1	0	FALSE	#N/A	Breastfed	Test Formula	0	0	0	0	0	0	0	0	0	#N/A	#N/A	#N/A	none
MGS	wilcox	HG4D.1133	0	#N/A	1	0	FALSE	#N/A	Breastfed	Test Formula	0	0	0	0	0	0	0	0	0	#N/A	#N/A	#N/A	none
MGS	wilcox	HG4D.1134	0	#N/A	1	0	FALSE	#N/A	Breastfed	Test Formula	0	0	0	0	0	0	0	0	0	#N/A	#N/A	#N/A	none
MGS	wilcox	HG4D.1135	0	#N/A	1	0	FALSE	#N/A	Breastfed	Test Formula	0	0	0	0	0	0	0	0	0	#N/A	#N/A	#N/A	none
MGS	wilcox	HG4D.1136	0	#N/A	1	0	FALSE	#N/A	Breastfed	Test Formula	0	0	0	0	0	0	0	0	0	#N/A	#N/A	#N/A	none
MGS	wilcox	HG4D.1137	0	#N/A	1	0	FALSE	#N/A	Breastfed	Test Formula	0	0	0	0	0	0	0	0	0	#N/A	#N/A	#N/A	none
MGS	wilcox	HG4D.1138	0	#N/A	1	0	FALSE	#N/A	Breastfed	Test Formula	0	0	0	0	0	0	0	0	0	#N/A	#N/A	#N/A	none
MGS	wilcox	HG4D.1139	0	#N/A	1	0	FALSE	#N/A	Breastfed	Test Formula	0	0	0	0	0	0	0	0	0	#N/A	#N/A	#N/A	none
MGS	wilcox	HG4D.1140	0	#N/A	1	0	FALSE	#N/A	Breastfed	Test Formula	0	0	0	0	0	0	0	0	0	#N/A	#N/A	#N/A	none
MGS	wilcox	HG4D.1141	0	#N/A	1	0	FALSE	#N/A	Breastfed	Test Formula	0	0	0	0	0	0	0	0	0	#N/A	#N/A	#N/A	none
MGS	wilcox	HG4D.1142	0	#N/A	1	0	FALSE	#N/A	Breastfed	Test Formula	0	0	0	0	0	0	0	0	0	#N/A	#N/A	#N/A	none
MGS	wilcox	HG4D.1143	0	#N/A	1	0	FALSE	#N/A	Breastfed	Test Formula	0	0	0	0	0	0	0	0	0	#N/A	#N/A	#N/A	none
MGS	wilcox	HG4D.1144	0	#N/A	1	0	FALSE	#N/A	Breastfed	Test Formula	0	0	0	0	0	0	0	0	0	#N/A	#N/A	#N/A	none
MGS	wilcox	HG4D.1145	0	#N/A	1	0	FALSE	#N/A	Breastfed	Test Formula	0	0	0	0	0	0.1109	0	0	1	#N/A	#N/A	1.77439	none
MGS	wilcox	HG4D.1146	0	#N/A	1	0	FALSE	#N/A	Breastfed	Test Formula	0	0	0	0	0	0	0	0	0	#N/A	#N/A	#N/A	none
MGS	wilcox	HG4D.1147	0	#N/A	1	0	FALSE	#N/A	Breastfed	Test Formula	0	0	0	0	0	0	0	0	0	#N/A	#N/A	#N/A	none
MGS	wilcox	HG4D.1148	0	#N/A	1	0	FALSE	#N/A	Breastfed	Test Formula	0	0	0	0	0	0	0	0	0	#N/A	#N/A	#N/A	none
MGS	wilcox	HG4D.1149	0	#N/A	1	0	FALSE	#N/A	Breastfed	Test Formula	0	0	0	0	0	0	0	0	0	#N/A	#N/A	#N/A	none
MGS	wilcox	HG4D.1150	0	#N/A	1	0	FALSE	#N/A	Breastfed	Test Formula	0	0	0	0	0	0	0	0	0	#N/A	#N/A	#N/A	none
MGS	wilcox	HG4D.1151	0	#N/A	1	0	FALSE	#N/A	Breastfed	Test Formula	0	0	0	0	0	0	0	0	0	#N/A	#N/A	#N/A	none
MGS	wilcox	HG4D.1152	0	#N/A	1	0	FALSE	#N/A	Breastfed	Test Formula	0	0	0	0	0	0	0	0	0	#N/A	#N/A	#N/A	none
MGS	wilcox	HG4D.1153	0	#N/A	1	0	FALSE	#N/A	Breastfed	Test Formula	0	0	0	0	0	0	0	0	0	#N/A	#N/A	#N/A	none
MGS	wilcox	HG4D.1154	0	#N/A	1	0	FALSE	#N/A	Breastfed	Test Formula	0	0	0	0	0	0	0	0	0	#N/A	#N/A	#N/A	none
MGS	wilcox	HG4D.1155	0	#N/A	1	0	FALSE	#N/A	Breastfed	Test Formula	0	0	0	0	0	0	0	0	0	#N/A	#N/A	#N/A	none
MGS	wilcox	HG4D.1156	0	#N/A	1	0	FALSE	#N/A	Breastfed	Test Formula	0	0	0	0	0	0	0	0	0	#N/A	#N/A	#N/A	none
MGS	wilcox	HG4D.1157	0	#N/A	1	0	FALSE	#N/A	Breastfed	Test Formula	0	0	0	0	0	0	0	0	0	#N/A	#N/A	#N/A	none
MGS	wilcox	HG4D.1158	0	#N/A	1	0	FALSE	#N/A	Breastfed	Test Formula	0	0	0	0	0	0	0	0	0	#N/A	#N/A	#N/A	none
MGS	wilcox	HG4D.1159	0	#N/A	1	0	FALSE	#N/A	Breastfed	Test Formula	0	0	0	0	0	0	0	0	0	#N/A	#N/A	#N/A	none
MGS	wilcox	HG4D.1160	0	#N/A	1	0	FALSE	#N/A	Breastfed	Test Formula	0	0	0	0	0	0	0	0	0	#N/A	#N/A	#N/A	none
MGS	wilcox	HG4D.1161	0	#N/A	1	0	FALSE	#N/A	Breastfed	Test Formula	0	0	0	0	0	0	0	0	0	#N/A	#N/A	#N/A	none
MGS	wilcox	HG4D.1162	0	#N/A	1	0	FALSE	#N/A	Breastfed	Test Formula	0	0	0	0	0	0	0	0	0	#N/A	#N/A	#N/A	none
MGS	wilcox	HG4D.1163	0	#N/A	1	0	FALSE	#N/A	Breastfed	Test Formula	0	0	0	0	0	0	0	0	0	#N/A	#N/A	#N/A	none
MGS	wilcox	HG4D.1164	0	#N/A	1	0	FALSE	#N/A	Breastfed	Test Formula	0	0	0	0	0	0	0	0	0	#N/A	#N/A	#N/A	none
MGS	wilcox	HG4D.1165	0	#N/A	1	0	FALSE	#N/A	Breastfed	Test Formula	0	0	0	0	0	0	0	0	0	#N/A	#N/A	#N/A	none
MGS	wilcox	HG4D.1166	0	#N/A	1	0	FALSE	#N/A	Breastfed	Test Formula	0	0	0	0	0	0	0	0	0	#N/A	#N/A	#N/A	none
MGS	wilcox	HG4D.1167	0	#N/A	1	0	FALSE	#N/A	Breastfed	Test Formula	0	0	0	0	0	0	0	0	0	#N/A	#N/A	#N/A	none
MGS	wilcox	HG4D.1168	0	#N/A	1	0	FALSE	#N/A	Breastfed	Test Formula	0	0	0	0	0	0	0	0	0	#N/A	#N/A	#N/A	none
MGS	wilcox	HG4D.1169	0	#N/A	1	0	FALSE	#N/A	Breastfed	Test Formula	0	0	0	0	0	0	0	0	0	#N/A	#N/A	#N/A	none
MGS	wilcox	HG4D.1170	0	#N/A	1	0	FALSE	#N/A	Breastfed	Test Formula	0	0	0	0	0	0	0	0	0	#N/A	#N/A	#N/A	none
MGS	wilcox	HG4D.1171	0	#N/A	1	0	FALSE	#N/A	Breastfed	Test Formula	0	0	0	0	0	0	0	0	0	#N/A	#N/A	#N/A	none
MGS	wilcox	HG4D.1172	0	#N/A	1	0	FALSE	#N/A	Breastfed	Test Formula	0	0	0	0	0	0	0	0	0	#N/A	#N/A	#N/A	none
MGS	wilcox	HG4D.1173	0	#N/A	1	0	FALSE	#N/A	Breastfed	Test Formula	0	0	0	0	0	0	0	0	0	#N/A	#N/A	#N/A	none
MGS	wilcox	HG4D.1174	-0.0659341	0.865185	0.0977778	0.000495131	FALSE	#N/A	Breastfed	Test Formula	0	0	0	0.000878264	8.25253e-05	0	2	1	0	0.00614785	0.00107283	#N/A	none
MGS	wilcox	HG4D.1175	0	#N/A	1	0	FALSE	#N/A	Breastfed	Test Formula	0	0	0	0	0	0	0	0	0	#N/A	#N/A	#N/A	none
MGS	wilcox	HG4D.1176	0	#N/A	1	0	FALSE	#N/A	Breastfed	Test Formula	0	0	0	0	0	0	0	0	0	#N/A	#N/A	#N/A	none
MGS	wilcox	HG4D.1177	0	#N/A	1	0	FALSE	#N/A	Breastfed	Test Formula	0	0	0	0	0	0	0	0	0	#N/A	#N/A	#N/A	none
MGS	wilcox	HG4D.1178	0	#N/A	1	0	FALSE	#N/A	Breastfed	Test Formula	0	0	0	0	0	0	0	0	0	#N/A	#N/A	#N/A	none
MGS	wilcox	HG4D.1179	0	#N/A	1	0	FALSE	#N/A	Breastfed	Test Formula	0	0	0	0	0	0	0	0	0	#N/A	#N/A	#N/A	none
MGS	wilcox	HG4D.1180	0	#N/A	1	0	FALSE	#N/A	Breastfed	Test Formula	0	0	0	0	0	0	0	0	0	#N/A	#N/A	#N/A	none
MGS	wilcox	HG4D.1181	0	#N/A	1	0	FALSE	#N/A	Breastfed	Test Formula	0	0	0	0	0	0	0	0	0	#N/A	#N/A	#N/A	none
MGS	wilcox	HG4D.1182	0.021978	0.73037	0.0407407	0.00573359	FALSE	#N/A	Breastfed	Test Formula	0	0	0	0.00288712	0.00879903	0	2	2	0	0.0202098	0.0571937	#N/A	none
MGS	wilcox	HG4D.1183	0	#N/A	1	0	FALSE	#N/A	Breastfed	Test Formula	0	0	0	0	0	0	0	0	0	#N/A	#N/A	#N/A	none
MGS	wilcox	HG4D.1184	0	#N/A	1	0	FALSE	#N/A	Breastfed	Test Formula	0	0	0	0	0	0	0	0	0	#N/A	#N/A	#N/A	none
MGS	wilcox	HG4D.1185	0	#N/A	1	0	FALSE	#N/A	Breastfed	Test Formula	0	0	0	0	0	0	0	0	0	#N/A	#N/A	#N/A	none
MGS	wilcox	HG4D.1186	0	#N/A	1	0	FALSE	#N/A	Breastfed	Test Formula	0	0	0	0	0	0	0	0	0	#N/A	#N/A	#N/A	none
MGS	wilcox	HG4D.1187	0	#N/A	1	0	FALSE	#N/A	Breastfed	Test Formula	0	0	0	0	0	0	0	0	0	#N/A	#N/A	#N/A	none
MGS	wilcox	HG4D.1188	0	#N/A	1	0	FALSE	#N/A	Breastfed	Test Formula	0	0	0	0	0	0	0	0	0	#N/A	#N/A	#N/A	none
MGS	wilcox	HG4D.1189	0	#N/A	1	0	FALSE	#N/A	Breastfed	Test Formula	0	0	0	0	0	0	0	0	0	#N/A	#N/A	#N/A	none
MGS	wilcox	HG4D.1190	0	#N/A	1	0	FALSE	#N/A	Breastfed	Test Formula	0	0	0	0	0	0	0	0	0	#N/A	#N/A	#N/A	none
MGS	wilcox	HG4D.1191	0	#N/A	1	0	FALSE	#N/A	Breastfed	Test Formula	0	0	0	0	0	0	0	0	0	#N/A	#N/A	#N/A	none
MGS	wilcox	HG4D.1192	0	#N/A	1	0	FALSE	#N/A	Breastfed	Test Formula	0	0	0	0	0	0	0	0	0	#N/A	#N/A	#N/A	none
MGS	wilcox	HG4D.1193	0	#N/A	1	0	FALSE	#N/A	Breastfed	Test Formula	0	0	0	0	0	0	0	0	0	#N/A	#N/A	#N/A	none
MGS	wilcox	HG4D.1194	0	#N/A	1	0	FALSE	#N/A	Breastfed	Test Formula	0	0	0	0	0	0	0	0	0	#N/A	#N/A	#N/A	none
MGS	wilcox	HG4D.1195	0	#N/A	1	0	FALSE	#N/A	Breastfed	Test Formula	0	0	0	0	0	0	0	0	0	#N/A	#N/A	#N/A	none
MGS	wilcox	HG4D.1196	0	#N/A	1	0	FALSE	#N/A	Breastfed	Test Formula	0	0	0	0	0	0	0	0	0	#N/A	#N/A	#N/A	none
MGS	wilcox	HG4D.1197	0	#N/A	1	0	FALSE	#N/A	Breastfed	Test Formula	0	0	0	0	0	0	0	0	0	#N/A	#N/A	#N/A	none
MGS	wilcox	HG4D.1198	-0.296703	0.0959742	0.0057971	0.951091	FALSE	#N/A	Breastfed	Test Formula	0	0	0	1.83411	0.000151956	8.78684e-05	5	1	1	4.17402	0.00197543	0.00140589	none
MGS	wilcox	HG4D.1199	0	#N/A	1	0	FALSE	#N/A	Breastfed	Test Formula	0	0	0	0	0	0	0	0	0	#N/A	#N/A	#N/A	none
MGS	wilcox	HG4D.1200	0	#N/A	1	0	FALSE	#N/A	Breastfed	Test Formula	0	0	0	0	0	0	0	0	0	#N/A	#N/A	#N/A	none
MGS	wilcox	HG4D.1201	0	#N/A	1	0	FALSE	#N/A	Breastfed	Test Formula	0	0	0	0	0	0	0	0	0	#N/A	#N/A	#N/A	none
MGS	wilcox	HG4D.1202	0	#N/A	1	0	FALSE	#N/A	Breastfed	Test Formula	0	0	0	0	0	0	0	0	0	#N/A	#N/A	#N/A	none
MGS	wilcox	HG4D.1203	0	#N/A	1	0	FALSE	#N/A	Breastfed	Test Formula	0	0	0	0	0	0	0	0	0	#N/A	#N/A	#N/A	none
MGS	wilcox	HG4D.1204	0	#N/A	1	0	FALSE	#N/A	Breastfed	Test Formula	0	0	0	0	0	0	0	0	0	#N/A	#N/A	#N/A	none
MGS	wilcox	HG4D.1205	0	#N/A	1	0	FALSE	#N/A	Breastfed	Test Formula	0	0	0	0	0	0	0	0	0	#N/A	#N/A	#N/A	none
MGS	wilcox	HG4D.1206	0	#N/A	1	0	FALSE	#N/A	Breastfed	Test Formula	0	0	0	0	0	0	0	0	0	#N/A	#N/A	#N/A	none
MGS	wilcox	HG4D.1207	0	#N/A	1	0	FALSE	#N/A	Breastfed	Test Formula	0	0	0	0	0	0	0	0	0	#N/A	#N/A	#N/A	none
MGS	wilcox	HG4D.1208	0	#N/A	1	0	FALSE	#N/A	Breastfed	Test Formula	0	0	0	0	0	0	0	0	0	#N/A	#N/A	#N/A	none
MGS	wilcox	HG4D.1209	0	#N/A	1	0	FALSE	#N/A	Breastfed	Test Formula	0	0	0	0	0	0	0	0	0	#N/A	#N/A	#N/A	none
MGS	wilcox	HG4D.1210	0	#N/A	1	0	FALSE	#N/A	Breastfed	Test Formula	0	0	0	0	0	0	0	0	0	#N/A	#N/A	#N/A	none
MGS	wilcox	HG4D.1211	0	#N/A	1	0	FALSE	#N/A	Breastfed	Test Formula	0	0	0	0	0	0	0	0	0	#N/A	#N/A	#N/A	none
MGS	wilcox	HG4D.1212	0	#N/A	1	0	FALSE	#N/A	Breastfed	Test Formula	0	0	0	0	0	0	0	0	0	#N/A	#N/A	#N/A	none
MGS	wilcox	HG4D.1213	0	#N/A	1	0	FALSE	#N/A	Breastfed	Test Formula	0	0	0	0	0	0	0	0	0	#N/A	#N/A	#N/A	none
MGS	wilcox	HG4D.1214	0.153846	0.454315	5.98256e-06	1.0725	TRUE	0.908524	Breastfed	Test Formula	0	0.00198825	0	1.5415	0.56742	0.00647082	4	7	7	0.621973	0.018459	0.00294467	none
MGS	wilcox	HG4D.1215	0	#N/A	1	0	FALSE	#N/A	Breastfed	Test Formula	0	0	0	0	0	0	0	0	0	#N/A	#N/A	#N/A	none
MGS	wilcox	HG4D.1216	0	#N/A	1	0	FALSE	#N/A	Breastfed	Test Formula	0	0	0	0	0	0	0	0	0	#N/A	#N/A	#N/A	none
MGS	wilcox	HG4D.1217	0	#N/A	1	0	FALSE	#N/A	Breastfed	Test Formula	0	0	0	0	0	0	0	0	0	#N/A	#N/A	#N/A	none
MGS	wilcox	HG4D.1218	0	#N/A	1	0	FALSE	#N/A	Breastfed	Test Formula	0	0	0	0	0	0	0	0	0	#N/A	#N/A	#N/A	none
MGS	wilcox	HG4D.1219	0	#N/A	1	0	FALSE	#N/A	Breastfed	Test Formula	0	0	0	0	0	0	0	0	0	#N/A	#N/A	#N/A	none
MGS	wilcox	HG4D.1220	0	#N/A	1	0	FALSE	#N/A	Breastfed	Test Formula	0	0	0	0	0	0	0	0	0	#N/A	#N/A	#N/A	none
MGS	wilcox	HG4D.1221	0	#N/A	1	0	FALSE	#N/A	Breastfed	Test Formula	0	0	0	0	0	0	0	0	0	#N/A	#N/A	#N/A	none
MGS	wilcox	HG4D.1222	0	#N/A	1	0	FALSE	#N/A	Breastfed	Test Formula	0	0	0	0	0	0	0	0	0	#N/A	#N/A	#N/A	none
MGS	wilcox	HG4D.1223	0	#N/A	1	0	FALSE	#N/A	Breastfed	Test Formula	0	0	0	0	0	0	0	0	0	#N/A	#N/A	#N/A	none
MGS	wilcox	HG4D.1224	0	#N/A	1	0	FALSE	#N/A	Breastfed	Test Formula	0	0	0	0	0	0	0	0	0	#N/A	#N/A	#N/A	none
MGS	wilcox	HG4D.1225	0.0769231	0.481481	0.481481	2.19476e-05	FALSE	#N/A	Breastfed	Test Formula	0	0	0	0	4.55835e-05	0.000122875	0	1	1	#N/A	0.000592586	0.001966	none
MGS	wilcox	HG4D.1226	0	#N/A	1	0	FALSE	#N/A	Breastfed	Test Formula	0	0	0	0	0	0	0	0	0	#N/A	#N/A	#N/A	none
MGS	wilcox	HG4D.1227	0	#N/A	1	0	FALSE	#N/A	Breastfed	Test Formula	0	0	0	0	0	0	0	0	0	#N/A	#N/A	#N/A	none
MGS	wilcox	HG4D.1228	0	#N/A	1	0	FALSE	#N/A	Breastfed	Test Formula	0	0	0	0	0	0	0	0	0	#N/A	#N/A	#N/A	none
MGS	wilcox	HG4D.1229	0	#N/A	1	0	FALSE	#N/A	Breastfed	Test Formula	0	0	0	0	0	0	0	0	0	#N/A	#N/A	#N/A	none
MGS	wilcox	HG4D.1230	0	#N/A	1	0	FALSE	#N/A	Breastfed	Test Formula	0	0	0	0	0	0	0	0	0	#N/A	#N/A	#N/A	none
MGS	wilcox	HG4D.1231	0	#N/A	1	0	FALSE	#N/A	Breastfed	Test Formula	0	0	0	0	0	0	0	0	0	#N/A	#N/A	#N/A	none
MGS	wilcox	HG4D.1232	0	#N/A	1	0	FALSE	#N/A	Breastfed	Test Formula	0	0	0	0	0	0	0	0	0	#N/A	#N/A	#N/A	none
MGS	wilcox	HG4D.1233	0	#N/A	1	0	FALSE	#N/A	Breastfed	Test Formula	0	0	0	0	0	0	0	0	0	#N/A	#N/A	#N/A	none
MGS	wilcox	HG4D.1234	0	#N/A	1	0	FALSE	#N/A	Breastfed	Test Formula	0	0	0	0	0	0	0	0	0	#N/A	#N/A	#N/A	none
MGS	wilcox	HG4D.1235	0	#N/A	1	0	FALSE	#N/A	Breastfed	Test Formula	0	0	0	0	0	0	0	0	0	#N/A	#N/A	#N/A	none
MGS	wilcox	HG4D.1236	0	#N/A	1	0	FALSE	#N/A	Breastfed	Test Formula	0	0	0	0	0	0	0	0	0	#N/A	#N/A	#N/A	none
MGS	wilcox	HG4D.1237	0	#N/A	1	0	FALSE	#N/A	Breastfed	Test Formula	0	0	0	0	0	0	0	0	0	#N/A	#N/A	#N/A	none
MGS	wilcox	HG4D.1238	0	#N/A	1	0	FALSE	#N/A	Breastfed	Test Formula	0	0	0	0	0	0	0	0	0	#N/A	#N/A	#N/A	none
MGS	wilcox	HG4D.1239	0	#N/A	1	0	FALSE	#N/A	Breastfed	Test Formula	0	0	0	0	0	0	0	0	0	#N/A	#N/A	#N/A	none
MGS	wilcox	HG4D.1240	0	#N/A	1	0	FALSE	#N/A	Breastfed	Test Formula	0	0	0	0	0	0	0	0	0	#N/A	#N/A	#N/A	none
MGS	wilcox	HG4D.1241	0	#N/A	1	0	FALSE	#N/A	Breastfed	Test Formula	0	0	0	0	0	0	0	0	0	#N/A	#N/A	#N/A	none
MGS	wilcox	HG4D.1242	0	#N/A	1	0	FALSE	#N/A	Breastfed	Test Formula	0	0	0	0	0	0	0	0	0	#N/A	#N/A	#N/A	none
MGS	wilcox	HG4D.1243	0	#N/A	1	0	FALSE	#N/A	Breastfed	Test Formula	0	0	0	0	0	0	0	0	0	#N/A	#N/A	#N/A	none
MGS	wilcox	HG4D.1244	-0.0714286	1	0.481481	0.0112375	FALSE	#N/A	Breastfed	Test Formula	0	0	0	0.0216723	0	0	1	0	0	0.303412	#N/A	#N/A	none
MGS	wilcox	HG4D.1245	0.0769231	0.481481	0.481481	0.00095901	FALSE	#N/A	Breastfed	Test Formula	0	0	0	0	0.00199179	0.000819844	0	1	1	#N/A	0.0258933	0.0131175	none
MGS	wilcox	HG4D.1246	0	#N/A	1	0	FALSE	#N/A	Breastfed	Test Formula	0	0	0	0	0	0	0	0	0	#N/A	#N/A	#N/A	none
MGS	wilcox	HG4D.1247	0	#N/A	1	0	FALSE	#N/A	Breastfed	Test Formula	0	0	0	0	0	0	0	0	0	#N/A	#N/A	#N/A	none
MGS	wilcox	HG4D.1248	0	#N/A	1	0	FALSE	#N/A	Breastfed	Test Formula	0	0	0	0	0	0	0	0	0	#N/A	#N/A	#N/A	none
MGS	wilcox	HG4D.1249	0	#N/A	1	0	FALSE	#N/A	Breastfed	Test Formula	0	0	0	0	0	0	0	0	0	#N/A	#N/A	#N/A	none
MGS	wilcox	HG4D.1250	0	#N/A	1	0	FALSE	#N/A	Breastfed	Test Formula	0	0	0	0	0	0	0	0	0	#N/A	#N/A	#N/A	none
MGS	wilcox	HG4D.1251	0	#N/A	1	0	FALSE	#N/A	Breastfed	Test Formula	0	0	0	0	0	0	0	0	0	#N/A	#N/A	#N/A	none
MGS	wilcox	HG4D.1252	0	#N/A	1	0	FALSE	#N/A	Breastfed	Test Formula	0	0	0	0	0	0	0	0	0	#N/A	#N/A	#N/A	none
MGS	wilcox	HG4D.1253	0	#N/A	1	0	FALSE	#N/A	Breastfed	Test Formula	0	0	0	0	0	0	0	0	0	#N/A	#N/A	#N/A	none
MGS	wilcox	HG4D.1254	0	#N/A	1	0	FALSE	#N/A	Breastfed	Test Formula	0	0	0	0	0	0	0	0	0	#N/A	#N/A	#N/A	none
MGS	wilcox	HG4D.1255	0	#N/A	1	0	FALSE	#N/A	Breastfed	Test Formula	0	0	0	0	0	0	0	0	0	#N/A	#N/A	#N/A	none
MGS	wilcox	HG4D.1256	0	#N/A	1	0	FALSE	#N/A	Breastfed	Test Formula	0	0	0	0	0	0	0	0	0	#N/A	#N/A	#N/A	none
MGS	wilcox	HG4D.1257	0	#N/A	1	0	FALSE	#N/A	Breastfed	Test Formula	0	0	0	0	0	0	0	0	0	#N/A	#N/A	#N/A	none
MGS	wilcox	HG4D.1258	0	#N/A	1	0	FALSE	#N/A	Breastfed	Test Formula	0	0	0	0	0	0	0	0	0	#N/A	#N/A	#N/A	none
MGS	wilcox	HG4D.1259	-0.0714286	1	0.481481	0.024653	FALSE	#N/A	Breastfed	Test Formula	0	0	0	0.0475452	0	0.000337107	1	0	2	0.665632	#N/A	0.00269686	none
MGS	wilcox	HG4D.1260	0	#N/A	1	0	FALSE	#N/A	Breastfed	Test Formula	0	0	0	0	0	0	0	0	0	#N/A	#N/A	#N/A	none
MGS	wilcox	HG4D.1261	0	#N/A	1	0	FALSE	#N/A	Breastfed	Test Formula	0	0	0	0	0	0	0	0	0	#N/A	#N/A	#N/A	none
MGS	wilcox	HG4D.1262	0	#N/A	1	0	FALSE	#N/A	Breastfed	Test Formula	0	0	0	0	0	0	0	0	0	#N/A	#N/A	#N/A	none
MGS	wilcox	HG4D.1263	0	#N/A	1	0	FALSE	#N/A	Breastfed	Test Formula	0	0	0	0	0	0	0	0	0	#N/A	#N/A	#N/A	none
MGS	wilcox	HG4D.1264	0	#N/A	1	0	FALSE	#N/A	Breastfed	Test Formula	0	0	0	0	0	0	0	0	0	#N/A	#N/A	#N/A	none
MGS	wilcox	HG4D.1265	0	#N/A	1	0	FALSE	#N/A	Breastfed	Test Formula	0	0	0	0	0	0	0	0	0	#N/A	#N/A	#N/A	none
MGS	wilcox	HG4D.1266	0	#N/A	1	0	FALSE	#N/A	Breastfed	Test Formula	0	0	0	0	0	0	0	0	0	#N/A	#N/A	#N/A	none
MGS	wilcox	HG4D.1267	0	#N/A	1	0	FALSE	#N/A	Breastfed	Test Formula	0	0	0	0	0	0	0	0	0	#N/A	#N/A	#N/A	none
MGS	wilcox	HG4D.1268	0	#N/A	1	0	FALSE	#N/A	Breastfed	Test Formula	0	0	0	0	0	0	0	0	0	#N/A	#N/A	#N/A	none
MGS	wilcox	HG4D.1269	0	#N/A	1	0	FALSE	#N/A	Breastfed	Test Formula	0	0	0	0	0	0	0	0	0	#N/A	#N/A	#N/A	none
MGS	wilcox	HG4D.1270	0	#N/A	1	0	FALSE	#N/A	Breastfed	Test Formula	0	0	0	0	0	0	0	0	0	#N/A	#N/A	#N/A	none
MGS	wilcox	HG4D.1271	-0.0714286	1	0.481481	0.00219327	FALSE	#N/A	Breastfed	Test Formula	0	0	0	0.00422988	0	0	1	0	0	0.0592183	#N/A	#N/A	none
MGS	wilcox	HG4D.1272	0	#N/A	1	0	FALSE	#N/A	Breastfed	Test Formula	0	0	0	0	0	0	0	0	0	#N/A	#N/A	#N/A	none
MGS	wilcox	HG4D.1273	0	#N/A	1	0	FALSE	#N/A	Breastfed	Test Formula	0	0	0	0	0	0	0	0	0	#N/A	#N/A	#N/A	none
MGS	wilcox	HG4D.1274	0	#N/A	1	0	FALSE	#N/A	Breastfed	Test Formula	0	0	0	0	0	0	0	0	0	#N/A	#N/A	#N/A	none
MGS	wilcox	HG4D.1275	0	#N/A	1	0	FALSE	#N/A	Breastfed	Test Formula	0	0	0	0	0	0	0	0	0	#N/A	#N/A	#N/A	none
MGS	wilcox	HG4D.1276	0	#N/A	1	0	FALSE	#N/A	Breastfed	Test Formula	0	0	0	0	0	0	0	0	0	#N/A	#N/A	#N/A	none
MGS	wilcox	HG4D.1277	0	#N/A	1	0	FALSE	#N/A	Breastfed	Test Formula	0	0	0	0	0	0	0	0	0	#N/A	#N/A	#N/A	none
MGS	wilcox	HG4D.1278	0	#N/A	1	0	FALSE	#N/A	Breastfed	Test Formula	0	0	0	0	0	0	0	0	0	#N/A	#N/A	#N/A	none
MGS	wilcox	HG4D.1279	0	#N/A	1	0	FALSE	#N/A	Breastfed	Test Formula	0	0	0	0	0	0	0	0	0	#N/A	#N/A	#N/A	none
MGS	wilcox	HG4D.1280	0	#N/A	1	0	FALSE	#N/A	Breastfed	Test Formula	0	0	0	0	0	0	0	0	0	#N/A	#N/A	#N/A	none
MGS	wilcox	HG4D.1281	0	#N/A	1	0	FALSE	#N/A	Breastfed	Test Formula	0	0	0	0	0	0	0	0	0	#N/A	#N/A	#N/A	none
MGS	wilcox	HG4D.1282	-0.0714286	1	0.481481	4.38593e-05	FALSE	#N/A	Breastfed	Test Formula	0	0	0	8.45859e-05	0	0	1	0	0	0.0011842	#N/A	#N/A	none
MGS	wilcox	HG4D.1283	0	#N/A	1	0	FALSE	#N/A	Breastfed	Test Formula	0	0	0	0	0	0	0	0	0	#N/A	#N/A	#N/A	none
MGS	wilcox	HG4D.1284	0	#N/A	1	0	FALSE	#N/A	Breastfed	Test Formula	0	0	0	0	0	0	0	0	0	#N/A	#N/A	#N/A	none
MGS	wilcox	HG4D.1285	0	#N/A	1	0	FALSE	#N/A	Breastfed	Test Formula	0	0	0	0	0	0	0	0	0	#N/A	#N/A	#N/A	none
MGS	wilcox	HG4D.1286	0	#N/A	1	0	FALSE	#N/A	Breastfed	Test Formula	0	0	0	0	0	0	0	0	0	#N/A	#N/A	#N/A	none
MGS	wilcox	HG4D.1287	0	#N/A	1	0	FALSE	#N/A	Breastfed	Test Formula	0	0	0	0	0	0	0	0	0	#N/A	#N/A	#N/A	none
MGS	wilcox	HG4D.1288	0	#N/A	1	0	FALSE	#N/A	Breastfed	Test Formula	0	0	0	0	0	0	0	0	0	#N/A	#N/A	#N/A	none
MGS	wilcox	HG4D.1289	0	#N/A	1	0	FALSE	#N/A	Breastfed	Test Formula	0	0	0	0	0	0	0	0	0	#N/A	#N/A	#N/A	none
MGS	wilcox	HG4D.1290	0	#N/A	1	0	FALSE	#N/A	Breastfed	Test Formula	0	0	0	0	0	0	0	0	0	#N/A	#N/A	#N/A	none
MGS	wilcox	HG4D.1291	0	#N/A	1	0	FALSE	#N/A	Breastfed	Test Formula	0	0	0	0	0	0	0	0	0	#N/A	#N/A	#N/A	none
MGS	wilcox	HG4D.1292	0	#N/A	1	0	FALSE	#N/A	Breastfed	Test Formula	0	0	0	0	0	0	0	0	0	#N/A	#N/A	#N/A	none
MGS	wilcox	HG4D.1293	0	#N/A	1	0	FALSE	#N/A	Breastfed	Test Formula	0	0	0	0	0	0	0	0	0	#N/A	#N/A	#N/A	none
MGS	wilcox	HG4D.1294	0	#N/A	1	0	FALSE	#N/A	Breastfed	Test Formula	0	0	0	0	0	0	0	0	0	#N/A	#N/A	#N/A	none
MGS	wilcox	HG4D.1295	0	#N/A	1	0	FALSE	#N/A	Breastfed	Test Formula	0	0	0	0	0	0	0	0	0	#N/A	#N/A	#N/A	none
MGS	wilcox	HG4D.1296	0	#N/A	1	0	FALSE	#N/A	Breastfed	Test Formula	0	0	0	0	0	0	0	0	0	#N/A	#N/A	#N/A	none
MGS	wilcox	HG4D.1297	0	#N/A	1	0	FALSE	#N/A	Breastfed	Test Formula	0	0	0	0	0	0	0	0	0	#N/A	#N/A	#N/A	none
MGS	wilcox	HG4D.1298	0	#N/A	1	0	FALSE	#N/A	Breastfed	Test Formula	0	0	0	0	0	0	0	0	0	#N/A	#N/A	#N/A	none
MGS	wilcox	HG4D.1299	0	#N/A	1	0	FALSE	#N/A	Breastfed	Test Formula	0	0	0	0	0	0	0	0	0	#N/A	#N/A	#N/A	none
MGS	wilcox	HG4D.1300	0	#N/A	1	0	FALSE	#N/A	Breastfed	Test Formula	0	0	0	0	0	0	0	0	0	#N/A	#N/A	#N/A	none
MGS	wilcox	HG4D.1301	0	#N/A	1	0	FALSE	#N/A	Breastfed	Test Formula	0	0	0	0	0	0	0	0	0	#N/A	#N/A	#N/A	none
MGS	wilcox	HG4D.1302	0	#N/A	1	0	FALSE	#N/A	Breastfed	Test Formula	0	0	0	0	0	0	0	0	0	#N/A	#N/A	#N/A	none
MGS	wilcox	HG4D.1303	0	#N/A	1	0	FALSE	#N/A	Breastfed	Test Formula	0	0	0	0	0	0	0	0	0	#N/A	#N/A	#N/A	none
MGS	wilcox	HG4D.1304	0	#N/A	1	0	FALSE	#N/A	Breastfed	Test Formula	0	0	0	0	0	0	0	0	0	#N/A	#N/A	#N/A	none
MGS	wilcox	HG4D.1305	0	#N/A	1	0	FALSE	#N/A	Breastfed	Test Formula	0	0	0	0	0	0	0	0	0	#N/A	#N/A	#N/A	none
MGS	wilcox	HG4D.1306	0	#N/A	1	0	FALSE	#N/A	Breastfed	Test Formula	0	0	0	0	0	0	0	0	0	#N/A	#N/A	#N/A	none
MGS	wilcox	HG4D.1307	0	#N/A	1	0	FALSE	#N/A	Breastfed	Test Formula	0	0	0	0	0	0	0	0	0	#N/A	#N/A	#N/A	none
MGS	wilcox	HG4D.1308	0	#N/A	1	0	FALSE	#N/A	Breastfed	Test Formula	0	0	0	0	0	0	0	0	0	#N/A	#N/A	#N/A	none
MGS	wilcox	HG4D.1309	0	#N/A	1	0	FALSE	#N/A	Breastfed	Test Formula	0	0	0	0	0	0	0	0	0	#N/A	#N/A	#N/A	none
MGS	wilcox	HG4D.1310	0	#N/A	1	0	FALSE	#N/A	Breastfed	Test Formula	0	0	0	0	0	0	0	0	0	#N/A	#N/A	#N/A	none
MGS	wilcox	HG4D.1311	0	#N/A	1	0	FALSE	#N/A	Breastfed	Test Formula	0	0	0	0	0	0	0	0	0	#N/A	#N/A	#N/A	none
MGS	wilcox	HG4D.1312	0	#N/A	1	0	FALSE	#N/A	Breastfed	Test Formula	0	0	0	0	0	0	0	0	0	#N/A	#N/A	#N/A	none
MGS	wilcox	HG4D.1313	0	#N/A	1	0	FALSE	#N/A	Breastfed	Test Formula	0	0	0	0	0	0	0	0	0	#N/A	#N/A	#N/A	none
MGS	wilcox	HG4D.1314	0	#N/A	1	0	FALSE	#N/A	Breastfed	Test Formula	0	0	0	0	0	0	0	0	0	#N/A	#N/A	#N/A	none
MGS	wilcox	HG4D.1315	0	#N/A	1	0	FALSE	#N/A	Breastfed	Test Formula	0	0	0	0	0	0	0	0	0	#N/A	#N/A	#N/A	none
MGS	wilcox	HG4D.1316	0	#N/A	1	0	FALSE	#N/A	Breastfed	Test Formula	0	0	0	0	0	0	0	0	0	#N/A	#N/A	#N/A	none
MGS	wilcox	HG4D.1317	-0.0714286	1	0.481481	0.132988	FALSE	#N/A	Breastfed	Test Formula	0	0	0	0.256477	0	0	1	0	0	3.59067	#N/A	#N/A	none
MGS	wilcox	HG4D.1318	0	#N/A	1	0	FALSE	#N/A	Breastfed	Test Formula	0	0	0	0	0	0	0	0	0	#N/A	#N/A	#N/A	none
MGS	wilcox	HG4D.1319	0	#N/A	1	0	FALSE	#N/A	Breastfed	Test Formula	0	0	0	0	0	0	0	0	0	#N/A	#N/A	#N/A	none
MGS	wilcox	HG4D.1320	0	#N/A	1	0	FALSE	#N/A	Breastfed	Test Formula	0	0	0	0	0	0	0	0	0	#N/A	#N/A	#N/A	none
MGS	wilcox	HG4D.1321	0	#N/A	1	0	FALSE	#N/A	Breastfed	Test Formula	0	0	0	0	0	0	0	0	0	#N/A	#N/A	#N/A	none
MGS	wilcox	HG4D.1322	0	#N/A	1	0	FALSE	#N/A	Breastfed	Test Formula	0	0	0	0	0	0	0	0	0	#N/A	#N/A	#N/A	none
MGS	wilcox	HG4D.1323	0	#N/A	1	0	FALSE	#N/A	Breastfed	Test Formula	0	0	0	0	0	0	0	0	0	#N/A	#N/A	#N/A	none
MGS	wilcox	HG4D.1324	0	#N/A	1	0	FALSE	#N/A	Breastfed	Test Formula	0	0	0	0	0	0	0	0	0	#N/A	#N/A	#N/A	none
MGS	wilcox	HG4D.1325	0	#N/A	1	0	FALSE	#N/A	Breastfed	Test Formula	0	0	0	0	0	0	0	0	0	#N/A	#N/A	#N/A	none
MGS	wilcox	HG4D.1326	0	#N/A	1	0	FALSE	#N/A	Breastfed	Test Formula	0	0	0	0	0	0	0	0	0	#N/A	#N/A	#N/A	none
MGS	wilcox	HG4D.1327	0	#N/A	1	0	FALSE	#N/A	Breastfed	Test Formula	0	0	0	0	0	0	0	0	0	#N/A	#N/A	#N/A	none
MGS	wilcox	HG4D.1328	0	#N/A	1	0	FALSE	#N/A	Breastfed	Test Formula	0	0	0	0	0	0	0	0	0	#N/A	#N/A	#N/A	none
MGS	wilcox	HG4D.1329	0	#N/A	1	0	FALSE	#N/A	Breastfed	Test Formula	0	0	0	0	0	0	0	0	0	#N/A	#N/A	#N/A	none
MGS	wilcox	HG4D.1330	0	#N/A	1	0	FALSE	#N/A	Breastfed	Test Formula	0	0	0	0	0	0	0	0	0	#N/A	#N/A	#N/A	none
MGS	wilcox	HG4D.1331	0	#N/A	1	0	FALSE	#N/A	Breastfed	Test Formula	0	0	0	0	0	0	0	0	0	#N/A	#N/A	#N/A	none
MGS	wilcox	HG4D.1332	0	#N/A	1	0	FALSE	#N/A	Breastfed	Test Formula	0	0	0	0	0	0	0	0	0	#N/A	#N/A	#N/A	none
MGS	wilcox	HG4D.1333	0	#N/A	1	0	FALSE	#N/A	Breastfed	Test Formula	0	0	0	0	0	0	0	0	0	#N/A	#N/A	#N/A	none
MGS	wilcox	HG4D.1334	0	#N/A	1	0	FALSE	#N/A	Breastfed	Test Formula	0	0	0	0	0	0	0	0	0	#N/A	#N/A	#N/A	none
MGS	wilcox	HG4D.1335	0	#N/A	1	0	FALSE	#N/A	Breastfed	Test Formula	0	0	0	0	0	0	0	0	0	#N/A	#N/A	#N/A	none
MGS	wilcox	HG4D.1336	0	#N/A	1	0	FALSE	#N/A	Breastfed	Test Formula	0	0	0	0	0	0	0	0	0	#N/A	#N/A	#N/A	none
MGS	wilcox	HG4D.1337	0	#N/A	1	0	FALSE	#N/A	Breastfed	Test Formula	0	0	0	0	0	0	0	0	0	#N/A	#N/A	#N/A	none
MGS	wilcox	HG4D.1338	0	#N/A	1	0	FALSE	#N/A	Breastfed	Test Formula	0	0	0	0	0	0	0	0	0	#N/A	#N/A	#N/A	none
MGS	wilcox	HG4D.1339	0	#N/A	1	0	FALSE	#N/A	Breastfed	Test Formula	0	0	0	0	0	0	0	0	0	#N/A	#N/A	#N/A	none
MGS	wilcox	HG4D.1340	-0.0714286	1	0.481481	4.31283e-05	FALSE	#N/A	Breastfed	Test Formula	0	0	0	8.31759e-05	0	0	1	0	0	0.00116446	#N/A	#N/A	none
MGS	wilcox	HG4D.1341	0	#N/A	1	0	FALSE	#N/A	Breastfed	Test Formula	0	0	0	0	0	0	0	0	0	#N/A	#N/A	#N/A	none
MGS	wilcox	HG4D.1342	0	#N/A	1	0	FALSE	#N/A	Breastfed	Test Formula	0	0	0	0	0	0	0	0	0	#N/A	#N/A	#N/A	none
MGS	wilcox	HG4D.1343	0	#N/A	1	0	FALSE	#N/A	Breastfed	Test Formula	0	0	0	0	0	0	0	0	0	#N/A	#N/A	#N/A	none
MGS	wilcox	HG4D.1344	0	#N/A	1	0	FALSE	#N/A	Breastfed	Test Formula	0	0	0	0	0	0	0	0	0	#N/A	#N/A	#N/A	none
MGS	wilcox	HG4D.1345	0	#N/A	1	0	FALSE	#N/A	Breastfed	Test Formula	0	0	0	0	0	0	0	0	0	#N/A	#N/A	#N/A	none
MGS	wilcox	HG4D.1346	0	#N/A	1	0	FALSE	#N/A	Breastfed	Test Formula	0	0	0	0	0	0	0	0	0	#N/A	#N/A	#N/A	none
MGS	wilcox	HG4D.1347	0	#N/A	1	0	FALSE	#N/A	Breastfed	Test Formula	0	0	0	0	0	0	0	0	0	#N/A	#N/A	#N/A	none
MGS	wilcox	HG4D.1348	0	#N/A	1	0	FALSE	#N/A	Breastfed	Test Formula	0	0	0	0	0	0	0	0	0	#N/A	#N/A	#N/A	none
MGS	wilcox	HG4D.1349	0	#N/A	1	0	FALSE	#N/A	Breastfed	Test Formula	0	0	0	0	0	0	0	0	0	#N/A	#N/A	#N/A	none
MGS	wilcox	HG4D.1350	0	#N/A	1	0	FALSE	#N/A	Breastfed	Test Formula	0	0	0	0	0	0	0	0	0	#N/A	#N/A	#N/A	none
MGS	wilcox	HG4D.1351	0	#N/A	1	0	FALSE	#N/A	Breastfed	Test Formula	0	0	0	0	0	0	0	0	0	#N/A	#N/A	#N/A	none
MGS	wilcox	HG4D.1352	0	#N/A	1	0	FALSE	#N/A	Breastfed	Test Formula	0	0	0	0	0	0	0	0	0	#N/A	#N/A	#N/A	none
MGS	wilcox	HG4D.1353	0	#N/A	1	0	FALSE	#N/A	Breastfed	Test Formula	0	0	0	0	0	0	0	0	0	#N/A	#N/A	#N/A	none
MGS	wilcox	HG4D.1354	0	#N/A	1	0	FALSE	#N/A	Breastfed	Test Formula	0	0	0	0	0	0	0	0	0	#N/A	#N/A	#N/A	none
MGS	wilcox	HG4D.1355	0	#N/A	1	0	FALSE	#N/A	Breastfed	Test Formula	0	0	0	0	0	0	0	0	0	#N/A	#N/A	#N/A	none
MGS	wilcox	HG4D.1356	0	#N/A	1	0	FALSE	#N/A	Breastfed	Test Formula	0	0	0	0	0	0	0	0	0	#N/A	#N/A	#N/A	none
MGS	wilcox	HG4D.1357	0	#N/A	1	0	FALSE	#N/A	Breastfed	Test Formula	0	0	0	0	0	0	0	0	0	#N/A	#N/A	#N/A	none
MGS	wilcox	HG4D.1358	0	#N/A	1	0	FALSE	#N/A	Breastfed	Test Formula	0	0	0	0	0	0	0	0	0	#N/A	#N/A	#N/A	none
MGS	wilcox	HG4D.1359	0	#N/A	1	0	FALSE	#N/A	Breastfed	Test Formula	0	0	0	0	0	0	0	0	0	#N/A	#N/A	#N/A	none
MGS	wilcox	HG4D.1360	0	#N/A	1	0	FALSE	#N/A	Breastfed	Test Formula	0	0	0	0	0	0	0	0	0	#N/A	#N/A	#N/A	none
MGS	wilcox	HG4D.1361	0	#N/A	1	0	FALSE	#N/A	Breastfed	Test Formula	0	0	0	0	0	0	0	0	0	#N/A	#N/A	#N/A	none
MGS	wilcox	HG4D.1362	0	#N/A	1	0	FALSE	#N/A	Breastfed	Test Formula	0	0	0	0	0	0	0	0	0	#N/A	#N/A	#N/A	none
MGS	wilcox	HG4D.1363	0	#N/A	1	0	FALSE	#N/A	Breastfed	Test Formula	0	0	0	0	0	0	0	0	0	#N/A	#N/A	#N/A	none
MGS	wilcox	HG4D.1364	0	#N/A	1	0	FALSE	#N/A	Breastfed	Test Formula	0	0	0	0	0	0	0	0	0	#N/A	#N/A	#N/A	none
MGS	wilcox	HG4D.1365	0	#N/A	1	0	FALSE	#N/A	Breastfed	Test Formula	0	0	0	0	0	0	0	0	0	#N/A	#N/A	#N/A	none
MGS	wilcox	HG4D.1366	0	#N/A	1	0	FALSE	#N/A	Breastfed	Test Formula	0	0	0	0	0	0	0	0	0	#N/A	#N/A	#N/A	none
MGS	wilcox	HG4D.1367	0	#N/A	1	0	FALSE	#N/A	Breastfed	Test Formula	0	0	0	0	0	0	0	0	0	#N/A	#N/A	#N/A	none
MGS	wilcox	HG4D.1368	0	#N/A	1	0	FALSE	#N/A	Breastfed	Test Formula	0	0	0	0	0	0	0	0	0	#N/A	#N/A	#N/A	none
MGS	wilcox	HG4D.1369	0	#N/A	1	0	FALSE	#N/A	Breastfed	Test Formula	0	0	0	0	0	0	0	0	0	#N/A	#N/A	#N/A	none
MGS	wilcox	HG4D.1370	0	#N/A	1	0	FALSE	#N/A	Breastfed	Test Formula	0	0	0	0	0	0	0	0	0	#N/A	#N/A	#N/A	none
MGS	wilcox	HG4D.1371	0	#N/A	1	0	FALSE	#N/A	Breastfed	Test Formula	0	0	0	0	0	0	0	0	0	#N/A	#N/A	#N/A	none
MGS	wilcox	HG4D.1372	0	#N/A	1	0	FALSE	#N/A	Breastfed	Test Formula	0	0	0	0	0	0	0	0	0	#N/A	#N/A	#N/A	none
MGS	wilcox	HG4D.1373	0	#N/A	1	0	FALSE	#N/A	Breastfed	Test Formula	0	0	0	0	0	0	0	0	0	#N/A	#N/A	#N/A	none
MGS	wilcox	HG4D.1374	0	#N/A	1	0	FALSE	#N/A	Breastfed	Test Formula	0	0	0	0	0	0	0	0	0	#N/A	#N/A	#N/A	none
MGS	wilcox	HG4D.1375	0	#N/A	1	0	FALSE	#N/A	Breastfed	Test Formula	0	0	0	0	0	0	0	0	0	#N/A	#N/A	#N/A	none
MGS	wilcox	HG4D.1376	0	#N/A	1	0	FALSE	#N/A	Breastfed	Test Formula	0	0	0	0	0	0	0	0	0	#N/A	#N/A	#N/A	none
MGS	wilcox	HG4D.1377	0	#N/A	1	0	FALSE	#N/A	Breastfed	Test Formula	0	0	0	0	0	0	0	0	0	#N/A	#N/A	#N/A	none
MGS	wilcox	HG4D.1378	0	#N/A	1	0	FALSE	#N/A	Breastfed	Test Formula	0	0	0	0	0	0	0	0	0	#N/A	#N/A	#N/A	none
MGS	wilcox	HG4D.1379	0	#N/A	1	0	FALSE	#N/A	Breastfed	Test Formula	0	0	0	0	0	0	0	0	0	#N/A	#N/A	#N/A	none
MGS	wilcox	HG4D.1380	0	#N/A	1	0	FALSE	#N/A	Breastfed	Test Formula	0	0	0	0	0	0	0	0	0	#N/A	#N/A	#N/A	none
MGS	wilcox	HG4D.1381	0	#N/A	1	0	FALSE	#N/A	Breastfed	Test Formula	0	0	0	0	0	0	0	0	0	#N/A	#N/A	#N/A	none
MGS	wilcox	HG4D.1382	0	#N/A	1	0	FALSE	#N/A	Breastfed	Test Formula	0	0	0	0	0	0	0	0	0	#N/A	#N/A	#N/A	none
MGS	wilcox	HG4D.1383	0	#N/A	1	0	FALSE	#N/A	Breastfed	Test Formula	0	0	0	0	0	0	0	0	0	#N/A	#N/A	#N/A	none
MGS	wilcox	HG4D.1384	0	#N/A	1	0	FALSE	#N/A	Breastfed	Test Formula	0	0	0	0	0	0	0	0	0	#N/A	#N/A	#N/A	none
MGS	wilcox	HG4D.1385	0	#N/A	1	0	FALSE	#N/A	Breastfed	Test Formula	0	0	0	0	0	0	0	0	0	#N/A	#N/A	#N/A	none
MGS	wilcox	HG4D.1386	0	#N/A	1	0	FALSE	#N/A	Breastfed	Test Formula	0	0	0	0	0	0	0	0	0	#N/A	#N/A	#N/A	none
MGS	wilcox	HG4D.1387	0.010989	0.979767	9.97093e-08	10.0699	TRUE	0.979767	Breastfed	Test Formula	0.00161792	0	0	7.46092	12.8796	8.54265	8	6	6	0.191491	22.7264	8.74773	none
MGS	wilcox	HG4D.1388	0	#N/A	1	0	FALSE	#N/A	Breastfed	Test Formula	0	0	0	0	0	0	0	0	0	#N/A	#N/A	#N/A	none
MGS	wilcox	HG4D.1389	-0.0714286	1	0.481481	0.000152709	FALSE	#N/A	Breastfed	Test Formula	0	0	0	0.00029451	0	6.72738e-05	1	0	1	0.00412314	#N/A	0.00107638	none
MGS	wilcox	HG4D.1390	0	#N/A	1	0	FALSE	#N/A	Breastfed	Test Formula	0	0	0	0	0	0	0	0	0	#N/A	#N/A	#N/A	none
MGS	wilcox	HG4D.1391	0	#N/A	1	0	FALSE	#N/A	Breastfed	Test Formula	0	0	0	0	0	0	0	0	0	#N/A	#N/A	#N/A	none
MGS	wilcox	HG4D.1392	0	#N/A	1	0	FALSE	#N/A	Breastfed	Test Formula	0	0	0	0	0	0	0	0	0	#N/A	#N/A	#N/A	none
MGS	wilcox	HG4D.1393	0	#N/A	1	0	FALSE	#N/A	Breastfed	Test Formula	0	0	0	0	0	0	0	0	0	#N/A	#N/A	#N/A	none
MGS	wilcox	HG4D.1394	0	#N/A	1	0	FALSE	#N/A	Breastfed	Test Formula	0	0	0	0	0	0	0	0	0	#N/A	#N/A	#N/A	none
MGS	wilcox	HG4D.1395	0	#N/A	1	0	FALSE	#N/A	Breastfed	Test Formula	0	0	0	0	0	0	0	0	0	#N/A	#N/A	#N/A	none
MGS	wilcox	HG4D.1396	0	#N/A	1	0	FALSE	#N/A	Breastfed	Test Formula	0	0	0	0	0	0	0	0	0	#N/A	#N/A	#N/A	none
MGS	wilcox	HG4D.1397	0	#N/A	1	0	FALSE	#N/A	Breastfed	Test Formula	0	0	0	0	0	0	0	0	0	#N/A	#N/A	#N/A	none
MGS	wilcox	HG4D.1398	0	#N/A	1	0	FALSE	#N/A	Breastfed	Test Formula	0	0	0	0	0	0	0	0	0	#N/A	#N/A	#N/A	none
MGS	wilcox	HG4D.1399	0	#N/A	1	0	FALSE	#N/A	Breastfed	Test Formula	0	0	0	0	0	0	0	0	0	#N/A	#N/A	#N/A	none
MGS	wilcox	HG4D.1400	0	#N/A	1	0	FALSE	#N/A	Breastfed	Test Formula	0	0	0	0	0	0	0	0	0	#N/A	#N/A	#N/A	none
MGS	wilcox	HG4D.1401	0.0769231	0.481481	0.481481	0.000221674	FALSE	#N/A	Breastfed	Test Formula	0	0	0	0	0.000460399	0	0	1	0	#N/A	0.00598519	#N/A	none
MGS	wilcox	HG4D.1402	0	#N/A	1	0	FALSE	#N/A	Breastfed	Test Formula	0	0	0	0	0	0	0	0	0	#N/A	#N/A	#N/A	none
MGS	wilcox	HG4D.1403	0	#N/A	1	0	FALSE	#N/A	Breastfed	Test Formula	0	0	0	0	0	0	0	0	0	#N/A	#N/A	#N/A	none
MGS	wilcox	HG4D.1404	0	#N/A	1	0	FALSE	#N/A	Breastfed	Test Formula	0	0	0	0	0	0	0	0	0	#N/A	#N/A	#N/A	none
MGS	wilcox	HG4D.1405	0	#N/A	1	0	FALSE	#N/A	Breastfed	Test Formula	0	0	0	0	0	0	0	0	0	#N/A	#N/A	#N/A	none
MGS	wilcox	HG4D.1406	0	#N/A	1	0	FALSE	#N/A	Breastfed	Test Formula	0	0	0	0	0	0	0	0	0	#N/A	#N/A	#N/A	none
MGS	wilcox	HG4D.1407	-0.0714286	1	0.481481	0.000838398	FALSE	#N/A	Breastfed	Test Formula	0	0	0	0.00161691	0	0	1	0	0	0.0226367	#N/A	#N/A	none
MGS	wilcox	HG4D.1408	0	#N/A	1	0	FALSE	#N/A	Breastfed	Test Formula	0	0	0	0	0	0	0	0	0	#N/A	#N/A	#N/A	none
MGS	wilcox	HG4D.1409	0	#N/A	1	0	FALSE	#N/A	Breastfed	Test Formula	0	0	0	0	0	0	0	0	0	#N/A	#N/A	#N/A	none
MGS	wilcox	HG4D.1410	0	#N/A	1	0	FALSE	#N/A	Breastfed	Test Formula	0	0	0	0	0	0	0	0	0	#N/A	#N/A	#N/A	none
MGS	wilcox	HG4D.1411	0	#N/A	1	0	FALSE	#N/A	Breastfed	Test Formula	0	0	0	0	0	0	0	0	0	#N/A	#N/A	#N/A	none
MGS	wilcox	HG4D.1412	0	#N/A	1	0	FALSE	#N/A	Breastfed	Test Formula	0	0	0	0	0	0	0	0	0	#N/A	#N/A	#N/A	none
MGS	wilcox	HG4D.1413	0	#N/A	1	0	FALSE	#N/A	Breastfed	Test Formula	0	0	0	0	0	0	0	0	0	#N/A	#N/A	#N/A	none
MGS	wilcox	HG4D.1414	0	#N/A	1	0	FALSE	#N/A	Breastfed	Test Formula	0	0	0	0	0	0	0	0	0	#N/A	#N/A	#N/A	none
MGS	wilcox	HG4D.1415	0	#N/A	1	0	FALSE	#N/A	Breastfed	Test Formula	0	0	0	0	0	0	0	0	0	#N/A	#N/A	#N/A	none
MGS	wilcox	HG4D.1416	0	#N/A	1	0	FALSE	#N/A	Breastfed	Test Formula	0	0	0	0	0	0	0	0	0	#N/A	#N/A	#N/A	none
MGS	wilcox	HG4D.1417	0	#N/A	1	0	FALSE	#N/A	Breastfed	Test Formula	0	0	0	0	0	0	0	0	0	#N/A	#N/A	#N/A	none
MGS	wilcox	HG4D.1418	0	#N/A	1	0	FALSE	#N/A	Breastfed	Test Formula	0	0	0	0	0	0	0	0	0	#N/A	#N/A	#N/A	none
MGS	wilcox	HG4D.1419	0	#N/A	1	0	FALSE	#N/A	Breastfed	Test Formula	0	0	0	0	0	0	0	0	0	#N/A	#N/A	#N/A	none
MGS	wilcox	HG4D.1420	0	#N/A	1	0	FALSE	#N/A	Breastfed	Test Formula	0	0	0	0	0	0	0	0	0	#N/A	#N/A	#N/A	none
MGS	wilcox	HG4D.1421	0	#N/A	1	0	FALSE	#N/A	Breastfed	Test Formula	0	0	0	0	0	0	0	0	0	#N/A	#N/A	#N/A	none
MGS	wilcox	HG4D.1422	0	#N/A	1	0	FALSE	#N/A	Breastfed	Test Formula	0	0	0	0	0	0	0	0	0	#N/A	#N/A	#N/A	none
MGS	wilcox	HG4D.1423	0	#N/A	1	0	FALSE	#N/A	Breastfed	Test Formula	0	0	0	0	0	0	0	0	0	#N/A	#N/A	#N/A	none
MGS	wilcox	HG4D.1424	0	#N/A	1	0	FALSE	#N/A	Breastfed	Test Formula	0	0	0	0	0	0	0	0	0	#N/A	#N/A	#N/A	none
MGS	wilcox	HG4D.1425	0	#N/A	1	0	FALSE	#N/A	Breastfed	Test Formula	0	0	0	0	0	0	0	0	0	#N/A	#N/A	#N/A	none
MGS	wilcox	HG4D.1426	0	#N/A	1	0	FALSE	#N/A	Breastfed	Test Formula	0	0	0	0	0	0	0	0	0	#N/A	#N/A	#N/A	none
MGS	wilcox	HG4D.1427	0	#N/A	1	0	FALSE	#N/A	Breastfed	Test Formula	0	0	0	0	0	0	0	0	0	#N/A	#N/A	#N/A	none
MGS	wilcox	HG4D.1428	0	#N/A	1	0	FALSE	#N/A	Breastfed	Test Formula	0	0	0	0	0	0	0	0	0	#N/A	#N/A	#N/A	none
MGS	wilcox	HG4D.1429	0	#N/A	1	0	FALSE	#N/A	Breastfed	Test Formula	0	0	0	0	0	0	0	0	0	#N/A	#N/A	#N/A	none
MGS	wilcox	HG4D.1430	0	#N/A	1	0	FALSE	#N/A	Breastfed	Test Formula	0	0	0	0	0	0	0	0	0	#N/A	#N/A	#N/A	none
MGS	wilcox	HG4D.1431	0	#N/A	1	0	FALSE	#N/A	Breastfed	Test Formula	0	0	0	0	0	0	0	0	0	#N/A	#N/A	#N/A	none
MGS	wilcox	HG4D.1432	0	#N/A	1	0	FALSE	#N/A	Breastfed	Test Formula	0	0	0	0	0	0	0	0	0	#N/A	#N/A	#N/A	none
MGS	wilcox	HG4D.1433	0	#N/A	1	0	FALSE	#N/A	Breastfed	Test Formula	0	0	0	0	0	0	0	0	0	#N/A	#N/A	#N/A	none
MGS	wilcox	HG4D.1434	0.0934066	0.346667	0.0977778	0.0309221	FALSE	#N/A	Breastfed	Test Formula	0	0	0	3.98678e-05	0.0641799	0.467672	1	2	5	0.000558149	0.417169	0.00655302	none
MGS	wilcox	HG4D.1435	0	#N/A	1	0	FALSE	#N/A	Breastfed	Test Formula	0	0	0	0	0	0	0	0	0	#N/A	#N/A	#N/A	none
MGS	wilcox	HG4D.1436	0	#N/A	1	0	FALSE	#N/A	Breastfed	Test Formula	0	0	0	0	0	0	0	0	0	#N/A	#N/A	#N/A	none
MGS	wilcox	HG4D.1437	0	#N/A	1	0	FALSE	#N/A	Breastfed	Test Formula	0	0	0	0	0	0	0	0	0	#N/A	#N/A	#N/A	none
MGS	wilcox	HG4D.1438	0	#N/A	1	0	FALSE	#N/A	Breastfed	Test Formula	0	0	0	0	0	0	0	0	0	#N/A	#N/A	#N/A	none
MGS	wilcox	HG4D.1439	0	#N/A	1	0	FALSE	#N/A	Breastfed	Test Formula	0	0	0	0	0	0	0	0	0	#N/A	#N/A	#N/A	none
MGS	wilcox	HG4D.1440	0	#N/A	1	0	FALSE	#N/A	Breastfed	Test Formula	0	0	0	0	0	0	0	0	0	#N/A	#N/A	#N/A	none
MGS	wilcox	HG4D.1441	0.010989	0.740741	0.222222	0.433939	FALSE	#N/A	Breastfed	Test Formula	0	0	0	6.61047e-05	0.901186	0	1	1	0	0.000925466	11.7154	#N/A	none
MGS	wilcox	HG4D.1442	0	1	0.222222	0.000207416	FALSE	#N/A	Breastfed	Test Formula	0	0	0	0.000318608	8.76699e-05	5.977e-05	1	1	1	0.00446051	0.00113971	0.00095632	none
MGS	wilcox	HG4D.1443	0	#N/A	1	0	FALSE	#N/A	Breastfed	Test Formula	0	0	0	0	0	0	0	0	0	#N/A	#N/A	#N/A	none
MGS	wilcox	HG4D.1444	0	#N/A	1	0	FALSE	#N/A	Breastfed	Test Formula	0	0	0	0	0	0	0	0	0	#N/A	#N/A	#N/A	none
MGS	wilcox	HG4D.1445	0	#N/A	1	0	FALSE	#N/A	Breastfed	Test Formula	0	0	0	0	0	0	0	0	0	#N/A	#N/A	#N/A	none
MGS	wilcox	HG4D.1446	0	#N/A	1	0	FALSE	#N/A	Breastfed	Test Formula	0	0	0	0	0	0	0	0	0	#N/A	#N/A	#N/A	none
MGS	wilcox	HG4D.1447	0	#N/A	1	0	FALSE	#N/A	Breastfed	Test Formula	0	0	0	0	0	0	0	0	0	#N/A	#N/A	#N/A	none
MGS	wilcox	HG4D.1448	0	#N/A	1	0	FALSE	#N/A	Breastfed	Test Formula	0	0	0	0	0	0	0	0	0	#N/A	#N/A	#N/A	none
MGS	wilcox	HG4D.1449	0	#N/A	1	0	FALSE	#N/A	Breastfed	Test Formula	0	0	0	0	0	0	0	0	0	#N/A	#N/A	#N/A	none
MGS	wilcox	HG4D.1450	0	#N/A	1	0	FALSE	#N/A	Breastfed	Test Formula	0	0	0	0	0	0	0	0	0	#N/A	#N/A	#N/A	none
MGS	wilcox	HG4D.1451	0	#N/A	1	0	FALSE	#N/A	Breastfed	Test Formula	0	0	0	0	0	0	0	0	0	#N/A	#N/A	#N/A	none
MGS	wilcox	HG4D.1452	0	#N/A	1	0	FALSE	#N/A	Breastfed	Test Formula	0	0	0	0	0	0	0	0	0	#N/A	#N/A	#N/A	none
MGS	wilcox	HG4D.1453	0	#N/A	1	0	FALSE	#N/A	Breastfed	Test Formula	0	0	0	0	0	0	0	0	0	#N/A	#N/A	#N/A	none
MGS	wilcox	HG4D.1454	0	#N/A	1	0	FALSE	#N/A	Breastfed	Test Formula	0	0	0	0	0	0	0	0	0	#N/A	#N/A	#N/A	none
MGS	wilcox	HG4D.1455	0	#N/A	1	0	FALSE	#N/A	Breastfed	Test Formula	0	0	0	0	0	0	0	0	0	#N/A	#N/A	#N/A	none
MGS	wilcox	HG4D.1456	0	#N/A	1	0	FALSE	#N/A	Breastfed	Test Formula	0	0	0	0	0	0	0	0	0	#N/A	#N/A	#N/A	none
MGS	wilcox	HG4D.1457	0	#N/A	1	0	FALSE	#N/A	Breastfed	Test Formula	0	0	0	0	0	0	0	0	0	#N/A	#N/A	#N/A	none
MGS	wilcox	HG4D.1458	0	#N/A	1	0	FALSE	#N/A	Breastfed	Test Formula	0	0	0	0	0	0.00557979	0	0	2	#N/A	#N/A	0.0446383	none
MGS	wilcox	HG4D.1459	0	#N/A	1	0	FALSE	#N/A	Breastfed	Test Formula	0	0	0	0	0	0	0	0	0	#N/A	#N/A	#N/A	none
MGS	wilcox	HG4D.1460	0	#N/A	1	0	FALSE	#N/A	Breastfed	Test Formula	0	0	0	0	0	0	0	0	0	#N/A	#N/A	#N/A	none
MGS	wilcox	HG4D.1461	0	#N/A	1	0	FALSE	#N/A	Breastfed	Test Formula	0	0	0	0	0	0	0	0	0	#N/A	#N/A	#N/A	none
MGS	wilcox	HG4D.1462	0	#N/A	1	0	FALSE	#N/A	Breastfed	Test Formula	0	0	0	0	0	0	0	0	0	#N/A	#N/A	#N/A	none
MGS	wilcox	HG4D.1463	0	#N/A	1	0	FALSE	#N/A	Breastfed	Test Formula	0	0	0	0	0	0	0	0	0	#N/A	#N/A	#N/A	none
MGS	wilcox	HG4D.1464	0	#N/A	1	0	FALSE	#N/A	Breastfed	Test Formula	0	0	0	0	0	0	0	0	0	#N/A	#N/A	#N/A	none
MGS	wilcox	HG4D.1465	0	#N/A	1	0	FALSE	#N/A	Breastfed	Test Formula	0	0	0	0	0	0	0	0	0	#N/A	#N/A	#N/A	none
MGS	wilcox	HG4D.1466	0	#N/A	1	0	FALSE	#N/A	Breastfed	Test Formula	0	0	0	0	0	0	0	0	0	#N/A	#N/A	#N/A	none
MGS	wilcox	HG4D.1467	0	#N/A	1	0	FALSE	#N/A	Breastfed	Test Formula	0	0	0	0	0	0	0	0	0	#N/A	#N/A	#N/A	none
MGS	wilcox	HG4D.1468	0	#N/A	1	0	FALSE	#N/A	Breastfed	Test Formula	0	0	0	0	0	0	0	0	0	#N/A	#N/A	#N/A	none
MGS	wilcox	HG4D.1469	-0.0714286	1	0.481481	4.39467e-05	FALSE	#N/A	Breastfed	Test Formula	0	0	0	8.47543e-05	0	0	1	0	0	0.00118656	#N/A	#N/A	none
MGS	wilcox	HG4D.1470	0	#N/A	1	0	FALSE	#N/A	Breastfed	Test Formula	0	0	0	0	0	0	0	0	0	#N/A	#N/A	#N/A	none
MGS	wilcox	HG4D.1471	0	#N/A	1	0	FALSE	#N/A	Breastfed	Test Formula	0	0	0	0	0	0	0	0	0	#N/A	#N/A	#N/A	none
MGS	wilcox	HG4D.1472	0	#N/A	1	0	FALSE	#N/A	Breastfed	Test Formula	0	0	0	0	0	0	0	0	0	#N/A	#N/A	#N/A	none
MGS	wilcox	HG4D.1473	0	#N/A	1	0	FALSE	#N/A	Breastfed	Test Formula	0	0	0	0	0	0	0	0	0	#N/A	#N/A	#N/A	none
MGS	wilcox	HG4D.1474	-0.0714286	1	0.481481	0.00265554	FALSE	#N/A	Breastfed	Test Formula	0	0	0	0.0051214	0	0	1	0	0	0.0716995	#N/A	#N/A	none
MGS	wilcox	HG4D.1475	0	#N/A	1	0	FALSE	#N/A	Breastfed	Test Formula	0	0	0	0	0	0	0	0	0	#N/A	#N/A	#N/A	none
MGS	wilcox	HG4D.1476	0	#N/A	1	0	FALSE	#N/A	Breastfed	Test Formula	0	0	0	0	0	0	0	0	0	#N/A	#N/A	#N/A	none
MGS	wilcox	HG4D.1477	0	#N/A	1	0	FALSE	#N/A	Breastfed	Test Formula	0	0	0	0	0	0	0	0	0	#N/A	#N/A	#N/A	none
MGS	wilcox	HG4D.1478	0	#N/A	1	0	FALSE	#N/A	Breastfed	Test Formula	0	0	0	0	0	0	0	0	0	#N/A	#N/A	#N/A	none
MGS	wilcox	HG4D.1479	0	#N/A	1	0	FALSE	#N/A	Breastfed	Test Formula	0	0	0	0	0	0	0	0	0	#N/A	#N/A	#N/A	none
MGS	wilcox	HG4D.1480	0	#N/A	1	0	FALSE	#N/A	Breastfed	Test Formula	0	0	0	0	0	0	0	0	0	#N/A	#N/A	#N/A	none
MGS	wilcox	HG4D.1481	0	#N/A	1	0	FALSE	#N/A	Breastfed	Test Formula	0	0	0	0	0	0	0	0	0	#N/A	#N/A	#N/A	none
MGS	wilcox	HG4D.1482	0	#N/A	1	0	FALSE	#N/A	Breastfed	Test Formula	0	0	0	0	0	0	0	0	0	#N/A	#N/A	#N/A	none
MGS	wilcox	HG4D.1483	0	#N/A	1	0	FALSE	#N/A	Breastfed	Test Formula	0	0	0	0	0	0	0	0	0	#N/A	#N/A	#N/A	none
MGS	wilcox	HG4D.1484	0	#N/A	1	0	FALSE	#N/A	Breastfed	Test Formula	0	0	0	0	0	0	0	0	0	#N/A	#N/A	#N/A	none
MGS	wilcox	HG4D.1485	0	#N/A	1	0	FALSE	#N/A	Breastfed	Test Formula	0	0	0	0	0	0	0	0	0	#N/A	#N/A	#N/A	none
MGS	wilcox	HG4D.1486	0	#N/A	1	0	FALSE	#N/A	Breastfed	Test Formula	0	0	0	0	0	0	0	0	0	#N/A	#N/A	#N/A	none
MGS	wilcox	HG4D.1487	0	#N/A	1	0	FALSE	#N/A	Breastfed	Test Formula	0	0	0	0	0	0	0	0	0	#N/A	#N/A	#N/A	none
MGS	wilcox	HG4D.1488	0	#N/A	1	0	FALSE	#N/A	Breastfed	Test Formula	0	0	0	0	0	0	0	0	0	#N/A	#N/A	#N/A	none
MGS	wilcox	HG4D.1489	0	#N/A	1	0	FALSE	#N/A	Breastfed	Test Formula	0	0	0	0	0	0	0	0	0	#N/A	#N/A	#N/A	none
MGS	wilcox	HG4D.1490	0	#N/A	1	0	FALSE	#N/A	Breastfed	Test Formula	0	0	0	0	0	0	0	0	0	#N/A	#N/A	#N/A	none
MGS	wilcox	HG4D.1491	0	#N/A	1	0	FALSE	#N/A	Breastfed	Test Formula	0	0	0	0	0	0	0	0	0	#N/A	#N/A	#N/A	none
MGS	wilcox	HG4D.1492	0	#N/A	1	0	FALSE	#N/A	Breastfed	Test Formula	0	0	0	0	0	0	0	0	0	#N/A	#N/A	#N/A	none
MGS	wilcox	HG4D.1493	0	#N/A	1	0	FALSE	#N/A	Breastfed	Test Formula	0	0	0	0	0	0	0	0	0	#N/A	#N/A	#N/A	none
MGS	wilcox	HG4D.1494	0	#N/A	1	0	FALSE	#N/A	Breastfed	Test Formula	0	0	0	0	0	0	0	0	0	#N/A	#N/A	#N/A	none
MGS	wilcox	HG4D.1495	0.0769231	0.481481	0.481481	2.59243e-05	FALSE	#N/A	Breastfed	Test Formula	0	0	0	0	5.38427e-05	0	0	1	0	#N/A	0.000699955	#N/A	none
MGS	wilcox	HG4D.1496	0	#N/A	1	0	FALSE	#N/A	Breastfed	Test Formula	0	0	0	0	0	0	0	0	0	#N/A	#N/A	#N/A	none
MGS	wilcox	HG4D.1497	0	#N/A	1	0	FALSE	#N/A	Breastfed	Test Formula	0	0	0	0	0	0	0	0	0	#N/A	#N/A	#N/A	none
MGS	wilcox	HG4D.1498	-0.0714286	1	0.481481	0.000863548	FALSE	#N/A	Breastfed	Test Formula	0	0	0	0.00166541	0	0	1	0	0	0.0233158	#N/A	#N/A	none
MGS	wilcox	HG4D.1499	0	#N/A	1	0	FALSE	#N/A	Breastfed	Test Formula	0	0	0	0	0	0	0	0	0	#N/A	#N/A	#N/A	none
MGS	wilcox	HG4D.1500	0	#N/A	1	0	FALSE	#N/A	Breastfed	Test Formula	0	0	0	0	0	0	0	0	0	#N/A	#N/A	#N/A	none
MGS	wilcox	HG4D.1501	0	#N/A	1	0	FALSE	#N/A	Breastfed	Test Formula	0	0	0	0	0	0	0	0	0	#N/A	#N/A	#N/A	none
MGS	wilcox	HG4D.1502	-0.142857	0.481481	0.222222	0.000559543	FALSE	#N/A	Breastfed	Test Formula	0	0	0	0.00107912	0	0	2	0	0	0.00755383	#N/A	#N/A	none
MGS	wilcox	HG4D.1503	0	#N/A	1	0	FALSE	#N/A	Breastfed	Test Formula	0	0	0	0	0	0	0	0	0	#N/A	#N/A	#N/A	none
MGS	wilcox	HG4D.1504	0	#N/A	1	0	FALSE	#N/A	Breastfed	Test Formula	0	0	0	0	0	0	0	0	0	#N/A	#N/A	#N/A	none
MGS	wilcox	HG4D.1505	0	#N/A	1	0	FALSE	#N/A	Breastfed	Test Formula	0	0	0	0	0	0	0	0	0	#N/A	#N/A	#N/A	none
MGS	wilcox	HG4D.1506	0	#N/A	1	0	FALSE	#N/A	Breastfed	Test Formula	0	0	0	0	0	0	0	0	0	#N/A	#N/A	#N/A	none
MGS	wilcox	HG4D.1507	0	#N/A	1	0	FALSE	#N/A	Breastfed	Test Formula	0	0	0	0	0	0.00152751	0	0	1	#N/A	#N/A	0.0244401	none
MGS	wilcox	HG4D.1508	0.0769231	0.481481	0.481481	0.000436814	FALSE	#N/A	Breastfed	Test Formula	0	0	0	0	0.000907228	0.000102032	0	1	1	#N/A	0.011794	0.00163252	none
MGS	wilcox	HG4D.1509	0	#N/A	1	0	FALSE	#N/A	Breastfed	Test Formula	0	0	0	0	0	0	0	0	0	#N/A	#N/A	#N/A	none
MGS	wilcox	HG4D.1510	-0.142857	0.481481	0.222222	0.00316591	FALSE	#N/A	Breastfed	Test Formula	0	0	0	0.00610569	0	3.13107e-05	2	0	1	0.0427398	#N/A	0.000500971	none
MGS	wilcox	HG4D.1511	0	#N/A	1	0	FALSE	#N/A	Breastfed	Test Formula	0	0	0	0	0	0	0	0	0	#N/A	#N/A	#N/A	none
MGS	wilcox	HG4D.1512	0	#N/A	1	0	FALSE	#N/A	Breastfed	Test Formula	0	0	0	0	0	0	0	0	0	#N/A	#N/A	#N/A	none
MGS	wilcox	HG4D.1513	0	#N/A	1	0	FALSE	#N/A	Breastfed	Test Formula	0	0	0	0	0	0	0	0	0	#N/A	#N/A	#N/A	none
MGS	wilcox	HG4D.1514	0	#N/A	1	0	FALSE	#N/A	Breastfed	Test Formula	0	0	0	0	0	0	0	0	0	#N/A	#N/A	#N/A	none
MGS	wilcox	HG4D.1515	0	#N/A	1	0	FALSE	#N/A	Breastfed	Test Formula	0	0	0	0	0	0	0	0	0	#N/A	#N/A	#N/A	none
MGS	wilcox	HG4D.1516	0	#N/A	1	0	FALSE	#N/A	Breastfed	Test Formula	0	0	0	0	0	0	0	0	0	#N/A	#N/A	#N/A	none
MGS	wilcox	HG4D.1517	0	#N/A	1	0	FALSE	#N/A	Breastfed	Test Formula	0	0	0	0	0	0	0	0	0	#N/A	#N/A	#N/A	none
MGS	wilcox	HG4D.1518	0	#N/A	1	0	FALSE	#N/A	Breastfed	Test Formula	0	0	0	0	0	0	0	0	0	#N/A	#N/A	#N/A	none
MGS	wilcox	HG4D.1519	0	#N/A	1	0	FALSE	#N/A	Breastfed	Test Formula	0	0	0	0	0	0	0	0	0	#N/A	#N/A	#N/A	none
MGS	wilcox	HG4D.1520	0	#N/A	1	0	FALSE	#N/A	Breastfed	Test Formula	0	0	0	0	0	0	0	0	0	#N/A	#N/A	#N/A	none
MGS	wilcox	HG4D.1521	0	#N/A	1	0	FALSE	#N/A	Breastfed	Test Formula	0	0	0	0	0	0	0	0	0	#N/A	#N/A	#N/A	none
MGS	wilcox	HG4D.1522	0	#N/A	1	0	FALSE	#N/A	Breastfed	Test Formula	0	0	0	0	0	0	0	0	0	#N/A	#N/A	#N/A	none
MGS	wilcox	HG4D.1523	0	#N/A	1	0	FALSE	#N/A	Breastfed	Test Formula	0	0	0	0	0	0	0	0	0	#N/A	#N/A	#N/A	none
MGS	wilcox	HG4D.1524	-0.142857	0.481481	0.222222	0.0201161	FALSE	#N/A	Breastfed	Test Formula	0	0	0	0.0387954	0	0	2	0	0	0.271568	#N/A	#N/A	none
MGS	wilcox	HG4D.1525	0	#N/A	1	0	FALSE	#N/A	Breastfed	Test Formula	0	0	0	0	0	0	0	0	0	#N/A	#N/A	#N/A	none
MGS	wilcox	HG4D.1526	0	#N/A	1	0	FALSE	#N/A	Breastfed	Test Formula	0	0	0	0	0	0	0	0	0	#N/A	#N/A	#N/A	none
MGS	wilcox	HG4D.1527	0	#N/A	1	0	FALSE	#N/A	Breastfed	Test Formula	0	0	0	0	0	0	0	0	0	#N/A	#N/A	#N/A	none
MGS	wilcox	HG4D.1528	0	#N/A	1	0	FALSE	#N/A	Breastfed	Test Formula	0	0	0	0	0	0	0	0	0	#N/A	#N/A	#N/A	none
MGS	wilcox	HG4D.1529	0	#N/A	1	0	FALSE	#N/A	Breastfed	Test Formula	0	0	0	0	0	0.0514444	0	0	1	#N/A	#N/A	0.823111	none
MGS	wilcox	HG4D.1530	0	#N/A	1	0	FALSE	#N/A	Breastfed	Test Formula	0	0	0	0	0	0	0	0	0	#N/A	#N/A	#N/A	none
MGS	wilcox	HG4D.1531	0	#N/A	1	0	FALSE	#N/A	Breastfed	Test Formula	0	0	0	0	0	0	0	0	0	#N/A	#N/A	#N/A	none
MGS	wilcox	HG4D.1532	0.153846	0.222222	0.222222	0.00394147	FALSE	#N/A	Breastfed	Test Formula	0	0	0	0	0.00818614	0.00323481	0	2	4	#N/A	0.0532099	0.00464661	none
MGS	wilcox	HG4D.1533	0	#N/A	1	0	FALSE	#N/A	Breastfed	Test Formula	0	0	0	0	0	0	0	0	0	#N/A	#N/A	#N/A	none
MGS	wilcox	HG4D.1534	0	#N/A	1	0	FALSE	#N/A	Breastfed	Test Formula	0	0	0	0	0	0	0	0	0	#N/A	#N/A	#N/A	none
MGS	wilcox	HG4D.1535	0	#N/A	1	0	FALSE	#N/A	Breastfed	Test Formula	0	0	0	0	0	0	0	0	0	#N/A	#N/A	#N/A	none
MGS	wilcox	HG4D.1536	0	#N/A	1	0	FALSE	#N/A	Breastfed	Test Formula	0	0	0	0	0	0	0	0	0	#N/A	#N/A	#N/A	none
MGS	wilcox	HG4D.1537	0	#N/A	1	0	FALSE	#N/A	Breastfed	Test Formula	0	0	0	0	0	0	0	0	0	#N/A	#N/A	#N/A	none
MGS	wilcox	HG4D.1538	0.351648	0.0936262	7.4782e-07	0.0346945	TRUE	0.424219	Breastfed	Test Formula	0	0.00310468	0.000534367	0.0078414	0.0636133	0.0856473	4	8	8	0.0178843	0.0119288	0.013946	none
MGS	wilcox	HG4D.1539	0	#N/A	1	0	FALSE	#N/A	Breastfed	Test Formula	0	0	0	0	0	0	0	0	0	#N/A	#N/A	#N/A	none
MGS	wilcox	HG4D.1540	0	#N/A	1	0	FALSE	#N/A	Breastfed	Test Formula	0	0	0	0	0	0	0	0	0	#N/A	#N/A	#N/A	none
MGS	wilcox	HG4D.1541	0	#N/A	1	0	FALSE	#N/A	Breastfed	Test Formula	0	0	0	0	0	0	0	0	0	#N/A	#N/A	#N/A	none
MGS	wilcox	HG4D.1542	0	#N/A	1	0	FALSE	#N/A	Breastfed	Test Formula	0	0	0	0	0	0	0	0	0	#N/A	#N/A	#N/A	none
MGS	wilcox	HG4D.1543	0	#N/A	1	0	FALSE	#N/A	Breastfed	Test Formula	0	0	0	0	0	0	0	0	0	#N/A	#N/A	#N/A	none
MGS	wilcox	HG4D.1544	0	#N/A	1	0	FALSE	#N/A	Breastfed	Test Formula	0	0	0	0	0	0	0	0	0	#N/A	#N/A	#N/A	none
MGS	wilcox	HG4D.1545	0	#N/A	1	0	FALSE	#N/A	Breastfed	Test Formula	0	0	0	0	0	0	0	0	0	#N/A	#N/A	#N/A	none
MGS	wilcox	HG4D.1546	0	#N/A	1	0	FALSE	#N/A	Breastfed	Test Formula	0	0	0	0	0	0	0	0	0	#N/A	#N/A	#N/A	none
MGS	wilcox	HG4D.1547	0	1	0.222222	0.0130469	FALSE	#N/A	Breastfed	Test Formula	0	0	0	0.0250605	0.000109149	0.000610114	1	1	1	0.350847	0.00141894	0.00976183	none
MGS	wilcox	HG4D.1548	0	#N/A	1	0	FALSE	#N/A	Breastfed	Test Formula	0	0	0	0	0	0	0	0	0	#N/A	#N/A	#N/A	none
MGS	wilcox	HG4D.1549	0	#N/A	1	0	FALSE	#N/A	Breastfed	Test Formula	0	0	0	0	0	0	0	0	0	#N/A	#N/A	#N/A	none
MGS	wilcox	HG4D.1550	0	#N/A	1	0	FALSE	#N/A	Breastfed	Test Formula	0	0	0	0	0	0	0	0	0	#N/A	#N/A	#N/A	none
MGS	wilcox	HG4D.1551	0	#N/A	1	0	FALSE	#N/A	Breastfed	Test Formula	0	0	0	0	0	0	0	0	0	#N/A	#N/A	#N/A	none
MGS	wilcox	HG4D.1552	0	#N/A	1	0	FALSE	#N/A	Breastfed	Test Formula	0	0	0	0	0	0	0	0	0	#N/A	#N/A	#N/A	none
MGS	wilcox	HG4D.1553	0	#N/A	1	0	FALSE	#N/A	Breastfed	Test Formula	0	0	0	0	0	0	0	0	0	#N/A	#N/A	#N/A	none
MGS	wilcox	HG4D.1554	0	#N/A	1	0	FALSE	#N/A	Breastfed	Test Formula	0	0	0	0	0	0	0	0	0	#N/A	#N/A	#N/A	none
MGS	wilcox	HG4D.1555	0	#N/A	1	0	FALSE	#N/A	Breastfed	Test Formula	0	0	0	0	0	0	0	0	0	#N/A	#N/A	#N/A	none
MGS	wilcox	HG4D.1556	0	#N/A	1	0	FALSE	#N/A	Breastfed	Test Formula	0	0	0	0	0	0	0	0	0	#N/A	#N/A	#N/A	none
MGS	wilcox	HG4D.1557	0	#N/A	1	0	FALSE	#N/A	Breastfed	Test Formula	0	0	0	0	0	0	0	0	0	#N/A	#N/A	#N/A	none
MGS	wilcox	HG4D.1558	0	1	0.222222	0.0119382	FALSE	#N/A	Breastfed	Test Formula	0	0	0	0.0215656	0.00157013	0.239932	1	1	1	0.301918	0.0204117	3.83892	none
MGS	wilcox	HG4D.1559	0	#N/A	1	0	FALSE	#N/A	Breastfed	Test Formula	0	0	0	0	0	0	0	0	0	#N/A	#N/A	#N/A	none
MGS	wilcox	HG4D.1560	0	#N/A	1	0	FALSE	#N/A	Breastfed	Test Formula	0	0	0	0	0	0	0	0	0	#N/A	#N/A	#N/A	none
MGS	wilcox	HG4D.1561	0	#N/A	1	0	FALSE	#N/A	Breastfed	Test Formula	0	0	0	0	0	0	0	0	0	#N/A	#N/A	#N/A	none
MGS	wilcox	HG4D.1562	0	#N/A	1	0	FALSE	#N/A	Breastfed	Test Formula	0	0	0	0	0	0	0	0	0	#N/A	#N/A	#N/A	none
MGS	wilcox	HG4D.1563	0	#N/A	1	0	FALSE	#N/A	Breastfed	Test Formula	0	0	0	0	0	0	0	0	0	#N/A	#N/A	#N/A	none
MGS	wilcox	HG4D.1564	0	#N/A	1	0	FALSE	#N/A	Breastfed	Test Formula	0	0	0	0	0	0	0	0	0	#N/A	#N/A	#N/A	none
MGS	wilcox	HG4D.1565	0	#N/A	1	0	FALSE	#N/A	Breastfed	Test Formula	0	0	0	0	0	0	0	0	0	#N/A	#N/A	#N/A	none
MGS	wilcox	HG4D.1566	0	#N/A	1	0	FALSE	#N/A	Breastfed	Test Formula	0	0	0	0	0	0	0	0	0	#N/A	#N/A	#N/A	none
MGS	wilcox	HG4D.1567	0	#N/A	1	0	FALSE	#N/A	Breastfed	Test Formula	0	0	0	0	0	0	0	0	0	#N/A	#N/A	#N/A	none
MGS	wilcox	HG4D.1568	0	#N/A	1	0	FALSE	#N/A	Breastfed	Test Formula	0	0	0	0	0	0	0	0	0	#N/A	#N/A	#N/A	none
MGS	wilcox	HG4D.1569	0	#N/A	1	0	FALSE	#N/A	Breastfed	Test Formula	0	0	0	0	0	0	0	0	0	#N/A	#N/A	#N/A	none
MGS	wilcox	HG4D.1570	0	#N/A	1	0	FALSE	#N/A	Breastfed	Test Formula	0	0	0	0	0	0	0	0	0	#N/A	#N/A	#N/A	none
MGS	wilcox	HG4D.1571	0	#N/A	1	0	FALSE	#N/A	Breastfed	Test Formula	0	0	0	0	0	0	0	0	0	#N/A	#N/A	#N/A	none
MGS	wilcox	HG4D.1572	0	#N/A	1	0	FALSE	#N/A	Breastfed	Test Formula	0	0	0	0	0	0	0	0	0	#N/A	#N/A	#N/A	none
MGS	wilcox	HG4D.1573	0	#N/A	1	0	FALSE	#N/A	Breastfed	Test Formula	0	0	0	0	0	0	0	0	0	#N/A	#N/A	#N/A	none
MGS	wilcox	HG4D.1574	0	#N/A	1	0	FALSE	#N/A	Breastfed	Test Formula	0	0	0	0	0	0	0	0	0	#N/A	#N/A	#N/A	none
MGS	wilcox	HG4D.1575	0	#N/A	1	0	FALSE	#N/A	Breastfed	Test Formula	0	0	0	0	0	0	0	0	0	#N/A	#N/A	#N/A	none
MGS	wilcox	HG4D.1576	0	#N/A	1	0	FALSE	#N/A	Breastfed	Test Formula	0	0	0	0	0	0	0	0	0	#N/A	#N/A	#N/A	none
MGS	wilcox	HG4D.1577	0	#N/A	1	0	FALSE	#N/A	Breastfed	Test Formula	0	0	0	0	0	0	0	0	0	#N/A	#N/A	#N/A	none
MGS	wilcox	HG4D.1578	0	#N/A	1	0	FALSE	#N/A	Breastfed	Test Formula	0	0	0	0	0	0	0	0	0	#N/A	#N/A	#N/A	none
MGS	wilcox	HG4D.1579	0	#N/A	1	0	FALSE	#N/A	Breastfed	Test Formula	0	0	0	0	0	0	0	0	0	#N/A	#N/A	#N/A	none
MGS	wilcox	HG4D.1580	0	#N/A	1	0	FALSE	#N/A	Breastfed	Test Formula	0	0	0	0	0	0	0	0	0	#N/A	#N/A	#N/A	none
MGS	wilcox	HG4D.1581	0	#N/A	1	0	FALSE	#N/A	Breastfed	Test Formula	0	0	0	0	0	0	0	0	0	#N/A	#N/A	#N/A	none
MGS	wilcox	HG4D.1582	0	#N/A	1	0	FALSE	#N/A	Breastfed	Test Formula	0	0	0	0	0	0	0	0	0	#N/A	#N/A	#N/A	none
MGS	wilcox	HG4D.1583	0	#N/A	1	0	FALSE	#N/A	Breastfed	Test Formula	0	0	0	0	0	0	0	0	0	#N/A	#N/A	#N/A	none
MGS	wilcox	HG4D.1584	0	1	0.222222	0.00467808	FALSE	#N/A	Breastfed	Test Formula	0	0	0	0.00895705	6.99632e-05	0	1	1	0	0.125399	0.000909522	#N/A	none
MGS	wilcox	HG4D.1585	0	#N/A	1	0	FALSE	#N/A	Breastfed	Test Formula	0	0	0	0	0	0	0	0	0	#N/A	#N/A	#N/A	none
MGS	wilcox	HG4D.1586	0	#N/A	1	0	FALSE	#N/A	Breastfed	Test Formula	0	0	0	0	0	0	0	0	0	#N/A	#N/A	#N/A	none
MGS	wilcox	HG4D.1587	0	#N/A	1	0	FALSE	#N/A	Breastfed	Test Formula	0	0	0	0	0	0	0	0	0	#N/A	#N/A	#N/A	none
MGS	wilcox	HG4D.1588	0	#N/A	1	0	FALSE	#N/A	Breastfed	Test Formula	0	0	0	0	0	0	0	0	0	#N/A	#N/A	#N/A	none
MGS	wilcox	HG4D.1589	0	#N/A	1	0	FALSE	#N/A	Breastfed	Test Formula	0	0	0	0	0	0	0	0	0	#N/A	#N/A	#N/A	none
MGS	wilcox	HG4D.1590	0	#N/A	1	0	FALSE	#N/A	Breastfed	Test Formula	0	0	0	0	0	0	0	0	0	#N/A	#N/A	#N/A	none
MGS	wilcox	HG4D.1591	0	#N/A	1	0	FALSE	#N/A	Breastfed	Test Formula	0	0	0	0	0	0	0	0	0	#N/A	#N/A	#N/A	none
MGS	wilcox	HG4D.1592	0	#N/A	1	0	FALSE	#N/A	Breastfed	Test Formula	0	0	0	0	0	0	0	0	0	#N/A	#N/A	#N/A	none
MGS	wilcox	HG4D.1593	0	#N/A	1	0	FALSE	#N/A	Breastfed	Test Formula	0	0	0	0	0	0	0	0	0	#N/A	#N/A	#N/A	none
MGS	wilcox	HG4D.1594	0	#N/A	1	0	FALSE	#N/A	Breastfed	Test Formula	0	0	0	0	0	0	0	0	0	#N/A	#N/A	#N/A	none
MGS	wilcox	HG4D.1595	0	#N/A	1	0	FALSE	#N/A	Breastfed	Test Formula	0	0	0	0	0	0	0	0	0	#N/A	#N/A	#N/A	none
MGS	wilcox	HG4D.1596	0	#N/A	1	0	FALSE	#N/A	Breastfed	Test Formula	0	0	0	0	0	0	0	0	0	#N/A	#N/A	#N/A	none
MGS	wilcox	HG4D.1597	0	#N/A	1	0	FALSE	#N/A	Breastfed	Test Formula	0	0	0	0	0	0	0	0	0	#N/A	#N/A	#N/A	none
MGS	wilcox	HG4D.1598	0	#N/A	1	0	FALSE	#N/A	Breastfed	Test Formula	0	0	0	0	0	0	0	0	0	#N/A	#N/A	#N/A	none
MGS	wilcox	HG4D.1599	0	#N/A	1	0	FALSE	#N/A	Breastfed	Test Formula	0	0	0	0	0	0	0	0	0	#N/A	#N/A	#N/A	none
MGS	wilcox	HG4D.1600	0	#N/A	1	0	FALSE	#N/A	Breastfed	Test Formula	0	0	0	0	0	0	0	0	0	#N/A	#N/A	#N/A	none
MGS	wilcox	HG4D.1601	0	#N/A	1	0	FALSE	#N/A	Breastfed	Test Formula	0	0	0	0	0	0	0	0	0	#N/A	#N/A	#N/A	none
MGS	wilcox	HG4D.1602	0	#N/A	1	0	FALSE	#N/A	Breastfed	Test Formula	0	0	0	0	0	0	0	0	0	#N/A	#N/A	#N/A	none
MGS	wilcox	HG4D.1603	0	#N/A	1	0	FALSE	#N/A	Breastfed	Test Formula	0	0	0	0	0	0	0	0	0	#N/A	#N/A	#N/A	none
MGS	wilcox	HG4D.1604	0	#N/A	1	0	FALSE	#N/A	Breastfed	Test Formula	0	0	0	0	0	0	0	0	0	#N/A	#N/A	#N/A	none
MGS	wilcox	HG4D.1605	0	#N/A	1	0	FALSE	#N/A	Breastfed	Test Formula	0	0	0	0	0	0	0	0	0	#N/A	#N/A	#N/A	none
MGS	wilcox	HG4D.1606	0	#N/A	1	0	FALSE	#N/A	Breastfed	Test Formula	0	0	0	0	0	0	0	0	0	#N/A	#N/A	#N/A	none
MGS	wilcox	HG4D.1607	-0.0714286	1	0.481481	0.0322732	FALSE	#N/A	Breastfed	Test Formula	0	0	0	0.0622411	0	0.0378412	1	0	1	0.871376	#N/A	0.60546	none
MGS	wilcox	HG4D.1608	0	#N/A	1	0	FALSE	#N/A	Breastfed	Test Formula	0	0	0	0	0	0	0	0	0	#N/A	#N/A	#N/A	none
MGS	wilcox	HG4D.1609	0	#N/A	1	0	FALSE	#N/A	Breastfed	Test Formula	0	0	0	0	0	0	0	0	0	#N/A	#N/A	#N/A	none
MGS	wilcox	HG4D.1610	0	#N/A	1	0	FALSE	#N/A	Breastfed	Test Formula	0	0	0	0	0	0	0	0	0	#N/A	#N/A	#N/A	none
MGS	wilcox	HG4D.1611	0	#N/A	1	0	FALSE	#N/A	Breastfed	Test Formula	0	0	0	0	0	0	0	0	0	#N/A	#N/A	#N/A	none
MGS	wilcox	HG4D.1612	0	#N/A	1	0	FALSE	#N/A	Breastfed	Test Formula	0	0	0	0	0	0	0	0	0	#N/A	#N/A	#N/A	none
MGS	wilcox	HG4D.1613	0	#N/A	1	0	FALSE	#N/A	Breastfed	Test Formula	0	0	0	0	0	0	0	0	0	#N/A	#N/A	#N/A	none
MGS	wilcox	HG4D.1614	0	#N/A	1	0	FALSE	#N/A	Breastfed	Test Formula	0	0	0	0	0	0	0	0	0	#N/A	#N/A	#N/A	none
MGS	wilcox	HG4D.1615	0	#N/A	1	0	FALSE	#N/A	Breastfed	Test Formula	0	0	0	0	0	0	0	0	0	#N/A	#N/A	#N/A	none
MGS	wilcox	HG4D.1616	0	#N/A	1	0	FALSE	#N/A	Breastfed	Test Formula	0	0	0	0	0	0	0	0	0	#N/A	#N/A	#N/A	none
MGS	wilcox	HG4D.1617	0	#N/A	1	0	FALSE	#N/A	Breastfed	Test Formula	0	0	0	0	0	0	0	0	0	#N/A	#N/A	#N/A	none
MGS	wilcox	HG4D.1618	0	#N/A	1	0	FALSE	#N/A	Breastfed	Test Formula	0	0	0	0	0	0	0	0	0	#N/A	#N/A	#N/A	none
MGS	wilcox	HG4D.1619	0.0769231	0.481481	0.481481	5.26583e-05	FALSE	#N/A	Breastfed	Test Formula	0	0	0	0	0.000109367	0	0	1	0	#N/A	0.00142177	#N/A	none
MGS	wilcox	HG4D.1620	0	#N/A	1	0	FALSE	#N/A	Breastfed	Test Formula	0	0	0	0	0	0	0	0	0	#N/A	#N/A	#N/A	none
MGS	wilcox	HG4D.1621	0	#N/A	1	0	FALSE	#N/A	Breastfed	Test Formula	0	0	0	0	0	0	0	0	0	#N/A	#N/A	#N/A	none
MGS	wilcox	HG4D.1622	0	#N/A	1	0	FALSE	#N/A	Breastfed	Test Formula	0	0	0	0	0	0	0	0	0	#N/A	#N/A	#N/A	none
MGS	wilcox	HG4D.1623	0	#N/A	1	0	FALSE	#N/A	Breastfed	Test Formula	0	0	0	0	0	0	0	0	0	#N/A	#N/A	#N/A	none
MGS	wilcox	HG4D.1624	0	#N/A	1	0	FALSE	#N/A	Breastfed	Test Formula	0	0	0	0	0	0	0	0	0	#N/A	#N/A	#N/A	none
MGS	wilcox	HG4D.1625	0	#N/A	1	0	FALSE	#N/A	Breastfed	Test Formula	0	0	0	0	0	0	0	0	0	#N/A	#N/A	#N/A	none
MGS	wilcox	HG4D.1626	0	#N/A	1	0	FALSE	#N/A	Breastfed	Test Formula	0	0	0	0	0	0	0	0	0	#N/A	#N/A	#N/A	none
MGS	wilcox	HG4D.1627	0	#N/A	1	0	FALSE	#N/A	Breastfed	Test Formula	0	0	0	0	0	0	0	0	0	#N/A	#N/A	#N/A	none
MGS	wilcox	HG4D.1628	0	#N/A	1	0	FALSE	#N/A	Breastfed	Test Formula	0	0	0	0	0	0	0	0	0	#N/A	#N/A	#N/A	none
MGS	wilcox	HG4D.1629	0.214286	0.229211	0.015942	0.763578	FALSE	#N/A	Breastfed	Test Formula	0	0	0	1.21555	0.276844	0.522428	1	4	4	17.0176	0.998128	0.317003	none
MGS	wilcox	HG4D.1630	0	#N/A	1	0	FALSE	#N/A	Breastfed	Test Formula	0	0	0	0	0	0	0	0	0	#N/A	#N/A	#N/A	none
MGS	wilcox	HG4D.1631	-0.0714286	1	0.481481	0.000306627	FALSE	#N/A	Breastfed	Test Formula	0	0	0	0.000591351	0	0	1	0	0	0.00827892	#N/A	#N/A	none
MGS	wilcox	HG4D.1632	0	#N/A	1	0	FALSE	#N/A	Breastfed	Test Formula	0	0	0	0	0	0	0	0	0	#N/A	#N/A	#N/A	none
MGS	wilcox	HG4D.1633	0.0769231	0.481481	0.481481	0.000482172	FALSE	#N/A	Breastfed	Test Formula	0	0	0	0	0.00100143	0	0	1	0	#N/A	0.0130186	#N/A	none
MGS	wilcox	HG4D.1634	0	#N/A	1	0	FALSE	#N/A	Breastfed	Test Formula	0	0	0	0	0	0	0	0	0	#N/A	#N/A	#N/A	none
MGS	wilcox	HG4D.1635	0	#N/A	1	0	FALSE	#N/A	Breastfed	Test Formula	0	0	0	0	0	0	0	0	0	#N/A	#N/A	#N/A	none
MGS	wilcox	HG4D.1636	0	#N/A	1	0	FALSE	#N/A	Breastfed	Test Formula	0	0	0	0	0	0	0	0	0	#N/A	#N/A	#N/A	none
MGS	wilcox	HG4D.1637	0	#N/A	1	0	FALSE	#N/A	Breastfed	Test Formula	0	0	0	0	0	0	0	0	0	#N/A	#N/A	#N/A	none
MGS	wilcox	HG4D.1638	0	#N/A	1	0	FALSE	#N/A	Breastfed	Test Formula	0	0	0	0	0	0	0	0	0	#N/A	#N/A	#N/A	none
MGS	wilcox	HG4D.1639	0.0934066	0.346667	0.0977778	0.00033692	FALSE	#N/A	Breastfed	Test Formula	0	0	0	0.00015511	0.000532715	0.726955	1	2	2	0.00217154	0.00346265	5.81564	none
MGS	wilcox	HG4D.1640	0	#N/A	1	0	FALSE	#N/A	Breastfed	Test Formula	0	0	0	0	0	0	0	0	0	#N/A	#N/A	#N/A	none
MGS	wilcox	HG4D.1641	0	#N/A	1	0	FALSE	#N/A	Breastfed	Test Formula	0	0	0	0	0	0	0	0	0	#N/A	#N/A	#N/A	none
MGS	wilcox	HG4D.1642	0	#N/A	1	0	FALSE	#N/A	Breastfed	Test Formula	0	0	0	0	0	0	0	0	0	#N/A	#N/A	#N/A	none
MGS	wilcox	HG4D.1643	0	#N/A	1	0	FALSE	#N/A	Breastfed	Test Formula	0	0	0	0	0	0	0	0	0	#N/A	#N/A	#N/A	none
MGS	wilcox	HG4D.1644	0	#N/A	1	0	FALSE	#N/A	Breastfed	Test Formula	0	0	0	0	0	0	0	0	0	#N/A	#N/A	#N/A	none
MGS	wilcox	HG4D.1645	0	#N/A	1	0	FALSE	#N/A	Breastfed	Test Formula	0	0	0	0	0	0	0	0	0	#N/A	#N/A	#N/A	none
MGS	wilcox	HG4D.1646	0	#N/A	1	0	FALSE	#N/A	Breastfed	Test Formula	0	0	0	0	0	0	0	0	0	#N/A	#N/A	#N/A	none
MGS	wilcox	HG4D.1647	0	#N/A	1	0	FALSE	#N/A	Breastfed	Test Formula	0	0	0	0	0	0	0	0	0	#N/A	#N/A	#N/A	none
MGS	wilcox	HG4D.1648	0	#N/A	1	0	FALSE	#N/A	Breastfed	Test Formula	0	0	0	0	0	0	0	0	0	#N/A	#N/A	#N/A	none
MGS	wilcox	HG4D.1649	0	#N/A	1	0	FALSE	#N/A	Breastfed	Test Formula	0	0	0	0	0	0	0	0	0	#N/A	#N/A	#N/A	none
MGS	wilcox	HG4D.1650	0	#N/A	1	0	FALSE	#N/A	Breastfed	Test Formula	0	0	0	0	0	0	0	0	0	#N/A	#N/A	#N/A	none
MGS	wilcox	HG4D.1651	-0.032967	0.788986	0.0057971	2.05051	FALSE	#N/A	Breastfed	Test Formula	0	0	0	3.91005	0.0479266	1.84577	3	3	4	11.9034	0.0244361	3.19058	none
MGS	wilcox	HG4D.1652	0	#N/A	1	0	FALSE	#N/A	Breastfed	Test Formula	0	0	0	0	0	0	0	0	0	#N/A	#N/A	#N/A	none
MGS	wilcox	HG4D.1653	0	#N/A	1	0	FALSE	#N/A	Breastfed	Test Formula	0	0	0	0	0	0	0	0	0	#N/A	#N/A	#N/A	none
MGS	wilcox	HG4D.1654	0	#N/A	1	0	FALSE	#N/A	Breastfed	Test Formula	0	0	0	0	0	0	0	0	0	#N/A	#N/A	#N/A	none
MGS	wilcox	HG4D.1655	0	#N/A	1	0	FALSE	#N/A	Breastfed	Test Formula	0	0	0	0	0	0	0	0	0	#N/A	#N/A	#N/A	none
MGS	wilcox	HG4D.1656	0	#N/A	1	0	FALSE	#N/A	Breastfed	Test Formula	0	0	0	0	0	0	0	0	0	#N/A	#N/A	#N/A	none
MGS	wilcox	HG4D.1657	0.0714286	0.73037	0.0977778	0.000535058	FALSE	#N/A	Breastfed	Test Formula	0	0	0	0.000879811	0.000163786	0.000434557	1	2	1	0.0123173	0.00106461	0.00695292	none
MGS	wilcox	HG4D.1658	0	#N/A	1	0	FALSE	#N/A	Breastfed	Test Formula	0	0	0	0	0	0	0	0	0	#N/A	#N/A	#N/A	none
MGS	wilcox	HG4D.1659	0	#N/A	1	0	FALSE	#N/A	Breastfed	Test Formula	0	0	0	0	0	0	0	0	0	#N/A	#N/A	#N/A	none
MGS	wilcox	HG4D.1660	0	#N/A	1	0	FALSE	#N/A	Breastfed	Test Formula	0	0	0	0	0	0	0	0	0	#N/A	#N/A	#N/A	none
MGS	wilcox	HG4D.1661	0	#N/A	1	0	FALSE	#N/A	Breastfed	Test Formula	0	0	0	0	0	0	0	0	0	#N/A	#N/A	#N/A	none
MGS	wilcox	HG4D.1662	0	#N/A	1	0	FALSE	#N/A	Breastfed	Test Formula	0	0	0	0	0	0	0	0	0	#N/A	#N/A	#N/A	none
MGS	wilcox	HG4D.1663	0	#N/A	1	0	FALSE	#N/A	Breastfed	Test Formula	0	0	0	0	0	0	0	0	0	#N/A	#N/A	#N/A	none
MGS	wilcox	HG4D.1664	0	#N/A	1	0	FALSE	#N/A	Breastfed	Test Formula	0	0	0	0	0	0	0	0	0	#N/A	#N/A	#N/A	none
MGS	wilcox	HG4D.1665	-0.0714286	1	0.481481	0.00731735	FALSE	#N/A	Breastfed	Test Formula	0	0	0	0.014112	0	0	1	0	0	0.197568	#N/A	#N/A	none
MGS	wilcox	HG4D.1666	0	#N/A	1	0	FALSE	#N/A	Breastfed	Test Formula	0	0	0	0	0	0	0	0	0	#N/A	#N/A	#N/A	none
MGS	wilcox	HG4D.1667	0	#N/A	1	0	FALSE	#N/A	Breastfed	Test Formula	0	0	0	0	0	0	0	0	0	#N/A	#N/A	#N/A	none
MGS	wilcox	HG4D.1668	0	#N/A	1	0	FALSE	#N/A	Breastfed	Test Formula	0	0	0	0	0	0	0	0	0	#N/A	#N/A	#N/A	none
MGS	wilcox	HG4D.1669	0	#N/A	1	0	FALSE	#N/A	Breastfed	Test Formula	0	0	0	0	0	0	0	0	0	#N/A	#N/A	#N/A	none
MGS	wilcox	HG4D.1670	0	#N/A	1	0	FALSE	#N/A	Breastfed	Test Formula	0	0	0	0	0	0	0	0	0	#N/A	#N/A	#N/A	none
MGS	wilcox	HG4D.1671	0	#N/A	1	0	FALSE	#N/A	Breastfed	Test Formula	0	0	0	0	0	0	0	0	0	#N/A	#N/A	#N/A	none
MGS	wilcox	HG4D.1672	0	#N/A	1	0	FALSE	#N/A	Breastfed	Test Formula	0	0	0	0	0	0	0	0	0	#N/A	#N/A	#N/A	none
MGS	wilcox	HG4D.1673	0	#N/A	1	0	FALSE	#N/A	Breastfed	Test Formula	0	0	0	0	0	0	0	0	0	#N/A	#N/A	#N/A	none
MGS	wilcox	HG4D.1674	0	#N/A	1	0	FALSE	#N/A	Breastfed	Test Formula	0	0	0	0	0	0	0	0	0	#N/A	#N/A	#N/A	none
MGS	wilcox	HG4D.1675	0	#N/A	1	0	FALSE	#N/A	Breastfed	Test Formula	0	0	0	0	0	0	0	0	0	#N/A	#N/A	#N/A	none
MGS	wilcox	HG4D.1676	0	#N/A	1	0	FALSE	#N/A	Breastfed	Test Formula	0	0	0	0	0	0	0	0	0	#N/A	#N/A	#N/A	none
MGS	wilcox	HG4D.1677	0	#N/A	1	0	FALSE	#N/A	Breastfed	Test Formula	0	0	0	0	0	0	0	0	0	#N/A	#N/A	#N/A	none
MGS	wilcox	HG4D.1678	0	#N/A	1	0	FALSE	#N/A	Breastfed	Test Formula	0	0	0	0	0	0	0	0	0	#N/A	#N/A	#N/A	none
MGS	wilcox	HG4D.1679	0	#N/A	1	0	FALSE	#N/A	Breastfed	Test Formula	0	0	0	0	0	0	0	0	0	#N/A	#N/A	#N/A	none
MGS	wilcox	HG4D.1680	0	#N/A	1	0	FALSE	#N/A	Breastfed	Test Formula	0	0	0	0	0	0	0	0	0	#N/A	#N/A	#N/A	none
MGS	wilcox	HG4D.1681	0	#N/A	1	0	FALSE	#N/A	Breastfed	Test Formula	0	0	0	0	0	0	0	0	0	#N/A	#N/A	#N/A	none
MGS	wilcox	HG4D.1682	0	#N/A	1	0	FALSE	#N/A	Breastfed	Test Formula	0	0	0	0	0	0	0	0	0	#N/A	#N/A	#N/A	none
MGS	wilcox	HG4D.1683	0	#N/A	1	0	FALSE	#N/A	Breastfed	Test Formula	0	0	0	0	0	0	0	0	0	#N/A	#N/A	#N/A	none
MGS	wilcox	HG4D.1684	0	#N/A	1	0	FALSE	#N/A	Breastfed	Test Formula	0	0	0	0	0	0	0	0	0	#N/A	#N/A	#N/A	none
MGS	wilcox	HG4D.1685	0	#N/A	1	0	FALSE	#N/A	Breastfed	Test Formula	0	0	0	0	0	0	0	0	0	#N/A	#N/A	#N/A	none
MGS	wilcox	HG4D.1686	0	#N/A	1	0	FALSE	#N/A	Breastfed	Test Formula	0	0	0	0	0	0	0	0	0	#N/A	#N/A	#N/A	none
MGS	wilcox	HG4D.1687	0	#N/A	1	0	FALSE	#N/A	Breastfed	Test Formula	0	0	0	0	0	0	0	0	0	#N/A	#N/A	#N/A	none
MGS	wilcox	HG4D.1688	0	#N/A	1	0	FALSE	#N/A	Breastfed	Test Formula	0	0	0	0	0	0	0	0	0	#N/A	#N/A	#N/A	none
MGS	wilcox	HG4D.1689	0	#N/A	1	0	FALSE	#N/A	Breastfed	Test Formula	0	0	0	0	0	0	0	0	0	#N/A	#N/A	#N/A	none
MGS	wilcox	HG4D.1690	0	#N/A	1	0	FALSE	#N/A	Breastfed	Test Formula	0	0	0	0	0	0	0	0	0	#N/A	#N/A	#N/A	none
MGS	wilcox	HG4D.1691	0	#N/A	1	0	FALSE	#N/A	Breastfed	Test Formula	0	0	0	0	0	0	0	0	0	#N/A	#N/A	#N/A	none
MGS	wilcox	HG4D.1692	0.153846	0.222222	0.222222	0.263933	FALSE	#N/A	Breastfed	Test Formula	0	0	0	0	0.548169	0	0	2	0	#N/A	3.5631	#N/A	none
MGS	wilcox	HG4D.1693	0	#N/A	1	0	FALSE	#N/A	Breastfed	Test Formula	0	0	0	0	0	0	0	0	0	#N/A	#N/A	#N/A	none
MGS	wilcox	HG4D.1694	0	#N/A	1	0	FALSE	#N/A	Breastfed	Test Formula	0	0	0	0	0	0	0	0	0	#N/A	#N/A	#N/A	none
MGS	wilcox	HG4D.1695	0	#N/A	1	0	FALSE	#N/A	Breastfed	Test Formula	0	0	0	0	0	0	0	0	0	#N/A	#N/A	#N/A	none
MGS	wilcox	HG4D.1696	0	#N/A	1	0	FALSE	#N/A	Breastfed	Test Formula	0	0	0	0	0	0	0	0	0	#N/A	#N/A	#N/A	none
MGS	wilcox	HG4D.1697	-0.0714286	1	0.481481	0.0710295	FALSE	#N/A	Breastfed	Test Formula	0	0	0	0.136985	0	0	1	0	0	1.9178	#N/A	#N/A	none
MGS	wilcox	HG4D.1698	0	#N/A	1	0	FALSE	#N/A	Breastfed	Test Formula	0	0	0	0	0	0	0	0	0	#N/A	#N/A	#N/A	none
MGS	wilcox	HG4D.1699	0	#N/A	1	0	FALSE	#N/A	Breastfed	Test Formula	0	0	0	0	0	0	0	0	0	#N/A	#N/A	#N/A	none
MGS	wilcox	HG4D.1700	0	#N/A	1	0	FALSE	#N/A	Breastfed	Test Formula	0	0	0	0	0	0	0	0	0	#N/A	#N/A	#N/A	none
MGS	wilcox	HG4D.1701	0	#N/A	1	0	FALSE	#N/A	Breastfed	Test Formula	0	0	0	0	0	0	0	0	0	#N/A	#N/A	#N/A	none
MGS	wilcox	HG4D.1702	0	#N/A	1	0	FALSE	#N/A	Breastfed	Test Formula	0	0	0	0	0	0	0	0	0	#N/A	#N/A	#N/A	none
MGS	wilcox	HG4D.1703	0	#N/A	1	0	FALSE	#N/A	Breastfed	Test Formula	0	0	0	0	0	0	0	0	0	#N/A	#N/A	#N/A	none
MGS	wilcox	HG4D.1704	0	#N/A	1	0	FALSE	#N/A	Breastfed	Test Formula	0	0	0	0	0	0	0	0	0	#N/A	#N/A	#N/A	none
MGS	wilcox	HG4D.1705	0	#N/A	1	0	FALSE	#N/A	Breastfed	Test Formula	0	0	0	0	0	0	0	0	0	#N/A	#N/A	#N/A	none
MGS	wilcox	HG4D.1706	0	#N/A	1	0	FALSE	#N/A	Breastfed	Test Formula	0	0	0	0	0	0	0	0	0	#N/A	#N/A	#N/A	none
MGS	wilcox	HG4D.1707	0	#N/A	1	0	FALSE	#N/A	Breastfed	Test Formula	0	0	0	0	0	0	0	0	0	#N/A	#N/A	#N/A	none
MGS	wilcox	HG4D.1708	0	#N/A	1	0	FALSE	#N/A	Breastfed	Test Formula	0	0	0	0	0	0	0	0	0	#N/A	#N/A	#N/A	none
MGS	wilcox	HG4D.1709	0	#N/A	1	0	FALSE	#N/A	Breastfed	Test Formula	0	0	0	0	0	0	0	0	0	#N/A	#N/A	#N/A	none
MGS	wilcox	HG4D.1710	0.010989	0.740741	0.222222	0.00200892	FALSE	#N/A	Breastfed	Test Formula	0	0	0	0.000199583	0.00395744	0.00101168	1	1	1	0.00279417	0.0514467	0.0161869	none
MGS	wilcox	HG4D.1711	0	#N/A	1	0	FALSE	#N/A	Breastfed	Test Formula	0	0	0	0	0	0	0	0	0	#N/A	#N/A	#N/A	none
MGS	wilcox	HG4D.1712	0	#N/A	1	0	FALSE	#N/A	Breastfed	Test Formula	0	0	0	0	0	0	0	0	0	#N/A	#N/A	#N/A	none
MGS	wilcox	HG4D.1713	0	#N/A	1	0	FALSE	#N/A	Breastfed	Test Formula	0	0	0	0	0	0	0	0	0	#N/A	#N/A	#N/A	none
MGS	wilcox	HG4D.1714	0	#N/A	1	0	FALSE	#N/A	Breastfed	Test Formula	0	0	0	0	0	0	0	0	0	#N/A	#N/A	#N/A	none
MGS	wilcox	HG4D.1715	0	#N/A	1	0	FALSE	#N/A	Breastfed	Test Formula	0	0	0	0	0	0	0	0	0	#N/A	#N/A	#N/A	none
MGS	wilcox	HG4D.1716	0	#N/A	1	0	FALSE	#N/A	Breastfed	Test Formula	0	0	0	0	0	0	0	0	0	#N/A	#N/A	#N/A	none
MGS	wilcox	HG4D.1717	0	#N/A	1	0	FALSE	#N/A	Breastfed	Test Formula	0	0	0	0	0	0	0	0	0	#N/A	#N/A	#N/A	none
MGS	wilcox	HG4D.1718	0	#N/A	1	0	FALSE	#N/A	Breastfed	Test Formula	0	0	0	0	0	0	0	0	0	#N/A	#N/A	#N/A	none
MGS	wilcox	HG4D.1719	0	#N/A	1	0	FALSE	#N/A	Breastfed	Test Formula	0	0	0	0	0	0	0	0	0	#N/A	#N/A	#N/A	none
MGS	wilcox	HG4D.1720	0	#N/A	1	0	FALSE	#N/A	Breastfed	Test Formula	0	0	0	0	0	0	0	0	0	#N/A	#N/A	#N/A	none
MGS	wilcox	HG4D.1721	0	#N/A	1	0	FALSE	#N/A	Breastfed	Test Formula	0	0	0	0	0	0	0	0	0	#N/A	#N/A	#N/A	none
MGS	wilcox	HG4D.1722	0	#N/A	1	0	FALSE	#N/A	Breastfed	Test Formula	0	0	0	0	0	5.58219e-05	0	0	1	#N/A	#N/A	0.00089315	none
MGS	wilcox	HG4D.1723	0	#N/A	1	0	FALSE	#N/A	Breastfed	Test Formula	0	0	0	0	0	0	0	0	0	#N/A	#N/A	#N/A	none
MGS	wilcox	HG4D.1724	0	#N/A	1	0	FALSE	#N/A	Breastfed	Test Formula	0	0	0	0	0	0	0	0	0	#N/A	#N/A	#N/A	none
MGS	wilcox	HG4D.1725	0	#N/A	1	0	FALSE	#N/A	Breastfed	Test Formula	0	0	0	0	0	0	0	0	0	#N/A	#N/A	#N/A	none
MGS	wilcox	HG4D.1726	0	#N/A	1	0	FALSE	#N/A	Breastfed	Test Formula	0	0	0	0	0	0	0	0	0	#N/A	#N/A	#N/A	none
MGS	wilcox	HG4D.1727	0	#N/A	1	0	FALSE	#N/A	Breastfed	Test Formula	0	0	0	0	0	0	0	0	0	#N/A	#N/A	#N/A	none
MGS	wilcox	HG4D.1728	0	#N/A	1	0	FALSE	#N/A	Breastfed	Test Formula	0	0	0	0	0	0	0	0	0	#N/A	#N/A	#N/A	none
MGS	wilcox	HG4D.1729	0	#N/A	1	0	FALSE	#N/A	Breastfed	Test Formula	0	0	0	0	0	0	0	0	0	#N/A	#N/A	#N/A	none
MGS	wilcox	HG4D.1730	0	#N/A	1	0	FALSE	#N/A	Breastfed	Test Formula	0	0	0	0	0	0	0	0	0	#N/A	#N/A	#N/A	none
MGS	wilcox	HG4D.1731	0	#N/A	1	0	FALSE	#N/A	Breastfed	Test Formula	0	0	0	0	0	0	0	0	0	#N/A	#N/A	#N/A	none
MGS	wilcox	HG4D.1732	0	#N/A	1	0	FALSE	#N/A	Breastfed	Test Formula	0	0	0	0	0	0	0	0	0	#N/A	#N/A	#N/A	none
MGS	wilcox	HG4D.1733	0	#N/A	1	0	FALSE	#N/A	Breastfed	Test Formula	0	0	0	0	0	0.0143063	0	0	2	#N/A	#N/A	0.11445	none
MGS	wilcox	HG4D.1734	0	#N/A	1	0	FALSE	#N/A	Breastfed	Test Formula	0	0	0	0	0	0.00389824	0	0	2	#N/A	#N/A	0.0311859	none
MGS	wilcox	HG4D.1735	0	#N/A	1	0	FALSE	#N/A	Breastfed	Test Formula	0	0	0	0	0	0	0	0	0	#N/A	#N/A	#N/A	none
MGS	wilcox	HG4D.1736	0	#N/A	1	0	FALSE	#N/A	Breastfed	Test Formula	0	0	0	0	0	0	0	0	0	#N/A	#N/A	#N/A	none
MGS	wilcox	HG4D.1737	0	#N/A	1	0	FALSE	#N/A	Breastfed	Test Formula	0	0	0	0	0	0	0	0	0	#N/A	#N/A	#N/A	none
MGS	wilcox	HG4D.1738	0	#N/A	1	0	FALSE	#N/A	Breastfed	Test Formula	0	0	0	0	0	0	0	0	0	#N/A	#N/A	#N/A	none
MGS	wilcox	HG4D.1739	0	#N/A	1	0	FALSE	#N/A	Breastfed	Test Formula	0	0	0	0	0	0	0	0	0	#N/A	#N/A	#N/A	none
MGS	wilcox	HG4D.1740	0	#N/A	1	0	FALSE	#N/A	Breastfed	Test Formula	0	0	0	0	0	0	0	0	0	#N/A	#N/A	#N/A	none
MGS	wilcox	HG4D.1741	0	#N/A	1	0	FALSE	#N/A	Breastfed	Test Formula	0	0	0	0	0	0	0	0	0	#N/A	#N/A	#N/A	none
MGS	wilcox	HG4D.1742	0	#N/A	1	0	FALSE	#N/A	Breastfed	Test Formula	0	0	0	0	0	0	0	0	0	#N/A	#N/A	#N/A	none
MGS	wilcox	HG4D.1743	0	#N/A	1	0	FALSE	#N/A	Breastfed	Test Formula	0	0	0	0	0	0	0	0	0	#N/A	#N/A	#N/A	none
MGS	wilcox	HG4D.1744	0	#N/A	1	0	FALSE	#N/A	Breastfed	Test Formula	0	0	0	0	0	0	0	0	0	#N/A	#N/A	#N/A	none
MGS	wilcox	HG4D.1745	0	#N/A	1	0	FALSE	#N/A	Breastfed	Test Formula	0	0	0	0	0	0	0	0	0	#N/A	#N/A	#N/A	none
MGS	wilcox	HG4D.1746	0	#N/A	1	0	FALSE	#N/A	Breastfed	Test Formula	0	0	0	0	0	0	0	0	0	#N/A	#N/A	#N/A	none
MGS	wilcox	HG4D.1747	0	#N/A	1	0	FALSE	#N/A	Breastfed	Test Formula	0	0	0	0	0	0	0	0	0	#N/A	#N/A	#N/A	none
MGS	wilcox	HG4D.1748	0	#N/A	1	0	FALSE	#N/A	Breastfed	Test Formula	0	0	0	0	0	0	0	0	0	#N/A	#N/A	#N/A	none
MGS	wilcox	HG4D.1749	0	#N/A	1	0	FALSE	#N/A	Breastfed	Test Formula	0	0	0	0	0	0	0	0	0	#N/A	#N/A	#N/A	none
MGS	wilcox	HG4D.1750	0	#N/A	1	0	FALSE	#N/A	Breastfed	Test Formula	0	0	0	0	0	0	0	0	0	#N/A	#N/A	#N/A	none
MGS	wilcox	HG4D.1751	0	#N/A	1	0	FALSE	#N/A	Breastfed	Test Formula	0	0	0	0	0	0	0	0	0	#N/A	#N/A	#N/A	none
MGS	wilcox	HG4D.1752	0	#N/A	1	0	FALSE	#N/A	Breastfed	Test Formula	0	0	0	0	0	0	0	0	0	#N/A	#N/A	#N/A	none
MGS	wilcox	HG4D.1753	0	#N/A	1	0	FALSE	#N/A	Breastfed	Test Formula	0	0	0	0	0	0	0	0	0	#N/A	#N/A	#N/A	none
MGS	wilcox	HG4D.1754	0	#N/A	1	0	FALSE	#N/A	Breastfed	Test Formula	0	0	0	0	0	0	0	0	0	#N/A	#N/A	#N/A	none
MGS	wilcox	HG4D.1755	0	#N/A	1	0	FALSE	#N/A	Breastfed	Test Formula	0	0	0	0	0	0	0	0	0	#N/A	#N/A	#N/A	none
MGS	wilcox	HG4D.1756	0	#N/A	1	0	FALSE	#N/A	Breastfed	Test Formula	0	0	0	0	0	0	0	0	0	#N/A	#N/A	#N/A	none
MGS	wilcox	HG4D.1757	0	#N/A	1	0	FALSE	#N/A	Breastfed	Test Formula	0	0	0	0	0	0	0	0	0	#N/A	#N/A	#N/A	none
MGS	wilcox	HG4D.1758	0	#N/A	1	0	FALSE	#N/A	Breastfed	Test Formula	0	0	0	0	0	0	0	0	0	#N/A	#N/A	#N/A	none
MGS	wilcox	HG4D.1759	0	#N/A	1	0	FALSE	#N/A	Breastfed	Test Formula	0	0	0	0	0	0	0	0	0	#N/A	#N/A	#N/A	none
MGS	wilcox	HG4D.1760	0	#N/A	1	0	FALSE	#N/A	Breastfed	Test Formula	0	0	0	0	0	0	0	0	0	#N/A	#N/A	#N/A	none
MGS	wilcox	HG4D.1761	0	#N/A	1	0	FALSE	#N/A	Breastfed	Test Formula	0	0	0	0	0	0	0	0	0	#N/A	#N/A	#N/A	none
MGS	wilcox	HG4D.1762	0	#N/A	1	0	FALSE	#N/A	Breastfed	Test Formula	0	0	0	0	0	0	0	0	0	#N/A	#N/A	#N/A	none
MGS	wilcox	HG4D.1763	0	#N/A	1	0	FALSE	#N/A	Breastfed	Test Formula	0	0	0	0	0	0	0	0	0	#N/A	#N/A	#N/A	none
MGS	wilcox	HG4D.1764	0	#N/A	1	0	FALSE	#N/A	Breastfed	Test Formula	0	0	0	0	0	0	0	0	0	#N/A	#N/A	#N/A	none
MGS	wilcox	HG4D.1765	0	#N/A	1	0	FALSE	#N/A	Breastfed	Test Formula	0	0	0	0	0	0	0	0	0	#N/A	#N/A	#N/A	none
MGS	wilcox	HG4D.1766	0	#N/A	1	0	FALSE	#N/A	Breastfed	Test Formula	0	0	0	0	0	0	0	0	0	#N/A	#N/A	#N/A	none
MGS	wilcox	HG4D.1767	0	#N/A	1	0	FALSE	#N/A	Breastfed	Test Formula	0	0	0	0	0	0	0	0	0	#N/A	#N/A	#N/A	none
MGS	wilcox	HG4D.1768	0	#N/A	1	0	FALSE	#N/A	Breastfed	Test Formula	0	0	0	0	0	0	0	0	0	#N/A	#N/A	#N/A	none
MGS	wilcox	HG4D.1769	0	#N/A	1	0	FALSE	#N/A	Breastfed	Test Formula	0	0	0	0	0	0	0	0	0	#N/A	#N/A	#N/A	none
MGS	wilcox	HG4D.1770	0	#N/A	1	0	FALSE	#N/A	Breastfed	Test Formula	0	0	0	0	0	0	0	0	0	#N/A	#N/A	#N/A	none
MGS	wilcox	HG4D.1771	0	#N/A	1	0	FALSE	#N/A	Breastfed	Test Formula	0	0	0	0	0	0	0	0	0	#N/A	#N/A	#N/A	none
MGS	wilcox	HG4D.1772	0	#N/A	1	0	FALSE	#N/A	Breastfed	Test Formula	0	0	0	0	0	0	0	0	0	#N/A	#N/A	#N/A	none
MGS	wilcox	HG4D.1773	-0.0714286	1	0.481481	0.443693	FALSE	#N/A	Breastfed	Test Formula	0	0	0	0.855695	0	0.600519	1	0	1	11.9797	#N/A	9.60831	none
MGS	wilcox	HG4D.1774	0	#N/A	1	0	FALSE	#N/A	Breastfed	Test Formula	0	0	0	0	0	0	0	0	0	#N/A	#N/A	#N/A	none
MGS	wilcox	HG4D.1775	0	#N/A	1	0	FALSE	#N/A	Breastfed	Test Formula	0	0	0	0	0	0	0	0	0	#N/A	#N/A	#N/A	none
MGS	wilcox	HG4D.1776	0	#N/A	1	0	FALSE	#N/A	Breastfed	Test Formula	0	0	0	0	0	0	0	0	0	#N/A	#N/A	#N/A	none
MGS	wilcox	HG4D.1777	0	#N/A	1	0	FALSE	#N/A	Breastfed	Test Formula	0	0	0	0	0	0	0	0	0	#N/A	#N/A	#N/A	none
MGS	wilcox	HG4D.1778	0	#N/A	1	0	FALSE	#N/A	Breastfed	Test Formula	0	0	0	0	0	0	0	0	0	#N/A	#N/A	#N/A	none
MGS	wilcox	HG4D.1779	0	#N/A	1	0	FALSE	#N/A	Breastfed	Test Formula	0	0	0	0	0	0	0	0	0	#N/A	#N/A	#N/A	none
MGS	wilcox	HG4D.1780	0	#N/A	1	0	FALSE	#N/A	Breastfed	Test Formula	0	0	0	0	0	0	0	0	0	#N/A	#N/A	#N/A	none
MGS	wilcox	HG4D.1781	0	#N/A	1	0	FALSE	#N/A	Breastfed	Test Formula	0	0	0	0	0	0	0	0	0	#N/A	#N/A	#N/A	none
MGS	wilcox	HG4D.1782	0	#N/A	1	0	FALSE	#N/A	Breastfed	Test Formula	0	0	0	0	0	0	0	0	0	#N/A	#N/A	#N/A	none
MGS	wilcox	HG4D.1783	0	#N/A	1	0	FALSE	#N/A	Breastfed	Test Formula	0	0	0	0	0	0	0	0	0	#N/A	#N/A	#N/A	none
MGS	wilcox	HG4D.1784	0	#N/A	1	0	FALSE	#N/A	Breastfed	Test Formula	0	0	0	0	0	0	0	0	0	#N/A	#N/A	#N/A	none
MGS	wilcox	HG4D.1785	0.0769231	0.481481	0.481481	8.05721e-05	FALSE	#N/A	Breastfed	Test Formula	0	0	0	0	0.000167342	0	0	1	0	#N/A	0.00217545	#N/A	none
MGS	wilcox	HG4D.1786	0	#N/A	1	0	FALSE	#N/A	Breastfed	Test Formula	0	0	0	0	0	0	0	0	0	#N/A	#N/A	#N/A	none
MGS	wilcox	HG4D.1787	0	#N/A	1	0	FALSE	#N/A	Breastfed	Test Formula	0	0	0	0	0	0	0	0	0	#N/A	#N/A	#N/A	none
MGS	wilcox	HG4D.1788	0	#N/A	1	0	FALSE	#N/A	Breastfed	Test Formula	0	0	0	0	0	0	0	0	0	#N/A	#N/A	#N/A	none
MGS	wilcox	HG4D.1789	0	#N/A	1	0	FALSE	#N/A	Breastfed	Test Formula	0	0	0	0	0	0	0	0	0	#N/A	#N/A	#N/A	none
MGS	wilcox	HG4D.1790	0	#N/A	1	0	FALSE	#N/A	Breastfed	Test Formula	0	0	0	0	0	0	0	0	0	#N/A	#N/A	#N/A	none
MGS	wilcox	HG4D.1791	-0.0714286	0.724509	0.015942	0.110616	FALSE	#N/A	Breastfed	Test Formula	0	0	0	0.203724	0.0103457	0.0163759	3	2	1	1.06964	0.0672471	0.262015	none
MGS	wilcox	HG4D.1792	0	#N/A	1	0	FALSE	#N/A	Breastfed	Test Formula	0	0	0	0	0	0	0	0	0	#N/A	#N/A	#N/A	none
MGS	wilcox	HG4D.1793	0	#N/A	1	0	FALSE	#N/A	Breastfed	Test Formula	0	0	0	0	0	0	0	0	0	#N/A	#N/A	#N/A	none
MGS	wilcox	HG4D.1794	0	#N/A	1	0	FALSE	#N/A	Breastfed	Test Formula	0	0	0	0	0	0	0	0	0	#N/A	#N/A	#N/A	none
MGS	wilcox	HG4D.1795	0	#N/A	1	0	FALSE	#N/A	Breastfed	Test Formula	0	0	0	0	0	0	0	0	0	#N/A	#N/A	#N/A	none
MGS	wilcox	HG4D.1796	0	#N/A	1	0	FALSE	#N/A	Breastfed	Test Formula	0	0	0	0	0	0	0	0	0	#N/A	#N/A	#N/A	none
MGS	wilcox	HG4D.1797	0	#N/A	1	0	FALSE	#N/A	Breastfed	Test Formula	0	0	0	0	0	0	0	0	0	#N/A	#N/A	#N/A	none
MGS	wilcox	HG4D.1798	0	#N/A	1	0	FALSE	#N/A	Breastfed	Test Formula	0	0	0	0	0	0	0	0	0	#N/A	#N/A	#N/A	none
MGS	wilcox	HG4D.1799	0	#N/A	1	0	FALSE	#N/A	Breastfed	Test Formula	0	0	0	0	0	0	0	0	0	#N/A	#N/A	#N/A	none
MGS	wilcox	HG4D.1800	0.258242	0.0655395	0.015942	0.000253815	FALSE	#N/A	Breastfed	Test Formula	0	0	0	1.82953e-05	0.000507452	0.000534086	1	4	5	0.000256135	0.00171117	0.000652491	none
MGS	wilcox	HG4D.1801	0	#N/A	1	0	FALSE	#N/A	Breastfed	Test Formula	0	0	0	0	0	0	0	0	0	#N/A	#N/A	#N/A	none
MGS	wilcox	HG4D.1802	0	#N/A	1	0	FALSE	#N/A	Breastfed	Test Formula	0	0	0	0	0	0	0	0	0	#N/A	#N/A	#N/A	none
MGS	wilcox	HG4D.1803	-0.010989	0.932593	0.0407407	0.00343405	FALSE	#N/A	Breastfed	Test Formula	0	0	0	0.00595729	0.000716714	0.000309395	2	2	2	0.041701	0.00465864	0.00247516	none
MGS	wilcox	HG4D.1804	0	#N/A	1	0	FALSE	#N/A	Breastfed	Test Formula	0	0	0	0	0	0	0	0	0	#N/A	#N/A	#N/A	none
MGS	wilcox	HG4D.1805	0	#N/A	1	0	FALSE	#N/A	Breastfed	Test Formula	0	0	0	0	0	0	0	0	0	#N/A	#N/A	#N/A	none
MGS	wilcox	HG4D.1806	0	#N/A	1	0	FALSE	#N/A	Breastfed	Test Formula	0	0	0	0	0	0	0	0	0	#N/A	#N/A	#N/A	none
MGS	wilcox	HG4D.1807	0	#N/A	1	0	FALSE	#N/A	Breastfed	Test Formula	0	0	0	0	0	0	0	0	0	#N/A	#N/A	#N/A	none
MGS	wilcox	HG4D.1808	0	#N/A	1	0	FALSE	#N/A	Breastfed	Test Formula	0	0	0	0	0	0	0	0	0	#N/A	#N/A	#N/A	none
MGS	wilcox	HG4D.1809	0	#N/A	1	0	FALSE	#N/A	Breastfed	Test Formula	0	0	0	0	0	0	0	0	0	#N/A	#N/A	#N/A	none
MGS	wilcox	HG4D.1810	0	#N/A	1	0	FALSE	#N/A	Breastfed	Test Formula	0	0	0	0	0	0	0	0	0	#N/A	#N/A	#N/A	none
MGS	wilcox	HG4D.1811	0	#N/A	1	0	FALSE	#N/A	Breastfed	Test Formula	0	0	0	0	0	0	0	0	0	#N/A	#N/A	#N/A	none
MGS	wilcox	HG4D.1812	0	#N/A	1	0	FALSE	#N/A	Breastfed	Test Formula	0	0	0	0	0	0	0	0	0	#N/A	#N/A	#N/A	none
MGS	wilcox	HG4D.1813	0	#N/A	1	0	FALSE	#N/A	Breastfed	Test Formula	0	0	0	0	0	0	0	0	0	#N/A	#N/A	#N/A	none
MGS	wilcox	HG4D.1814	0	#N/A	1	0	FALSE	#N/A	Breastfed	Test Formula	0	0	0	0	0	0	0	0	0	#N/A	#N/A	#N/A	none
MGS	wilcox	HG4D.1815	0	#N/A	1	0	FALSE	#N/A	Breastfed	Test Formula	0	0	0	0	0	0	0	0	0	#N/A	#N/A	#N/A	none
MGS	wilcox	HG4D.1816	0	#N/A	1	0	FALSE	#N/A	Breastfed	Test Formula	0	0	0	0	0	0	0	0	0	#N/A	#N/A	#N/A	none
MGS	wilcox	HG4D.1817	-0.0714286	1	0.481481	8.25293e-05	FALSE	#N/A	Breastfed	Test Formula	0	0	0	0.000159164	0	0	1	0	0	0.00222829	#N/A	#N/A	none
MGS	wilcox	HG4D.1818	0	#N/A	1	0	FALSE	#N/A	Breastfed	Test Formula	0	0	0	0	0	0	0	0	0	#N/A	#N/A	#N/A	none
MGS	wilcox	HG4D.1819	-0.0714286	1	0.481481	0.131985	FALSE	#N/A	Breastfed	Test Formula	0	0	0	0.254542	0	0	1	0	0	3.56359	#N/A	#N/A	none
MGS	wilcox	HG4D.1820	0	#N/A	1	0	FALSE	#N/A	Breastfed	Test Formula	0	0	0	0	0	0	0	0	0	#N/A	#N/A	#N/A	none
MGS	wilcox	HG4D.1821	0	#N/A	1	0	FALSE	#N/A	Breastfed	Test Formula	0	0	0	0	0	0	0	0	0	#N/A	#N/A	#N/A	none
MGS	wilcox	HG4D.1822	0	#N/A	1	0	FALSE	#N/A	Breastfed	Test Formula	0	0	0	0	0	0	0	0	0	#N/A	#N/A	#N/A	none
MGS	wilcox	HG4D.1823	0	#N/A	1	0	FALSE	#N/A	Breastfed	Test Formula	0	0	0	0	0	0	0	0	0	#N/A	#N/A	#N/A	none
MGS	wilcox	HG4D.1824	0	#N/A	1	0	FALSE	#N/A	Breastfed	Test Formula	0	0	0	0	0	0	0	0	0	#N/A	#N/A	#N/A	none
MGS	wilcox	HG4D.1825	0	#N/A	1	0	FALSE	#N/A	Breastfed	Test Formula	0	0	0	0	0	0	0	0	0	#N/A	#N/A	#N/A	none
MGS	wilcox	HG4D.1826	0	#N/A	1	0	FALSE	#N/A	Breastfed	Test Formula	0	0	0	0	0	0	0	0	0	#N/A	#N/A	#N/A	none
MGS	wilcox	HG4D.1827	0	#N/A	1	0	FALSE	#N/A	Breastfed	Test Formula	0	0	0	0	0	0	0	0	0	#N/A	#N/A	#N/A	none
MGS	wilcox	HG4D.1828	0	#N/A	1	0	FALSE	#N/A	Breastfed	Test Formula	0	0	0	0	0	0	0	0	0	#N/A	#N/A	#N/A	none
MGS	wilcox	HG4D.1829	0	#N/A	1	0	FALSE	#N/A	Breastfed	Test Formula	0	0	0	0	0	0	0	0	0	#N/A	#N/A	#N/A	none
MGS	wilcox	HG4D.1830	0	#N/A	1	0	FALSE	#N/A	Breastfed	Test Formula	0	0	0	0	0	0	0	0	0	#N/A	#N/A	#N/A	none
MGS	wilcox	HG4D.1831	0	#N/A	1	0	FALSE	#N/A	Breastfed	Test Formula	0	0	0	0	0	0	0	0	0	#N/A	#N/A	#N/A	none
MGS	wilcox	HG4D.1832	0	#N/A	1	0	FALSE	#N/A	Breastfed	Test Formula	0	0	0	0	0	0	0	0	0	#N/A	#N/A	#N/A	none
MGS	wilcox	HG4D.1833	0	#N/A	1	0	FALSE	#N/A	Breastfed	Test Formula	0	0	0	0	0	0	0	0	0	#N/A	#N/A	#N/A	none
MGS	wilcox	HG4D.1834	0	#N/A	1	0	FALSE	#N/A	Breastfed	Test Formula	0	0	0	0	0	0.000637291	0	0	1	#N/A	#N/A	0.0101967	none
MGS	wilcox	HG4D.1835	0	#N/A	1	0	FALSE	#N/A	Breastfed	Test Formula	0	0	0	0	0	0	0	0	0	#N/A	#N/A	#N/A	none
MGS	wilcox	HG4D.1836	0	#N/A	1	0	FALSE	#N/A	Breastfed	Test Formula	0	0	0	0	0	0	0	0	0	#N/A	#N/A	#N/A	none
MGS	wilcox	HG4D.1837	0	#N/A	1	0	FALSE	#N/A	Breastfed	Test Formula	0	0	0	0	0	0	0	0	0	#N/A	#N/A	#N/A	none
MGS	wilcox	HG4D.1838	0	#N/A	1	0	FALSE	#N/A	Breastfed	Test Formula	0	0	0	0	0	0	0	0	0	#N/A	#N/A	#N/A	none
MGS	wilcox	HG4D.1839	0	#N/A	1	0	FALSE	#N/A	Breastfed	Test Formula	0	0	0	0	0	0	0	0	0	#N/A	#N/A	#N/A	none
MGS	wilcox	HG4D.1840	0	#N/A	1	0	FALSE	#N/A	Breastfed	Test Formula	0	0	0	0	0	0	0	0	0	#N/A	#N/A	#N/A	none
MGS	wilcox	HG4D.1841	0	#N/A	1	0	FALSE	#N/A	Breastfed	Test Formula	0	0	0	0	0	0	0	0	0	#N/A	#N/A	#N/A	none
MGS	wilcox	HG4D.1842	0	#N/A	1	0	FALSE	#N/A	Breastfed	Test Formula	0	0	0	0	0	0	0	0	0	#N/A	#N/A	#N/A	none
MGS	wilcox	HG4D.1843	0	#N/A	1	0	FALSE	#N/A	Breastfed	Test Formula	0	0	0	0	0	0	0	0	0	#N/A	#N/A	#N/A	none
MGS	wilcox	HG4D.1844	0	#N/A	1	0	FALSE	#N/A	Breastfed	Test Formula	0	0	0	0	0	0	0	0	0	#N/A	#N/A	#N/A	none
MGS	wilcox	HG4D.1845	0.153846	0.222222	0.222222	0.00176313	FALSE	#N/A	Breastfed	Test Formula	0	0	0	0	0.00366189	0.00518569	0	2	2	#N/A	0.0238023	0.0414855	none
MGS	wilcox	HG4D.1846	0	#N/A	1	0	FALSE	#N/A	Breastfed	Test Formula	0	0	0	0	0	0	0	0	0	#N/A	#N/A	#N/A	none
MGS	wilcox	HG4D.1847	0	#N/A	1	0	FALSE	#N/A	Breastfed	Test Formula	0	0	0	0	0	0	0	0	0	#N/A	#N/A	#N/A	none
MGS	wilcox	HG4D.1848	0	#N/A	1	0	FALSE	#N/A	Breastfed	Test Formula	0	0	0	0	0	0	0	0	0	#N/A	#N/A	#N/A	none
MGS	wilcox	HG4D.1849	0	#N/A	1	0	FALSE	#N/A	Breastfed	Test Formula	0	0	0	0	0	0	0	0	0	#N/A	#N/A	#N/A	none
MGS	wilcox	HG4D.1850	0	#N/A	1	0	FALSE	#N/A	Breastfed	Test Formula	0	0	0	0	0	0	0	0	0	#N/A	#N/A	#N/A	none
MGS	wilcox	HG4D.1851	0	#N/A	1	0	FALSE	#N/A	Breastfed	Test Formula	0	0	0	0	0	0	0	0	0	#N/A	#N/A	#N/A	none
MGS	wilcox	HG4D.1852	0	#N/A	1	0	FALSE	#N/A	Breastfed	Test Formula	0	0	0	0	0	0	0	0	0	#N/A	#N/A	#N/A	none
MGS	wilcox	HG4D.1853	-0.0714286	1	0.481481	0.101186	FALSE	#N/A	Breastfed	Test Formula	0	0	0	0.195143	0	0	1	0	0	2.73201	#N/A	#N/A	none
MGS	wilcox	HG4D.1854	0	#N/A	1	0	FALSE	#N/A	Breastfed	Test Formula	0	0	0	0	0	0	0	0	0	#N/A	#N/A	#N/A	none
MGS	wilcox	HG4D.1855	0	#N/A	1	0	FALSE	#N/A	Breastfed	Test Formula	0	0	0	0	0	0	0	0	0	#N/A	#N/A	#N/A	none
MGS	wilcox	HG4D.1856	0	#N/A	1	0	FALSE	#N/A	Breastfed	Test Formula	0	0	0	0	0	0	0	0	0	#N/A	#N/A	#N/A	none
MGS	wilcox	HG4D.1857	0	#N/A	1	0	FALSE	#N/A	Breastfed	Test Formula	0	0	0	0	0	0	0	0	0	#N/A	#N/A	#N/A	none
MGS	wilcox	HG4D.1858	0	#N/A	1	0	FALSE	#N/A	Breastfed	Test Formula	0	0	0	0	0	0	0	0	0	#N/A	#N/A	#N/A	none
MGS	wilcox	HG4D.1859	0	#N/A	1	0	FALSE	#N/A	Breastfed	Test Formula	0	0	0	0	0	0	0	0	0	#N/A	#N/A	#N/A	none
MGS	wilcox	HG4D.1860	0	#N/A	1	0	FALSE	#N/A	Breastfed	Test Formula	0	0	0	0	0	0	0	0	0	#N/A	#N/A	#N/A	none
MGS	wilcox	HG4D.1861	0	#N/A	1	0	FALSE	#N/A	Breastfed	Test Formula	0	0	0	0	0	0	0	0	0	#N/A	#N/A	#N/A	none
MGS	wilcox	HG4D.1862	0.0714286	0.73037	0.0977778	0.000752828	FALSE	#N/A	Breastfed	Test Formula	0	0	0	0.000667928	0.00084426	0	1	2	0	0.00935099	0.00548769	#N/A	none
MGS	wilcox	HG4D.1863	0	#N/A	1	0	FALSE	#N/A	Breastfed	Test Formula	0	0	0	0	0	0	0	0	0	#N/A	#N/A	#N/A	none
MGS	wilcox	HG4D.1864	0	#N/A	1	0	FALSE	#N/A	Breastfed	Test Formula	0	0	0	0	0	0	0	0	0	#N/A	#N/A	#N/A	none
MGS	wilcox	HG4D.1865	0	#N/A	1	0	FALSE	#N/A	Breastfed	Test Formula	0	0	0	0	0	0	0	0	0	#N/A	#N/A	#N/A	none
MGS	wilcox	HG4D.1866	0	#N/A	1	0	FALSE	#N/A	Breastfed	Test Formula	0	0	0	0	0	0	0	0	0	#N/A	#N/A	#N/A	none
MGS	wilcox	HG4D.1867	0	#N/A	1	0	FALSE	#N/A	Breastfed	Test Formula	0	0	0	0	0	0	0	0	0	#N/A	#N/A	#N/A	none
MGS	wilcox	HG4D.1868	0	#N/A	1	0	FALSE	#N/A	Breastfed	Test Formula	0	0	0	0	0	0	0	0	0	#N/A	#N/A	#N/A	none
MGS	wilcox	HG4D.1869	0	#N/A	1	0	FALSE	#N/A	Breastfed	Test Formula	0	0	0	0	0	0	0	0	0	#N/A	#N/A	#N/A	none
MGS	wilcox	HG4D.1870	0	#N/A	1	0	FALSE	#N/A	Breastfed	Test Formula	0	0	0	0	0	0	0	0	0	#N/A	#N/A	#N/A	none
MGS	wilcox	HG4D.1871	0	#N/A	1	0	FALSE	#N/A	Breastfed	Test Formula	0	0	0	0	0	0	0	0	0	#N/A	#N/A	#N/A	none
MGS	wilcox	HG4D.1872	0	#N/A	1	0	FALSE	#N/A	Breastfed	Test Formula	0	0	0	0	0	0	0	0	0	#N/A	#N/A	#N/A	none
MGS	wilcox	HG4D.1873	0	#N/A	1	0	FALSE	#N/A	Breastfed	Test Formula	0	0	0	0	0	0	0	0	0	#N/A	#N/A	#N/A	none
MGS	wilcox	HG4D.1874	0	#N/A	1	0	FALSE	#N/A	Breastfed	Test Formula	0	0	0	0	0	0	0	0	0	#N/A	#N/A	#N/A	none
MGS	wilcox	HG4D.1875	0	#N/A	1	0	FALSE	#N/A	Breastfed	Test Formula	0	0	0	0	0	0	0	0	0	#N/A	#N/A	#N/A	none
MGS	wilcox	HG4D.1876	0	#N/A	1	0	FALSE	#N/A	Breastfed	Test Formula	0	0	0	0	0	0	0	0	0	#N/A	#N/A	#N/A	none
MGS	wilcox	HG4D.1877	0.307692	0.0407407	0.0407407	0.00703928	FALSE	#N/A	Breastfed	Test Formula	0	0	0	0	0.01462	0.000957525	0	4	1	#N/A	0.0385846	0.0153204	none
MGS	wilcox	HG4D.1878	0	#N/A	1	0	FALSE	#N/A	Breastfed	Test Formula	0	0	0	0	0	0	0	0	0	#N/A	#N/A	#N/A	none
MGS	wilcox	HG4D.1879	0	#N/A	1	0	FALSE	#N/A	Breastfed	Test Formula	0	0	0	0	0	0	0	0	0	#N/A	#N/A	#N/A	none
MGS	wilcox	HG4D.1880	0	#N/A	1	0	FALSE	#N/A	Breastfed	Test Formula	0	0	0	0	0	0	0	0	0	#N/A	#N/A	#N/A	none
MGS	wilcox	HG4D.1881	0	#N/A	1	0	FALSE	#N/A	Breastfed	Test Formula	0	0	0	0	0	0	0	0	0	#N/A	#N/A	#N/A	none
MGS	wilcox	HG4D.1882	0	#N/A	1	0	FALSE	#N/A	Breastfed	Test Formula	0	0	0	0	0	0	0	0	0	#N/A	#N/A	#N/A	none
MGS	wilcox	HG4D.1883	0	#N/A	1	0	FALSE	#N/A	Breastfed	Test Formula	0	0	0	0	0	0	0	0	0	#N/A	#N/A	#N/A	none
MGS	wilcox	HG4D.1884	0	#N/A	1	0	FALSE	#N/A	Breastfed	Test Formula	0	0	0	0	0	0	0	0	0	#N/A	#N/A	#N/A	none
MGS	wilcox	HG4D.1885	0	#N/A	1	0	FALSE	#N/A	Breastfed	Test Formula	0	0	0	0	0	0	0	0	0	#N/A	#N/A	#N/A	none
MGS	wilcox	HG4D.1886	0	#N/A	1	0	FALSE	#N/A	Breastfed	Test Formula	0	0	0	0	0	0	0	0	0	#N/A	#N/A	#N/A	none
MGS	wilcox	HG4D.1887	0	#N/A	1	0	FALSE	#N/A	Breastfed	Test Formula	0	0	0	0	0	0	0	0	0	#N/A	#N/A	#N/A	none
MGS	wilcox	HG4D.1888	0	#N/A	1	0	FALSE	#N/A	Breastfed	Test Formula	0	0	0	0	0	0	0	0	0	#N/A	#N/A	#N/A	none
MGS	wilcox	HG4D.1889	0	#N/A	1	0	FALSE	#N/A	Breastfed	Test Formula	0	0	0	0	0	0	0	0	0	#N/A	#N/A	#N/A	none
MGS	wilcox	HG4D.1890	0	#N/A	1	0	FALSE	#N/A	Breastfed	Test Formula	0	0	0	0	0	0	0	0	0	#N/A	#N/A	#N/A	none
MGS	wilcox	HG4D.1891	0	#N/A	1	0	FALSE	#N/A	Breastfed	Test Formula	0	0	0	0	0	0	0	0	0	#N/A	#N/A	#N/A	none
MGS	wilcox	HG4D.1892	0	#N/A	1	0	FALSE	#N/A	Breastfed	Test Formula	0	0	0	0	0	0	0	0	0	#N/A	#N/A	#N/A	none
MGS	wilcox	HG4D.1893	0	#N/A	1	0	FALSE	#N/A	Breastfed	Test Formula	0	0	0	0	0	0	0	0	0	#N/A	#N/A	#N/A	none
MGS	wilcox	HG4D.1894	0	#N/A	1	0	FALSE	#N/A	Breastfed	Test Formula	0	0	0	0	0	0	0	0	0	#N/A	#N/A	#N/A	none
MGS	wilcox	HG4D.1895	0	#N/A	1	0	FALSE	#N/A	Breastfed	Test Formula	0	0	0	0	0	0	0	0	0	#N/A	#N/A	#N/A	none
MGS	wilcox	HG4D.1896	0	#N/A	1	0	FALSE	#N/A	Breastfed	Test Formula	0	0	0	0	0	0	0	0	0	#N/A	#N/A	#N/A	none
MGS	wilcox	HG4D.1897	0	#N/A	1	0	FALSE	#N/A	Breastfed	Test Formula	0	0	0	0	0	0	0	0	0	#N/A	#N/A	#N/A	none
MGS	wilcox	HG4D.1898	0	#N/A	1	0	FALSE	#N/A	Breastfed	Test Formula	0	0	0	0	0	0	0	0	0	#N/A	#N/A	#N/A	none
MGS	wilcox	HG4D.1899	0	#N/A	1	0	FALSE	#N/A	Breastfed	Test Formula	0	0	0	0	0	0.000229589	0	0	1	#N/A	#N/A	0.00367342	none
MGS	wilcox	HG4D.1900	0	#N/A	1	0	FALSE	#N/A	Breastfed	Test Formula	0	0	0	0	0	0	0	0	0	#N/A	#N/A	#N/A	none
MGS	wilcox	HG4D.1901	0	#N/A	1	0	FALSE	#N/A	Breastfed	Test Formula	0	0	0	0	0	0	0	0	0	#N/A	#N/A	#N/A	none
MGS	wilcox	HG4D.1902	0	#N/A	1	0	FALSE	#N/A	Breastfed	Test Formula	0	0	0	0	0	0	0	0	0	#N/A	#N/A	#N/A	none
MGS	wilcox	HG4D.1903	0	#N/A	1	0	FALSE	#N/A	Breastfed	Test Formula	0	0	0	0	0	0	0	0	0	#N/A	#N/A	#N/A	none
MGS	wilcox	HG4D.1904	0	#N/A	1	0	FALSE	#N/A	Breastfed	Test Formula	0	0	0	0	0	0	0	0	0	#N/A	#N/A	#N/A	none
MGS	wilcox	HG4D.1905	0	#N/A	1	0	FALSE	#N/A	Breastfed	Test Formula	0	0	0	0	0	0	0	0	0	#N/A	#N/A	#N/A	none
MGS	wilcox	HG4D.1906	0	#N/A	1	0	FALSE	#N/A	Breastfed	Test Formula	0	0	0	0	0	0	0	0	0	#N/A	#N/A	#N/A	none
MGS	wilcox	HG4D.1907	0	#N/A	1	0	FALSE	#N/A	Breastfed	Test Formula	0	0	0	0	0	0	0	0	0	#N/A	#N/A	#N/A	none
MGS	wilcox	HG4D.1908	0	#N/A	1	0	FALSE	#N/A	Breastfed	Test Formula	0	0	0	0	0	0	0	0	0	#N/A	#N/A	#N/A	none
MGS	wilcox	HG4D.1909	0	#N/A	1	0	FALSE	#N/A	Breastfed	Test Formula	0	0	0	0	0	0	0	0	0	#N/A	#N/A	#N/A	none
MGS	wilcox	HG4D.1910	0	#N/A	1	0	FALSE	#N/A	Breastfed	Test Formula	0	0	0	0	0	0	0	0	0	#N/A	#N/A	#N/A	none
MGS	wilcox	HG4D.1911	0	#N/A	1	0	FALSE	#N/A	Breastfed	Test Formula	0	0	0	0	0	0	0	0	0	#N/A	#N/A	#N/A	none
MGS	wilcox	HG4D.1912	0	#N/A	1	0	FALSE	#N/A	Breastfed	Test Formula	0	0	0	0	0	0	0	0	0	#N/A	#N/A	#N/A	none
MGS	wilcox	HG4D.1913	0	#N/A	1	0	FALSE	#N/A	Breastfed	Test Formula	0	0	0	0	0	0	0	0	0	#N/A	#N/A	#N/A	none
MGS	wilcox	HG4D.1914	0	#N/A	1	0	FALSE	#N/A	Breastfed	Test Formula	0	0	0	0	0	0	0	0	0	#N/A	#N/A	#N/A	none
MGS	wilcox	HG4D.1915	0	#N/A	1	0	FALSE	#N/A	Breastfed	Test Formula	0	0	0	0	0	0	0	0	0	#N/A	#N/A	#N/A	none
MGS	wilcox	HG4D.1916	0	#N/A	1	0	FALSE	#N/A	Breastfed	Test Formula	0	0	0	0	0	0	0	0	0	#N/A	#N/A	#N/A	none
MGS	wilcox	HG4D.1917	0	#N/A	1	0	FALSE	#N/A	Breastfed	Test Formula	0	0	0	0	0	0	0	0	0	#N/A	#N/A	#N/A	none
MGS	wilcox	HG4D.1918	0	#N/A	1	0	FALSE	#N/A	Breastfed	Test Formula	0	0	0	0	0	0	0	0	0	#N/A	#N/A	#N/A	none
MGS	wilcox	HG4D.1919	0	#N/A	1	0	FALSE	#N/A	Breastfed	Test Formula	0	0	0	0	0	0	0	0	0	#N/A	#N/A	#N/A	none
MGS	wilcox	HG4D.1920	0	#N/A	1	0	FALSE	#N/A	Breastfed	Test Formula	0	0	0	0	0	0	0	0	0	#N/A	#N/A	#N/A	none
MGS	wilcox	HG4D.1921	0	#N/A	1	0	FALSE	#N/A	Breastfed	Test Formula	0	0	0	0	0	0	0	0	0	#N/A	#N/A	#N/A	none
MGS	wilcox	HG4D.1922	0	#N/A	1	0	FALSE	#N/A	Breastfed	Test Formula	0	0	0	0	0	0	0	0	0	#N/A	#N/A	#N/A	none
MGS	wilcox	HG4D.1923	0	#N/A	1	0	FALSE	#N/A	Breastfed	Test Formula	0	0	0	0	0	0	0	0	0	#N/A	#N/A	#N/A	none
MGS	wilcox	HG4D.1924	0	#N/A	1	0	FALSE	#N/A	Breastfed	Test Formula	0	0	0	0	0	0	0	0	0	#N/A	#N/A	#N/A	none
MGS	wilcox	HG4D.1925	0.230769	0.0977778	0.0977778	7.34872e-05	FALSE	#N/A	Breastfed	Test Formula	0	0	0	0	0.000152627	0	0	3	0	#N/A	0.000742102	#N/A	none
MGS	wilcox	HG4D.1926	0	#N/A	1	0	FALSE	#N/A	Breastfed	Test Formula	0	0	0	0	0	0	0	0	0	#N/A	#N/A	#N/A	none
MGS	wilcox	HG4D.1927	0	#N/A	1	0	FALSE	#N/A	Breastfed	Test Formula	0	0	0	0	0	0	0	0	0	#N/A	#N/A	#N/A	none
MGS	wilcox	HG4D.1928	0	#N/A	1	0	FALSE	#N/A	Breastfed	Test Formula	0	0	0	0	0	0	0	0	0	#N/A	#N/A	#N/A	none
MGS	wilcox	HG4D.1929	0	#N/A	1	0	FALSE	#N/A	Breastfed	Test Formula	0	0	0	0	0	0	0	0	0	#N/A	#N/A	#N/A	none
MGS	wilcox	HG4D.1930	0	#N/A	1	0	FALSE	#N/A	Breastfed	Test Formula	0	0	0	0	0	0	0	0	0	#N/A	#N/A	#N/A	none
MGS	wilcox	HG4D.1931	0	#N/A	1	0	FALSE	#N/A	Breastfed	Test Formula	0	0	0	0	0	0	0	0	0	#N/A	#N/A	#N/A	none
MGS	wilcox	HG4D.1932	0	#N/A	1	0	FALSE	#N/A	Breastfed	Test Formula	0	0	0	0	0	0	0	0	0	#N/A	#N/A	#N/A	none
MGS	wilcox	HG4D.1933	0	#N/A	1	0	FALSE	#N/A	Breastfed	Test Formula	0	0	0	0	0	0	0	0	0	#N/A	#N/A	#N/A	none
MGS	wilcox	HG4D.1934	0.0769231	0.481481	0.481481	0.0129098	FALSE	#N/A	Breastfed	Test Formula	0	0	0	0	0.0268128	0	0	1	0	#N/A	0.348566	#N/A	none
MGS	wilcox	HG4D.1935	0	#N/A	1	0	FALSE	#N/A	Breastfed	Test Formula	0	0	0	0	0	0	0	0	0	#N/A	#N/A	#N/A	none
MGS	wilcox	HG4D.1936	0	#N/A	1	0	FALSE	#N/A	Breastfed	Test Formula	0	0	0	0	0	0	0	0	0	#N/A	#N/A	#N/A	none
MGS	wilcox	HG4D.1937	0	#N/A	1	0	FALSE	#N/A	Breastfed	Test Formula	0	0	0	0	0	0	0	0	0	#N/A	#N/A	#N/A	none
MGS	wilcox	HG4D.1938	0	#N/A	1	0	FALSE	#N/A	Breastfed	Test Formula	0	0	0	0	0	0	0	0	0	#N/A	#N/A	#N/A	none
MGS	wilcox	HG4D.1939	-0.0714286	1	0.481481	0.000150091	FALSE	#N/A	Breastfed	Test Formula	0	0	0	0.000289461	0	0	1	0	0	0.00405245	#N/A	#N/A	none
MGS	wilcox	HG4D.1940	0	#N/A	1	0	FALSE	#N/A	Breastfed	Test Formula	0	0	0	0	0	0	0	0	0	#N/A	#N/A	#N/A	none
MGS	wilcox	HG4D.1941	0	#N/A	1	0	FALSE	#N/A	Breastfed	Test Formula	0	0	0	0	0	0	0	0	0	#N/A	#N/A	#N/A	none
MGS	wilcox	HG4D.1942	0	#N/A	1	0	FALSE	#N/A	Breastfed	Test Formula	0	0	0	0	0	0	0	0	0	#N/A	#N/A	#N/A	none
MGS	wilcox	HG4D.1943	0	#N/A	1	0	FALSE	#N/A	Breastfed	Test Formula	0	0	0	0	0	0	0	0	0	#N/A	#N/A	#N/A	none
MGS	wilcox	HG4D.1944	0	#N/A	1	0	FALSE	#N/A	Breastfed	Test Formula	0	0	0	0	0	0	0	0	0	#N/A	#N/A	#N/A	none
MGS	wilcox	HG4D.1945	0	#N/A	1	0	FALSE	#N/A	Breastfed	Test Formula	0	0	0	0	0	0	0	0	0	#N/A	#N/A	#N/A	none
MGS	wilcox	HG4D.1946	0	#N/A	1	0	FALSE	#N/A	Breastfed	Test Formula	0	0	0	0	0	0	0	0	0	#N/A	#N/A	#N/A	none
MGS	wilcox	HG4D.1947	0	#N/A	1	0	FALSE	#N/A	Breastfed	Test Formula	0	0	0	0	0	0	0	0	0	#N/A	#N/A	#N/A	none
MGS	wilcox	HG4D.1948	0	#N/A	1	0	FALSE	#N/A	Breastfed	Test Formula	0	0	0	0	0	0	0	0	0	#N/A	#N/A	#N/A	none
MGS	wilcox	HG4D.1949	0	#N/A	1	0	FALSE	#N/A	Breastfed	Test Formula	0	0	0	0	0	0	0	0	0	#N/A	#N/A	#N/A	none
MGS	wilcox	HG4D.1950	0	#N/A	1	0	FALSE	#N/A	Breastfed	Test Formula	0	0	0	0	0	0	0	0	0	#N/A	#N/A	#N/A	none
MGS	wilcox	HG4D.1951	0	#N/A	1	0	FALSE	#N/A	Breastfed	Test Formula	0	0	0	0	0	0	0	0	0	#N/A	#N/A	#N/A	none
MGS	wilcox	HG4D.1952	0	#N/A	1	0	FALSE	#N/A	Breastfed	Test Formula	0	0	0	0	0	0	0	0	0	#N/A	#N/A	#N/A	none
MGS	wilcox	HG4D.1953	0	#N/A	1	0	FALSE	#N/A	Breastfed	Test Formula	0	0	0	0	0	0	0	0	0	#N/A	#N/A	#N/A	none
MGS	wilcox	HG4D.1954	0	#N/A	1	0	FALSE	#N/A	Breastfed	Test Formula	0	0	0	0	0	0	0	0	0	#N/A	#N/A	#N/A	none
MGS	wilcox	HG4D.1955	0	#N/A	1	0	FALSE	#N/A	Breastfed	Test Formula	0	0	0	0	0	0	0	0	0	#N/A	#N/A	#N/A	none
MGS	wilcox	HG4D.1956	0	#N/A	1	0	FALSE	#N/A	Breastfed	Test Formula	0	0	0	0	0	0	0	0	0	#N/A	#N/A	#N/A	none
MGS	wilcox	HG4D.1957	0	#N/A	1	0	FALSE	#N/A	Breastfed	Test Formula	0	0	0	0	0	0	0	0	0	#N/A	#N/A	#N/A	none
MGS	wilcox	HG4D.1958	0	#N/A	1	0	FALSE	#N/A	Breastfed	Test Formula	0	0	0	0	0	0	0	0	0	#N/A	#N/A	#N/A	none
MGS	wilcox	HG4D.1959	0	#N/A	1	0	FALSE	#N/A	Breastfed	Test Formula	0	0	0	0	0	0	0	0	0	#N/A	#N/A	#N/A	none
MGS	wilcox	HG4D.1960	0	#N/A	1	0	FALSE	#N/A	Breastfed	Test Formula	0	0	0	0	0	0	0	0	0	#N/A	#N/A	#N/A	none
MGS	wilcox	HG4D.1961	0	#N/A	1	0	FALSE	#N/A	Breastfed	Test Formula	0	0	0	0	0	0	0	0	0	#N/A	#N/A	#N/A	none
MGS	wilcox	HG4D.1962	0	#N/A	1	0	FALSE	#N/A	Breastfed	Test Formula	0	0	0	0	0	0	0	0	0	#N/A	#N/A	#N/A	none
MGS	wilcox	HG4D.1963	0	#N/A	1	0	FALSE	#N/A	Breastfed	Test Formula	0	0	0	0	0	0	0	0	0	#N/A	#N/A	#N/A	none
MGS	wilcox	HG4D.1964	0	#N/A	1	0	FALSE	#N/A	Breastfed	Test Formula	0	0	0	0	0	0	0	0	0	#N/A	#N/A	#N/A	none
MGS	wilcox	HG4D.1965	0	#N/A	1	0	FALSE	#N/A	Breastfed	Test Formula	0	0	0	0	0	0	0	0	0	#N/A	#N/A	#N/A	none
MGS	wilcox	HG4D.1966	0	#N/A	1	0	FALSE	#N/A	Breastfed	Test Formula	0	0	0	0	0	0	0	0	0	#N/A	#N/A	#N/A	none
MGS	wilcox	HG4D.1967	0	#N/A	1	0	FALSE	#N/A	Breastfed	Test Formula	0	0	0	0	0	0	0	0	0	#N/A	#N/A	#N/A	none
MGS	wilcox	HG4D.1968	0	#N/A	1	0	FALSE	#N/A	Breastfed	Test Formula	0	0	0	0	0	0	0	0	0	#N/A	#N/A	#N/A	none
MGS	wilcox	HG4D.1969	0	#N/A	1	0	FALSE	#N/A	Breastfed	Test Formula	0	0	0	0	0	0	0	0	0	#N/A	#N/A	#N/A	none
MGS	wilcox	HG4D.1970	0	#N/A	1	0	FALSE	#N/A	Breastfed	Test Formula	0	0	0	0	0	0	0	0	0	#N/A	#N/A	#N/A	none
MGS	wilcox	HG4D.1971	0	#N/A	1	0	FALSE	#N/A	Breastfed	Test Formula	0	0	0	0	0	0	0	0	0	#N/A	#N/A	#N/A	none
MGS	wilcox	HG4D.1972	0	#N/A	1	0	FALSE	#N/A	Breastfed	Test Formula	0	0	0	0	0	0	0	0	0	#N/A	#N/A	#N/A	none
MGS	wilcox	HG4D.1973	0	#N/A	1	0	FALSE	#N/A	Breastfed	Test Formula	0	0	0	0	0	0	0	0	0	#N/A	#N/A	#N/A	none
MGS	wilcox	HG4D.1974	0	#N/A	1	0	FALSE	#N/A	Breastfed	Test Formula	0	0	0	0	0	0	0	0	0	#N/A	#N/A	#N/A	none
MGS	wilcox	HG4D.1975	0	#N/A	1	0	FALSE	#N/A	Breastfed	Test Formula	0	0	0	0	0	0	0	0	0	#N/A	#N/A	#N/A	none
MGS	wilcox	HG4D.1976	0	#N/A	1	0	FALSE	#N/A	Breastfed	Test Formula	0	0	0	0	0	0	0	0	0	#N/A	#N/A	#N/A	none
MGS	wilcox	HG4D.1977	0	#N/A	1	0	FALSE	#N/A	Breastfed	Test Formula	0	0	0	0	0	0	0	0	0	#N/A	#N/A	#N/A	none
MGS	wilcox	HG4D.1978	0	#N/A	1	0	FALSE	#N/A	Breastfed	Test Formula	0	0	0	0	0	0	0	0	0	#N/A	#N/A	#N/A	none
MGS	wilcox	HG4D.1979	-0.131868	0.528148	0.0407407	0.027215	FALSE	#N/A	Breastfed	Test Formula	0	0	0	0.0518335	0.000702666	0.0463095	3	1	4	0.00443476	0.00913466	0.0922292	none
MGS	wilcox	HG4D.1980	-0.153846	0.336296	0.0407407	0.000325016	FALSE	#N/A	Breastfed	Test Formula	0	0	0	0.000606336	2.20553e-05	0.000316112	3	1	2	0.00261084	0.000286719	0.0025289	none
MGS	wilcox	HG4D.1981	0	#N/A	1	0	FALSE	#N/A	Breastfed	Test Formula	0	0	0	0	0	0	0	0	0	#N/A	#N/A	#N/A	none
MGS	wilcox	HG4D.1982	0	#N/A	1	0	FALSE	#N/A	Breastfed	Test Formula	0	0	0	0	0	0	0	0	0	#N/A	#N/A	#N/A	none
MGS	wilcox	HG4D.1983	0.010989	0.740741	0.222222	0.204224	FALSE	#N/A	Breastfed	Test Formula	0	0	0	0.0182477	0.404506	0.000149666	1	1	1	0.255467	5.25858	0.00239465	none
MGS	wilcox	HG4D.1984	0	#N/A	1	0	FALSE	#N/A	Breastfed	Test Formula	0	0	0	0	0	0	0	0	0	#N/A	#N/A	#N/A	none
MGS	wilcox	HG4D.1985	0	#N/A	1	0	FALSE	#N/A	Breastfed	Test Formula	0	0	0	0	0	0	0	0	0	#N/A	#N/A	#N/A	none
MGS	wilcox	HG4D.1986	-0.0549451	0.829852	9.97093e-08	0.149091	TRUE	0.979767	Breastfed	Test Formula	0.0960976	0.104036	0.0372976	0.182765	0.112827	0.101457	11	13	15	0.179669	0.104036	0.0431338	none
MGS	wilcox	HG4D.1987	0.164835	0.331787	0.0057971	0.0373793	FALSE	#N/A	Breastfed	Test Formula	0	0	0	0.0703607	0.00186087	0.00873362	2	4	5	0.492525	0.00305822	0.00555691	none
MGS	wilcox	HG4D.1988	-0.142857	0.460741	0.0057971	0.52024	FALSE	#N/A	Breastfed	Test Formula	0	0	0	0.987295	0.017258	0.0899769	4	2	2	0.123809	0.112177	0.719815	none
MGS	wilcox	HG4D.1989	-0.131868	0.528148	0.0057971	0.0113867	FALSE	#N/A	Breastfed	Test Formula	0	0	0	0.0163504	0.00604124	6.98217e-05	4	2	1	0.0403285	0.0392681	0.00111715	none
MGS	wilcox	HG4D.1990	0.516484	0.0116512	7.4782e-07	3.5077	TRUE	0.424219	Breastfed	Test Formula	0	0.0572384	0.000787502	0.979827	6.23003	2.13949	3	9	8	0.034594	0.602224	1.47118	none
MGS	wilcox	HG4D.1991	0.0824176	0.649984	0.00193237	0.00124814	TRUE	0.909652	Breastfed	Test Formula	0	0	0	0.000949848	0.00156938	0.00128099	3	4	2	0.00174203	0.00492978	0.0102479	none
MGS	wilcox	HG4D.1992	0.0714286	0.73037	0.0977778	0.000160987	FALSE	#N/A	Breastfed	Test Formula	0	0	0	0.000147228	0.000175805	0	1	2	0	0.0020612	0.00114273	#N/A	none
MGS	wilcox	HG4D.1993	0	#N/A	1	0	FALSE	#N/A	Breastfed	Test Formula	0	0	0	0	0	0	0	0	0	#N/A	#N/A	#N/A	none
MGS	wilcox	HG4D.1994	0	1	0.0057971	0.503331	FALSE	#N/A	Breastfed	Test Formula	0	0	0	0.197766	0.832402	1.68478	3	3	6	0.0141181	0.0029142	0.721814	none
MGS	wilcox	HG4D.1995	0	#N/A	1	0	FALSE	#N/A	Breastfed	Test Formula	0	0	0	0	0	0	0	0	0	#N/A	#N/A	#N/A	none
MGS	wilcox	HG4D.1996	0.0769231	0.481481	0.481481	4.35349e-05	FALSE	#N/A	Breastfed	Test Formula	0	0	0	0	9.04187e-05	2.31685e-05	0	1	1	#N/A	0.00117544	0.000370696	none
MGS	wilcox	HG4D.1997	-0.0714286	1	0.481481	1.45585e-05	FALSE	#N/A	Breastfed	Test Formula	0	0	0	2.8077e-05	0	0	1	0	0	0.000393078	#N/A	#N/A	none
MGS	wilcox	HG4D.1998	0.010989	0.967762	0.00057971	0.00415145	TRUE	0.979767	Breastfed	Test Formula	0	0	0	0.00581377	0.00236126	0.00401861	4	4	3	0.0107194	0.00525138	0.00238867	none
MGS	wilcox	HG4D.1999	-0.120879	0.595556	0.0407407	0.152299	FALSE	#N/A	Breastfed	Test Formula	0	0	0	0.151025	0.153671	0.911589	3	1	5	0.453914	1.99773	0.0645836	none
[truncated: 5,477 more rows]

## Sheet: ST2
rank	statistical_test	taxa	estimate	p.value	min.p	weight	power	FDR	stat_group_i	stat_group_j	medians_Breastfed	medians_Test Formula	medians_Control Formula	means_Breastfed	means_Test Formula	means_Control Formula	prevs_Breastfed	prevs_Test Formula	prevs_Control Formula	medians_nonzero_Breastfed	medians_nonzero_Test Formula	medians_nonzero_Control Formula	data_transformation
MGS	wilcox	HG4D.0001	0.274673	0.00114925	1.10219e-08	0.697722	TRUE	0.00764695	Breastfed	Test Formula	0	0	0	0.335434	1.4223	0.372088	4	10	8	2.28745	0.373398	0.173382	none
MGS	wilcox	HG4D.0002	0.0701546	0.187842	0.00120932	0.020293	FALSE	#N/A	Breastfed	Test Formula	0	0	0	7.64885e-05	0.0607261	0	2	3	0	0.00221817	0.674109	#N/A	none
MGS	wilcox	HG4D.0003	0.118312	0.0263491	0.00120932	0.0739077	FALSE	#N/A	Breastfed	Test Formula	0	0	0	0.0625955	0.0965322	0.194535	1	4	1	3.63054	0.716651	3.8907	none
MGS	wilcox	HG4D.0004	0.0856124	0.0740341	0.00400087	0.156856	FALSE	#N/A	Breastfed	Test Formula	0	0	0	0.0679481	0.334673	0	1	3	0	3.94099	0.131116	#N/A	none
MGS	wilcox	HG4D.0005	0.0790725	0.528592	1.59518e-15	3.99888	TRUE	0.639486	Breastfed	Test Formula	0.000262259	0.00622755	1.68174	4.10466	3.78731	6.32459	31	16	11	0.575815	5.15448	10.8256	none
MGS	wilcox	HG4D.0006	0.119501	0.0248743	0.00120932	0.0208236	FALSE	#N/A	Breastfed	Test Formula	0	0	0	0.0107587	0.0409534	0	1	4	0	0.624006	0.139971	#N/A	none
MGS	wilcox	HG4D.0007	0.0737218	0.50576	1.77153e-19	0.277022	TRUE	0.624143	Breastfed	Test Formula	0	0	0.354177	0.289193	0.252679	3.58225	18	11	13	0.303091	0.347098	1.10114	none
MGS	wilcox	HG4D.0008	0.103448	0.0132111	0.0132111	0.00944435	FALSE	#N/A	Breastfed	Test Formula	0	0	0	0	0.028333	0	0	3	0	#N/A	0.0941172	#N/A	none
MGS	wilcox	HG4D.0009	0.0505351	0.226075	0.0132111	0.000692694	FALSE	#N/A	Breastfed	Test Formula	0	0	0	0.000748728	0.000580625	0	1	2	0	0.0434262	0.00841907	#N/A	none
MGS	wilcox	HG4D.0010	0.0344828	0.157299	0.157299	0.109885	FALSE	#N/A	Breastfed	Test Formula	0	0	0	0	0.329655	0	0	1	0	#N/A	9.56	#N/A	none
MGS	wilcox	HG4D.0011	0.0344828	0.157299	0.157299	0.0138795	FALSE	#N/A	Breastfed	Test Formula	0	0	0	0	0.0416384	0	0	1	0	#N/A	1.20751	#N/A	none
MGS	wilcox	HG4D.0012	0	#N/A	1	0	FALSE	#N/A	Breastfed	Test Formula	0	0	0	0	0	0	0	0	0	#N/A	#N/A	#N/A	none
MGS	wilcox	HG4D.0013	0	#N/A	1	0	FALSE	#N/A	Breastfed	Test Formula	0	0	0	0	0	0	0	0	0	#N/A	#N/A	#N/A	none
MGS	wilcox	HG4D.0014	0.190844	0.00218606	0.000106633	0.00285128	TRUE	0.0121996	Breastfed	Test Formula	0	0	0	0.00041734	0.00771916	0.00126718	1	6	2	0.0242057	0.0341752	0.0126718	none
MGS	wilcox	HG4D.0015	0	#N/A	1	0	FALSE	#N/A	Breastfed	Test Formula	0	0	0	0	0	0	0	0	0	#N/A	#N/A	#N/A	none
MGS	wilcox	HG4D.0016	0.0344828	0.157299	0.157299	0.000257079	FALSE	#N/A	Breastfed	Test Formula	0	0	0	0	0.000771238	0	0	1	0	#N/A	0.0223659	#N/A	none
MGS	wilcox	HG4D.0017	0.0166468	0.627281	0.0442627	0.07097	FALSE	#N/A	Breastfed	Test Formula	0	0	0	0.0764264	0.0600574	0.638749	1	1	1	4.43273	1.74166	12.775	none
MGS	wilcox	HG4D.0018	0.0344828	0.157299	0.157299	0.00880192	FALSE	#N/A	Breastfed	Test Formula	0	0	0	0	0.0264058	0	0	1	0	#N/A	0.765767	#N/A	none
MGS	wilcox	HG4D.0019	0.238407	0.00910678	1.42931e-10	0.749788	TRUE	0.0306165	Breastfed	Test Formula	0	0	0	0.301731	1.6459	0.719954	7	10	6	1.6002	3.47015	2.40599	none
MGS	wilcox	HG4D.0020	0.328775	0.00032241	1.42931e-10	0.1	TRUE	0.00300386	Breastfed	Test Formula	0	0	0.127391	0.0671219	0.165757	0.977685	5	12	12	0.0192624	0.0512068	0.646361	none
MGS	wilcox	HG4D.0021	0.158145	0.00640891	0.000361827	0.0415956	TRUE	0.0291774	Breastfed	Test Formula	0	0	0	3.09204e-05	0.124725	0.120811	1	5	3	0.00179338	0.338689	0.603343	none
MGS	wilcox	HG4D.0022	0.0689655	0.0442627	0.0442627	0.00711654	FALSE	#N/A	Breastfed	Test Formula	0	0	0	0	0.0213496	0	0	2	0	#N/A	0.309569	#N/A	none
MGS	wilcox	HG4D.0023	0.0517241	0.215341	0.0132111	0.00641688	FALSE	#N/A	Breastfed	Test Formula	0	0	0	0.00154652	0.0161576	0	1	2	0	0.0896982	0.234285	#N/A	none
MGS	wilcox	HG4D.0024	0.244352	0.0307204	9.36244e-19	1.44373	TRUE	0.0759234	Breastfed	Test Formula	0	0.000691061	0.129612	2.00153	0.328143	1.85465	15	16	12	0.729515	0.138684	0.684123	none
MGS	wilcox	HG4D.0025	0.0344828	0.157299	0.157299	0.00349709	FALSE	#N/A	Breastfed	Test Formula	0	0	0	0	0.0104913	0	0	1	0	#N/A	0.304247	#N/A	none
MGS	wilcox	HG4D.0026	0.0689655	0.0442627	0.0442627	8.89738e-05	FALSE	#N/A	Breastfed	Test Formula	0	0	0	0	0.000266921	0	0	2	0	#N/A	0.00387036	#N/A	none
MGS	wilcox	HG4D.0027	-0.0172414	0.4795	0.157299	0.000936249	FALSE	#N/A	Breastfed	Test Formula	0	0	0	0.00140437	0	0	1	0	0	0.0814536	#N/A	#N/A	none
MGS	wilcox	HG4D.0028	0	#N/A	1	0	FALSE	#N/A	Breastfed	Test Formula	0	0	0	0	0	0	0	0	0	#N/A	#N/A	#N/A	none
MGS	wilcox	HG4D.0029	0.0344828	0.157299	0.157299	0.0002472	FALSE	#N/A	Breastfed	Test Formula	0	0	0	0	0.000741599	0	0	1	0	#N/A	0.0215064	#N/A	none
MGS	wilcox	HG4D.0030	0.243757	0.0190995	1.76614e-15	1.17041	TRUE	0.0541674	Breastfed	Test Formula	0	0	0.169339	1.13487	1.24149	1.28494	11	13	12	1.17579	0.345327	0.929894	none
MGS	wilcox	HG4D.0031	0.246136	0.0262997	1.77153e-19	0.330628	TRUE	0.0684489	Breastfed	Test Formula	0	0.00108241	0.0821604	0.307732	0.37642	0.293014	14	15	12	0.717353	0.312267	0.235947	none
MGS	wilcox	HG4D.0032	0.0344828	0.157299	0.157299	0.000510684	FALSE	#N/A	Breastfed	Test Formula	0	0	0	0	0.00153205	0.0673041	0	1	1	#N/A	0.0444295	1.34608	none
MGS	wilcox	HG4D.0033	0.103448	0.0132111	0.0132111	0.0821998	FALSE	#N/A	Breastfed	Test Formula	0	0	0	0	0.246599	0.00899056	0	3	2	#N/A	2.27302	0.0899056	none
MGS	wilcox	HG4D.0034	0.111772	0.10931	8.74128e-06	0.408836	TRUE	0.205549	Breastfed	Test Formula	0	0	0	0.115298	0.995912	0	4	5	0	0.314315	3.43857	#N/A	none
MGS	wilcox	HG4D.0035	0.0689655	0.0442627	0.0442627	0.000526551	FALSE	#N/A	Breastfed	Test Formula	0	0	0	0	0.00157965	0.033524	0	2	1	#N/A	0.022905	0.67048	none
MGS	wilcox	HG4D.0036	0	#N/A	1	0	FALSE	#N/A	Breastfed	Test Formula	0	0	0	0	0	0	0	0	0	#N/A	#N/A	#N/A	none
MGS	wilcox	HG4D.0037	0	#N/A	1	0	FALSE	#N/A	Breastfed	Test Formula	0	0	0	0	0	0	0	0	0	#N/A	#N/A	#N/A	none
MGS	wilcox	HG4D.0038	-0.233056	0.077486	3.57492e-14	22.22	TRUE	0.161507	Breastfed	Test Formula	21.3223	11.9838	4.76397	25.1863	16.2873	11.1467	54	25	18	23.0803	17.0757	5.76505	none
MGS	wilcox	HG4D.0039	0.103448	0.0132111	0.0132111	0.000821946	FALSE	#N/A	Breastfed	Test Formula	0	0	0	0	0.00246584	0	0	3	0	#N/A	0.0222077	#N/A	none
MGS	wilcox	HG4D.0040	0	#N/A	1	0	FALSE	#N/A	Breastfed	Test Formula	0	0	0	0	0	0	0	0	0	#N/A	#N/A	#N/A	none
MGS	wilcox	HG4D.0041	0.00118906	0.977277	0.0132111	0.0256758	FALSE	#N/A	Breastfed	Test Formula	0	0	0	0.0219871	0.0330531	0.0480605	2	1	2	0.637626	0.958539	0.480605	none
MGS	wilcox	HG4D.0042	0	#N/A	1	0	FALSE	#N/A	Breastfed	Test Formula	0	0	0	0	0	0	0	0	0	#N/A	#N/A	#N/A	none
MGS	wilcox	HG4D.0043	0	#N/A	1	0	FALSE	#N/A	Breastfed	Test Formula	0	0	0	0	0	0	0	0	0	#N/A	#N/A	#N/A	none
MGS	wilcox	HG4D.0044	0.0344828	0.157299	0.157299	0.000435902	FALSE	#N/A	Breastfed	Test Formula	0	0	0	0	0.00130771	0	0	1	0	#N/A	0.0379235	#N/A	none
MGS	wilcox	HG4D.0045	0	#N/A	1	0	FALSE	#N/A	Breastfed	Test Formula	0	0	0	0	0	0	0	0	0	#N/A	#N/A	#N/A	none
MGS	wilcox	HG4D.0046	0	#N/A	1	0	FALSE	#N/A	Breastfed	Test Formula	0	0	0	0	0	0	0	0	0	#N/A	#N/A	#N/A	none
MGS	wilcox	HG4D.0047	0.0998811	0.152444	8.74128e-06	0.247847	TRUE	0.256046	Breastfed	Test Formula	0	0	0	0.229364	0.284813	2.94269	4	5	3	2.93082	0.598706	4.62426	none
MGS	wilcox	HG4D.0048	0.0178359	0.602896	0.0442627	0.00340337	FALSE	#N/A	Breastfed	Test Formula	0	0	0	8.44052e-05	0.0100413	0	1	1	0	0.0048955	0.291197	#N/A	none
MGS	wilcox	HG4D.0049	0.185493	0.0376264	6.27357e-10	0.0491745	TRUE	0.0891694	Breastfed	Test Formula	0	0	0.0304203	0.0334487	0.0806262	0.211876	7	9	10	0.362848	0.0999338	0.372152	none
MGS	wilcox	HG4D.0050	0.0321046	0.502921	0.00400087	0.0155087	FALSE	#N/A	Breastfed	Test Formula	0	0	0	0.0214716	0.00358287	0.0540628	2	2	1	0.622676	0.0519516	1.08126	none
MGS	wilcox	HG4D.0051	0	#N/A	1	0	FALSE	#N/A	Breastfed	Test Formula	0	0	0	0	0	0	0	0	0	#N/A	#N/A	#N/A	none
MGS	wilcox	HG4D.0052	0	#N/A	1	0	FALSE	#N/A	Breastfed	Test Formula	0	0	0	0	0	0	0	0	0	#N/A	#N/A	#N/A	none
MGS	wilcox	HG4D.0053	0.154578	0.00770796	0.000361827	0.00293532	TRUE	0.0295208	Breastfed	Test Formula	0	0	0	0.000461744	0.00788249	0.000494238	1	5	1	0.0267811	0.0141975	0.00988476	none
MGS	wilcox	HG4D.0054	-0.0172414	0.4795	0.157299	0.00131131	FALSE	#N/A	Breastfed	Test Formula	0	0	0	0.00196697	0	0.00474646	1	0	1	0.114084	#N/A	0.0949292	none
MGS	wilcox	HG4D.0055	0.0344828	0.157299	0.157299	0.00184949	FALSE	#N/A	Breastfed	Test Formula	0	0	0	0	0.00554848	0.197679	0	1	1	#N/A	0.160906	3.95358	none
MGS	wilcox	HG4D.0056	0.0796671	0.296121	6.5437e-07	0.233256	TRUE	0.430495	Breastfed	Test Formula	0	0	0	0.0247576	0.650254	0.663541	6	5	6	0.00751242	2.37741	0.306061	none
MGS	wilcox	HG4D.0057	-0.0172414	0.4795	0.157299	3.01048e-05	FALSE	#N/A	Breastfed	Test Formula	0	0	0	4.51572e-05	0	0	1	0	0	0.00261912	#N/A	#N/A	none
MGS	wilcox	HG4D.0058	0.0344828	0.157299	0.157299	0.0149639	FALSE	#N/A	Breastfed	Test Formula	0	0	0	0	0.0448917	0	0	1	0	#N/A	1.30186	#N/A	none
MGS	wilcox	HG4D.0059	0.0344828	0.157299	0.157299	0.000717499	FALSE	#N/A	Breastfed	Test Formula	0	0	0	0	0.0021525	0	0	1	0	#N/A	0.0624224	#N/A	none
MGS	wilcox	HG4D.0060	0	#N/A	1	0	FALSE	#N/A	Breastfed	Test Formula	0	0	0	0	0	0	0	0	0	#N/A	#N/A	#N/A	none
MGS	wilcox	HG4D.0061	0	#N/A	1	0	FALSE	#N/A	Breastfed	Test Formula	0	0	0	0	0	0	0	0	0	#N/A	#N/A	#N/A	none
MGS	wilcox	HG4D.0062	0	#N/A	1	0	FALSE	#N/A	Breastfed	Test Formula	0	0	0	0	0	0	0	0	0	#N/A	#N/A	#N/A	none
MGS	wilcox	HG4D.0063	0	#N/A	1	0	FALSE	#N/A	Breastfed	Test Formula	0	0	0	0	0	0	0	0	0	#N/A	#N/A	#N/A	none
MGS	wilcox	HG4D.0064	0	#N/A	1	0	FALSE	#N/A	Breastfed	Test Formula	0	0	0	0	0	0	0	0	0	#N/A	#N/A	#N/A	none
MGS	wilcox	HG4D.0065	0.362663	0.000400729	9.88666e-15	1.0616	TRUE	0.00330125	Breastfed	Test Formula	0	0.000659498	0	0.756677	1.67145	1.29918	8	15	7	3.54976	0.871627	1.62045	none
MGS	wilcox	HG4D.0066	0.16409	0.0726464	1.42931e-10	0.570172	TRUE	0.153266	Breastfed	Test Formula	0	0	0	0.517462	0.675593	1.01187	8	9	6	3.20421	1.45989	3.24821	none
MGS	wilcox	HG4D.0067	0.0344828	0.157299	0.157299	0.00261999	FALSE	#N/A	Breastfed	Test Formula	0	0	0	0	0.00785997	0	0	1	0	#N/A	0.227939	#N/A	none
MGS	wilcox	HG4D.0068	0	#N/A	1	0	FALSE	#N/A	Breastfed	Test Formula	0	0	0	0	0	0	0	0	0	#N/A	#N/A	#N/A	none
MGS	wilcox	HG4D.0069	0	#N/A	1	0	FALSE	#N/A	Breastfed	Test Formula	0	0	0	0	0	0	0	0	0	#N/A	#N/A	#N/A	none
MGS	wilcox	HG4D.0070	0	#N/A	1	0	FALSE	#N/A	Breastfed	Test Formula	0	0	0	0	0	0	0	0	0	#N/A	#N/A	#N/A	none
MGS	wilcox	HG4D.0071	0.117717	0.372533	3.57492e-14	0.293467	TRUE	0.519163	Breastfed	Test Formula	0.0481319	0.0527812	0.0295556	0.242001	0.396399	0.125709	52	27	19	0.0692312	0.0611001	0.0297857	none
MGS	wilcox	HG4D.0072	0	#N/A	1	0	FALSE	#N/A	Breastfed	Test Formula	0	0	0	0	0	0	0	0	0	#N/A	#N/A	#N/A	none
MGS	wilcox	HG4D.0073	0	#N/A	1	0	FALSE	#N/A	Breastfed	Test Formula	0	0	0	0	0	6.29728e-05	0	0	1	#N/A	#N/A	0.00125946	none
MGS	wilcox	HG4D.0074	-0.0172414	0.4795	0.157299	0.00263115	FALSE	#N/A	Breastfed	Test Formula	0	0	0	0.00394673	0	0	1	0	0	0.22891	#N/A	#N/A	none
MGS	wilcox	HG4D.0075	0.103448	0.0132111	0.0132111	0.0106869	FALSE	#N/A	Breastfed	Test Formula	0	0	0	0	0.0320608	0.000167523	0	3	1	#N/A	0.119344	0.00335046	none
MGS	wilcox	HG4D.0076	0	#N/A	1	0	FALSE	#N/A	Breastfed	Test Formula	0	0	0	0	0	0	0	0	0	#N/A	#N/A	#N/A	none
MGS	wilcox	HG4D.0077	0.103448	0.0132111	0.0132111	0.0342885	FALSE	#N/A	Breastfed	Test Formula	0	0	0	0	0.102865	0.016476	0	3	2	#N/A	0.233827	0.16476	none
MGS	wilcox	HG4D.0078	0	#N/A	1	0	FALSE	#N/A	Breastfed	Test Formula	0	0	0	0	0	0	0	0	0	#N/A	#N/A	#N/A	none
MGS	wilcox	HG4D.0079	0.538644	1.90414e-05	2.05205e-15	0.482128	TRUE	0.000411769	Breastfed	Test Formula	0	0.648524	1.19781	0.137887	1.17061	1.48651	26	22	19	0.0655606	0.846798	1.19899	none
MGS	wilcox	HG4D.0080	-0.0671819	0.534883	7.96483e-18	0.0133993	TRUE	0.642603	Breastfed	Test Formula	0	0	0.0135865	0.01658	0.007038	0.0388777	19	8	12	0.0249147	0.013041	0.0670557	none
MGS	wilcox	HG4D.0081	0	#N/A	1	0	FALSE	#N/A	Breastfed	Test Formula	0	0	0	0	0	0	0	0	0	#N/A	#N/A	#N/A	none
MGS	wilcox	HG4D.0082	0	#N/A	1	0	FALSE	#N/A	Breastfed	Test Formula	0	0	0	0	0	0	0	0	0	#N/A	#N/A	#N/A	none
MGS	wilcox	HG4D.0083	0	#N/A	1	0	FALSE	#N/A	Breastfed	Test Formula	0	0	0	0	0	0	0	0	0	#N/A	#N/A	#N/A	none
MGS	wilcox	HG4D.0084	0	#N/A	1	0	FALSE	#N/A	Breastfed	Test Formula	0	0	0	0	0	0	0	0	0	#N/A	#N/A	#N/A	none
MGS	wilcox	HG4D.0085	0	#N/A	1	0	FALSE	#N/A	Breastfed	Test Formula	0	0	0	0	0	0	0	0	0	#N/A	#N/A	#N/A	none
MGS	wilcox	HG4D.0086	0	#N/A	1	0	FALSE	#N/A	Breastfed	Test Formula	0	0	0	0	0	0	0	0	0	#N/A	#N/A	#N/A	none
MGS	wilcox	HG4D.0087	0	#N/A	1	0	FALSE	#N/A	Breastfed	Test Formula	0	0	0	0	0	0	0	0	0	#N/A	#N/A	#N/A	none
MGS	wilcox	HG4D.0088	0.262188	0.000172478	8.74128e-06	0.0716673	TRUE	0.00236978	Breastfed	Test Formula	0	0	0	0.000160019	0.214682	0.348123	1	8	6	0.00928109	0.116095	0.792101	none
MGS	wilcox	HG4D.0089	0	#N/A	1	0	FALSE	#N/A	Breastfed	Test Formula	0	0	0	0	0	0	0	0	0	#N/A	#N/A	#N/A	none
MGS	wilcox	HG4D.0090	0	#N/A	1	0	FALSE	#N/A	Breastfed	Test Formula	0	0	0	0	0	0	0	0	0	#N/A	#N/A	#N/A	none
MGS	wilcox	HG4D.0091	0.288942	0.00299363	1.38995e-12	0.0451035	TRUE	0.0143091	Breastfed	Test Formula	0	0	0.0155034	0.014955	0.1054	0.154416	8	12	10	0.0359062	0.114477	0.243538	none
MGS	wilcox	HG4D.0092	0	#N/A	1	0	FALSE	#N/A	Breastfed	Test Formula	0	0	0	0	0	0	0	0	0	#N/A	#N/A	#N/A	none
MGS	wilcox	HG4D.0093	0.0344828	0.157299	0.157299	0.00267488	FALSE	#N/A	Breastfed	Test Formula	0	0	0	0	0.00802464	0	0	1	0	#N/A	0.232715	#N/A	none
MGS	wilcox	HG4D.0094	0	#N/A	1	0	FALSE	#N/A	Breastfed	Test Formula	0	0	0	0	0	0	0	0	0	#N/A	#N/A	#N/A	none
MGS	wilcox	HG4D.0095	0.40547	0.00204226	2.81997e-14	0.0337002	TRUE	0.011803	Breastfed	Test Formula	0.00213831	0.0162231	0.0179241	0.0169128	0.0672748	0.0376415	42	27	20	0.0035911	0.017028	0.0179241	none
MGS	wilcox	HG4D.0096	0	#N/A	1	0	FALSE	#N/A	Breastfed	Test Formula	0	0	0	0	0	0.00571111	0	0	1	#N/A	#N/A	0.114222	none
MGS	wilcox	HG4D.0097	0	#N/A	1	0	FALSE	#N/A	Breastfed	Test Formula	0	0	0	0	0	0	0	0	0	#N/A	#N/A	#N/A	none
MGS	wilcox	HG4D.0098	0.103448	0.0132111	0.0132111	0.00180409	FALSE	#N/A	Breastfed	Test Formula	0	0	0	0	0.00541227	0.00396223	0	3	1	#N/A	0.0716563	0.0792447	none
MGS	wilcox	HG4D.0099	0	#N/A	1	0	FALSE	#N/A	Breastfed	Test Formula	0	0	0	0	0	0	0	0	0	#N/A	#N/A	#N/A	none
MGS	wilcox	HG4D.0100	0	#N/A	1	0	FALSE	#N/A	Breastfed	Test Formula	0	0	0	0	0	0	0	0	0	#N/A	#N/A	#N/A	none
MGS	wilcox	HG4D.0101	0	#N/A	1	0	FALSE	#N/A	Breastfed	Test Formula	0	0	0	0	0	0	0	0	0	#N/A	#N/A	#N/A	none
MGS	wilcox	HG4D.0102	0	#N/A	1	0	FALSE	#N/A	Breastfed	Test Formula	0	0	0	0	0	0	0	0	0	#N/A	#N/A	#N/A	none
MGS	wilcox	HG4D.0103	0	#N/A	1	0	FALSE	#N/A	Breastfed	Test Formula	0	0	0	0	0	0	0	0	0	#N/A	#N/A	#N/A	none
MGS	wilcox	HG4D.0104	0.0689655	0.0442627	0.0442627	0.00282236	FALSE	#N/A	Breastfed	Test Formula	0	0	0	0	0.00846709	0	0	2	0	#N/A	0.122773	#N/A	none
MGS	wilcox	HG4D.0105	0.0344828	0.157299	0.157299	5.16874e-05	FALSE	#N/A	Breastfed	Test Formula	0	0	0	0	0.000155062	0	0	1	0	#N/A	0.0044968	#N/A	none
MGS	wilcox	HG4D.0106	0.0344828	0.157299	0.157299	0.000180256	FALSE	#N/A	Breastfed	Test Formula	0	0	0	0	0.000540769	0.0282016	0	1	3	#N/A	0.0156823	0.013491	none
MGS	wilcox	HG4D.0107	0.1522	0.0087004	0.000361827	0.00635187	TRUE	0.0306165	Breastfed	Test Formula	0	0	0	0.00732923	0.00439716	0.00155888	1	5	3	0.425095	0.00573291	0.011634	none
MGS	wilcox	HG4D.0108	0.0689655	0.0442627	0.0442627	0.000784403	FALSE	#N/A	Breastfed	Test Formula	0	0	0	0	0.00235321	0.00642365	0	2	2	#N/A	0.0341215	0.0642365	none
MGS	wilcox	HG4D.0109	-0.0172414	0.4795	0.157299	0.0227769	FALSE	#N/A	Breastfed	Test Formula	0	0	0	0.0341653	0	0	1	0	0	1.98159	#N/A	#N/A	none
MGS	wilcox	HG4D.0110	0.103448	0.0132111	0.0132111	0.0424908	FALSE	#N/A	Breastfed	Test Formula	0	0	0	0	0.127472	0.195911	0	3	3	#N/A	0.189383	0.53647	none
MGS	wilcox	HG4D.0111	0	#N/A	1	0	FALSE	#N/A	Breastfed	Test Formula	0	0	0	0	0	0	0	0	0	#N/A	#N/A	#N/A	none
MGS	wilcox	HG4D.0112	0.0344828	0.157299	0.157299	0.00574667	FALSE	#N/A	Breastfed	Test Formula	0	0	0	0	0.01724	0	0	1	0	#N/A	0.499961	#N/A	none
MGS	wilcox	HG4D.0113	0	#N/A	1	0	FALSE	#N/A	Breastfed	Test Formula	0	0	0	0	0	0	0	0	0	#N/A	#N/A	#N/A	none
MGS	wilcox	HG4D.0114	0.17717	0.00744445	3.08509e-05	0.0145261	TRUE	0.0292702	Breastfed	Test Formula	0	0	0	0.00146182	0.0406545	0.0652941	2	6	3	0.0423928	0.205911	0.335045	none
MGS	wilcox	HG4D.0115	0.375743	0.000440292	5.01761e-17	0.0271816	TRUE	0.0034623	Breastfed	Test Formula	0	0.00044496	0.012588	0.00765719	0.0662304	0.0727966	11	15	12	0.0101409	0.106569	0.0508812	none
MGS	wilcox	HG4D.0116	0	#N/A	1	0	FALSE	#N/A	Breastfed	Test Formula	0	0	0	0	0	0	0	0	0	#N/A	#N/A	#N/A	none
MGS	wilcox	HG4D.0117	-0.0558859	0.672152	3.66064e-14	0.0958623	TRUE	0.791036	Breastfed	Test Formula	0.026236	0.0258089	0.0190641	0.0857121	0.116163	0.0271855	57	27	20	0.0265755	0.0293517	0.0190641	none
MGS	wilcox	HG4D.0118	0	#N/A	1	0	FALSE	#N/A	Breastfed	Test Formula	0	0	0	0	0	0	0	0	0	#N/A	#N/A	#N/A	none
MGS	wilcox	HG4D.0119	0.0344828	0.157299	0.157299	0.0383587	FALSE	#N/A	Breastfed	Test Formula	0	0	0	0	0.115076	0	0	1	0	#N/A	3.33721	#N/A	none
MGS	wilcox	HG4D.0120	0	#N/A	1	0	FALSE	#N/A	Breastfed	Test Formula	0	0	0	0	0	0	0	0	0	#N/A	#N/A	#N/A	none
MGS	wilcox	HG4D.0121	0.103448	0.0132111	0.0132111	0.000352987	FALSE	#N/A	Breastfed	Test Formula	0	0	0	0	0.00105896	0.00348999	0	3	1	#N/A	0.0105552	0.0697999	none
MGS	wilcox	HG4D.0122	0	#N/A	1	0	FALSE	#N/A	Breastfed	Test Formula	0	0	0	0	0	0	0	0	0	#N/A	#N/A	#N/A	none
MGS	wilcox	HG4D.0123	0.103448	0.0132111	0.0132111	0.00944077	FALSE	#N/A	Breastfed	Test Formula	0	0	0	0	0.0283223	0.0261266	0	3	3	#N/A	0.26891	0.132007	none
MGS	wilcox	HG4D.0124	0.0689655	0.0442627	0.0442627	0.000191692	FALSE	#N/A	Breastfed	Test Formula	0	0	0	0	0.000575075	0	0	2	0	#N/A	0.00833859	#N/A	none
MGS	wilcox	HG4D.0125	0	#N/A	1	0	FALSE	#N/A	Breastfed	Test Formula	0	0	0	0	0	0	0	0	0	#N/A	#N/A	#N/A	none
MGS	wilcox	HG4D.0126	0	#N/A	1	0	FALSE	#N/A	Breastfed	Test Formula	0	0	0	0	0	0	0	0	0	#N/A	#N/A	#N/A	none
MGS	wilcox	HG4D.0127	0	#N/A	1	0	FALSE	#N/A	Breastfed	Test Formula	0	0	0	0	0	0	0	0	0	#N/A	#N/A	#N/A	none
MGS	wilcox	HG4D.0128	0.103448	0.0132111	0.0132111	0.00127175	FALSE	#N/A	Breastfed	Test Formula	0	0	0	0	0.00381524	0.0109421	0	3	2	#N/A	0.0188096	0.109421	none
MGS	wilcox	HG4D.0129	0.257432	0.000225926	8.74128e-06	0.0266193	TRUE	0.00279179	Breastfed	Test Formula	0	0	0	0.00471033	0.0704373	0.0341012	1	8	4	0.273199	0.202468	0.136457	none
MGS	wilcox	HG4D.0130	0	#N/A	1	0	FALSE	#N/A	Breastfed	Test Formula	0	0	0	0	0	0	0	0	0	#N/A	#N/A	#N/A	none
MGS	wilcox	HG4D.0131	0	#N/A	1	0	FALSE	#N/A	Breastfed	Test Formula	0	0	0	0	0	0	0	0	0	#N/A	#N/A	#N/A	none
MGS	wilcox	HG4D.0132	0	#N/A	1	0	FALSE	#N/A	Breastfed	Test Formula	0	0	0	0	0	0	0	0	0	#N/A	#N/A	#N/A	none
MGS	wilcox	HG4D.0133	0.0344828	0.157299	0.157299	2.99066e-05	FALSE	#N/A	Breastfed	Test Formula	0	0	0	0	8.97199e-05	0	0	1	0	#N/A	0.00260188	#N/A	none
MGS	wilcox	HG4D.0134	0	#N/A	1	0	FALSE	#N/A	Breastfed	Test Formula	0	0	0	0	0	0.000852487	0	0	1	#N/A	#N/A	0.0170497	none
MGS	wilcox	HG4D.0135	0	#N/A	1	0	FALSE	#N/A	Breastfed	Test Formula	0	0	0	0	0	0	0	0	0	#N/A	#N/A	#N/A	none
MGS	wilcox	HG4D.0136	0	#N/A	1	0	FALSE	#N/A	Breastfed	Test Formula	0	0	0	0	0	0	0	0	0	#N/A	#N/A	#N/A	none
MGS	wilcox	HG4D.0137	0	#N/A	1	0	FALSE	#N/A	Breastfed	Test Formula	0	0	0	0	0	0	0	0	0	#N/A	#N/A	#N/A	none
MGS	wilcox	HG4D.0138	0	#N/A	1	0	FALSE	#N/A	Breastfed	Test Formula	0	0	0	0	0	0	0	0	0	#N/A	#N/A	#N/A	none
MGS	wilcox	HG4D.0139	0.0344828	0.157299	0.157299	0.000692553	FALSE	#N/A	Breastfed	Test Formula	0	0	0	0	0.00207766	0	0	1	0	#N/A	0.0602522	#N/A	none
MGS	wilcox	HG4D.0140	0	#N/A	1	0	FALSE	#N/A	Breastfed	Test Formula	0	0	0	0	0	0	0	0	0	#N/A	#N/A	#N/A	none
MGS	wilcox	HG4D.0141	0	#N/A	1	0	FALSE	#N/A	Breastfed	Test Formula	0	0	0	0	0	0	0	0	0	#N/A	#N/A	#N/A	none
MGS	wilcox	HG4D.0142	0	#N/A	1	0	FALSE	#N/A	Breastfed	Test Formula	0	0	0	0	0	0.000130087	0	0	2	#N/A	#N/A	0.00130087	none
MGS	wilcox	HG4D.0143	0.172414	0.00920264	3.08509e-05	0.0695262	TRUE	0.0306165	Breastfed	Test Formula	0	0	0	0.0336616	0.141255	0.33763	2	6	5	0.976186	0.263897	0.77625	none
MGS	wilcox	HG4D.0144	0.0689655	0.0442627	0.0442627	0.00108086	FALSE	#N/A	Breastfed	Test Formula	0	0	0	0	0.00324257	0	0	2	0	#N/A	0.0470173	#N/A	none
MGS	wilcox	HG4D.0145	0	#N/A	1	0	FALSE	#N/A	Breastfed	Test Formula	0	0	0	0	0	0	0	0	0	#N/A	#N/A	#N/A	none
MGS	wilcox	HG4D.0146	0	#N/A	1	0	FALSE	#N/A	Breastfed	Test Formula	0	0	0	0	0	0	0	0	0	#N/A	#N/A	#N/A	none
MGS	wilcox	HG4D.0147	0	#N/A	1	0	FALSE	#N/A	Breastfed	Test Formula	0	0	0	0	0	0.0246144	0	0	1	#N/A	#N/A	0.492287	none
MGS	wilcox	HG4D.0148	0	#N/A	1	0	FALSE	#N/A	Breastfed	Test Formula	0	0	0	0	0	0	0	0	0	#N/A	#N/A	#N/A	none
MGS	wilcox	HG4D.0149	0	#N/A	1	0	FALSE	#N/A	Breastfed	Test Formula	0	0	0	0	0	0	0	0	0	#N/A	#N/A	#N/A	none
MGS	wilcox	HG4D.0150	0.0344828	0.157299	0.157299	0.000227572	FALSE	#N/A	Breastfed	Test Formula	0	0	0	0	0.000682715	0.00344579	0	1	1	#N/A	0.0197987	0.0689159	none
MGS	wilcox	HG4D.0151	0	#N/A	1	0	FALSE	#N/A	Breastfed	Test Formula	0	0	0	0	0	0	0	0	0	#N/A	#N/A	#N/A	none
MGS	wilcox	HG4D.0152	0	#N/A	1	0	FALSE	#N/A	Breastfed	Test Formula	0	0	0	0	0	0	0	0	0	#N/A	#N/A	#N/A	none
MGS	wilcox	HG4D.0153	0	#N/A	1	0	FALSE	#N/A	Breastfed	Test Formula	0	0	0	0	0	0	0	0	0	#N/A	#N/A	#N/A	none
MGS	wilcox	HG4D.0154	0	#N/A	1	0	FALSE	#N/A	Breastfed	Test Formula	0	0	0	0	0	0	0	0	0	#N/A	#N/A	#N/A	none
MGS	wilcox	HG4D.0155	0	#N/A	1	0	FALSE	#N/A	Breastfed	Test Formula	0	0	0	0	0	0	0	0	0	#N/A	#N/A	#N/A	none
MGS	wilcox	HG4D.0156	0	#N/A	1	0	FALSE	#N/A	Breastfed	Test Formula	0	0	0	0	0	0	0	0	0	#N/A	#N/A	#N/A	none
MGS	wilcox	HG4D.0157	0	#N/A	1	0	FALSE	#N/A	Breastfed	Test Formula	0	0	0	0	0	0	0	0	0	#N/A	#N/A	#N/A	none
MGS	wilcox	HG4D.0158	0	#N/A	1	0	FALSE	#N/A	Breastfed	Test Formula	0	0	0	0	0	0	0	0	0	#N/A	#N/A	#N/A	none
MGS	wilcox	HG4D.0159	0.0511296	0.378119	0.000361827	0.0300273	TRUE	0.519163	Breastfed	Test Formula	0	0	0	0.0209985	0.0480848	0	3	3	0	0.132245	0.694171	#N/A	none
MGS	wilcox	HG4D.0160	0.137931	0.00400087	0.00400087	0.00252975	FALSE	#N/A	Breastfed	Test Formula	0	0	0	0	0.00758925	0.00929256	0	4	2	#N/A	0.0424515	0.0929256	none
MGS	wilcox	HG4D.0161	0	#N/A	1	0	FALSE	#N/A	Breastfed	Test Formula	0	0	0	0	0	0	0	0	0	#N/A	#N/A	#N/A	none
MGS	wilcox	HG4D.0162	0	#N/A	1	0	FALSE	#N/A	Breastfed	Test Formula	0	0	0	0	0	0	0	0	0	#N/A	#N/A	#N/A	none
MGS	wilcox	HG4D.0163	0	#N/A	1	0	FALSE	#N/A	Breastfed	Test Formula	0	0	0	0	0	0.000615436	0	0	1	#N/A	#N/A	0.0123087	none
MGS	wilcox	HG4D.0164	0.0344828	0.157299	0.157299	2.48388e-06	FALSE	#N/A	Breastfed	Test Formula	0	0	0	0	7.45164e-06	0	0	1	0	#N/A	0.000216098	#N/A	none
MGS	wilcox	HG4D.0165	0	#N/A	1	0	FALSE	#N/A	Breastfed	Test Formula	0	0	0	0	0	0	0	0	0	#N/A	#N/A	#N/A	none
MGS	wilcox	HG4D.0166	0	#N/A	1	0	FALSE	#N/A	Breastfed	Test Formula	0	0	0	0	0	0	0	0	0	#N/A	#N/A	#N/A	none
MGS	wilcox	HG4D.0167	0.196195	0.00730768	2.42096e-06	0.0381813	TRUE	0.0292702	Breastfed	Test Formula	0	0	0	0.00183019	0.110884	0.0141074	3	7	1	0.0146097	0.233326	0.282149	none
MGS	wilcox	HG4D.0168	0.137931	0.00400087	0.00400087	0.00255781	FALSE	#N/A	Breastfed	Test Formula	0	0	0	0	0.00767344	0.00673831	0	4	2	#N/A	0.047243	0.0673831	none
MGS	wilcox	HG4D.0169	0.0344828	0.157299	0.157299	0.000674713	FALSE	#N/A	Breastfed	Test Formula	0	0	0	0	0.00202414	0.00385618	0	1	1	#N/A	0.0587	0.0771236	none
MGS	wilcox	HG4D.0170	0.105826	0.129487	8.74128e-06	0.0461404	TRUE	0.228584	Breastfed	Test Formula	0	0	0	0.0211638	0.0960937	0.397742	4	5	7	0.14669	0.125619	1.05168	none
MGS	wilcox	HG4D.0171	0.0344828	0.157299	0.157299	2.19839e-05	FALSE	#N/A	Breastfed	Test Formula	0	0	0	0	6.59518e-05	0	0	1	0	#N/A	0.0019126	#N/A	none
MGS	wilcox	HG4D.0172	0	#N/A	1	0	FALSE	#N/A	Breastfed	Test Formula	0	0	0	0	0	0	0	0	0	#N/A	#N/A	#N/A	none
MGS	wilcox	HG4D.0173	0	#N/A	1	0	FALSE	#N/A	Breastfed	Test Formula	0	0	0	0	0	0	0	0	0	#N/A	#N/A	#N/A	none
MGS	wilcox	HG4D.0174	0	#N/A	1	0	FALSE	#N/A	Breastfed	Test Formula	0	0	0	0	0	0	0	0	0	#N/A	#N/A	#N/A	none
MGS	wilcox	HG4D.0175	0	#N/A	1	0	FALSE	#N/A	Breastfed	Test Formula	0	0	0	0	0	0	0	0	0	#N/A	#N/A	#N/A	none
MGS	wilcox	HG4D.0176	0.0344828	0.471819	0.00400087	0.000414971	FALSE	#N/A	Breastfed	Test Formula	0	0	0	0.000348703	0.000547507	0.0035219	2	2	3	0.0101124	0.00793885	0.0261479	none
MGS	wilcox	HG4D.0177	0	#N/A	1	0	FALSE	#N/A	Breastfed	Test Formula	0	0	0	0	0	0	0	0	0	#N/A	#N/A	#N/A	none
MGS	wilcox	HG4D.0178	0	#N/A	1	0	FALSE	#N/A	Breastfed	Test Formula	0	0	0	0	0	0	0	0	0	#N/A	#N/A	#N/A	none
MGS	wilcox	HG4D.0179	0	#N/A	1	0	FALSE	#N/A	Breastfed	Test Formula	0	0	0	0	0	0	0	0	0	#N/A	#N/A	#N/A	none
MGS	wilcox	HG4D.0180	0	#N/A	1	0	FALSE	#N/A	Breastfed	Test Formula	0	0	0	0	0	0	0	0	0	#N/A	#N/A	#N/A	none
MGS	wilcox	HG4D.0181	-0.189061	0.126828	6.7285e-16	0.13707	TRUE	0.226199	Breastfed	Test Formula	0.000644296	0	0.000781428	0.20267	0.00586982	0.0090073	33	11	11	0.0105055	0.0181183	0.00264148	none
MGS	wilcox	HG4D.0182	0	#N/A	1	0	FALSE	#N/A	Breastfed	Test Formula	0	0	0	0	0	0	0	0	0	#N/A	#N/A	#N/A	none
MGS	wilcox	HG4D.0183	0	#N/A	1	0	FALSE	#N/A	Breastfed	Test Formula	0	0	0	0	0	0	0	0	0	#N/A	#N/A	#N/A	none
MGS	wilcox	HG4D.0184	0	#N/A	1	0	FALSE	#N/A	Breastfed	Test Formula	0	0	0	0	0	0	0	0	0	#N/A	#N/A	#N/A	none
MGS	wilcox	HG4D.0185	0.0689655	0.0442627	0.0442627	0.000758788	FALSE	#N/A	Breastfed	Test Formula	0	0	0	0	0.00227637	0.0160012	0	2	1	#N/A	0.0330073	0.320024	none
MGS	wilcox	HG4D.0186	0	#N/A	1	0	FALSE	#N/A	Breastfed	Test Formula	0	0	0	0	0	0	0	0	0	#N/A	#N/A	#N/A	none
MGS	wilcox	HG4D.0187	0.0344828	0.157299	0.157299	0.00386358	FALSE	#N/A	Breastfed	Test Formula	0	0	0	0	0.0115907	0.00485036	0	1	1	#N/A	0.336131	0.0970071	none
MGS	wilcox	HG4D.0188	0	#N/A	1	0	FALSE	#N/A	Breastfed	Test Formula	0	0	0	0	0	0	0	0	0	#N/A	#N/A	#N/A	none
MGS	wilcox	HG4D.0189	0	#N/A	1	0	FALSE	#N/A	Breastfed	Test Formula	0	0	0	0	0	0	0	0	0	#N/A	#N/A	#N/A	none
MGS	wilcox	HG4D.0190	0	#N/A	1	0	FALSE	#N/A	Breastfed	Test Formula	0	0	0	0	0	0.00436198	0	0	1	#N/A	#N/A	0.0872395	none
MGS	wilcox	HG4D.0191	0.0344828	0.157299	0.157299	2.26009e-05	FALSE	#N/A	Breastfed	Test Formula	0	0	0	0	6.78028e-05	0	0	1	0	#N/A	0.00196628	#N/A	none
MGS	wilcox	HG4D.0192	0	#N/A	1	0	FALSE	#N/A	Breastfed	Test Formula	0	0	0	0	0	0	0	0	0	#N/A	#N/A	#N/A	none
MGS	wilcox	HG4D.0193	0	#N/A	1	0	FALSE	#N/A	Breastfed	Test Formula	0	0	0	0	0	0	0	0	0	#N/A	#N/A	#N/A	none
MGS	wilcox	HG4D.0194	0.0344828	0.157299	0.157299	5.08587e-05	FALSE	#N/A	Breastfed	Test Formula	0	0	0	0	0.000152576	0	0	1	0	#N/A	0.00442471	#N/A	none
MGS	wilcox	HG4D.0195	0.0285375	0.828744	3.45608e-14	4.73094	TRUE	0.896079	Breastfed	Test Formula	1.37774	1.23839	0.870904	6.10351	1.98579	2.57661	47	29	19	1.72223	1.23839	0.878287	none
MGS	wilcox	HG4D.0196	0	#N/A	1	0	FALSE	#N/A	Breastfed	Test Formula	0	0	0	0	0	0	0	0	0	#N/A	#N/A	#N/A	none
MGS	wilcox	HG4D.0197	0	#N/A	1	0	FALSE	#N/A	Breastfed	Test Formula	0	0	0	0	0	0	0	0	0	#N/A	#N/A	#N/A	none
MGS	wilcox	HG4D.0198	0	#N/A	1	0	FALSE	#N/A	Breastfed	Test Formula	0	0	0	0	0	0	0	0	0	#N/A	#N/A	#N/A	none
MGS	wilcox	HG4D.0199	-0.00118906	0.977277	0.0132111	0.000444953	FALSE	#N/A	Breastfed	Test Formula	0	0	0	0.00064857	3.7718e-05	0.000726721	2	1	3	0.0188085	0.00109382	0.00351606	none
MGS	wilcox	HG4D.0200	0.0178359	0.602896	0.0442627	6.1034e-05	FALSE	#N/A	Breastfed	Test Formula	0	0	0	3.68173e-05	0.000109467	0	1	1	0	0.0021354	0.00317455	#N/A	none
MGS	wilcox	HG4D.0201	0	#N/A	1	0	FALSE	#N/A	Breastfed	Test Formula	0	0	0	0	0	0	0	0	0	#N/A	#N/A	#N/A	none
MGS	wilcox	HG4D.0202	0	#N/A	1	0	FALSE	#N/A	Breastfed	Test Formula	0	0	0	0	0	0	0	0	0	#N/A	#N/A	#N/A	none
MGS	wilcox	HG4D.0203	0	#N/A	1	0	FALSE	#N/A	Breastfed	Test Formula	0	0	0	0	0	0	0	0	0	#N/A	#N/A	#N/A	none
MGS	wilcox	HG4D.0204	0	#N/A	1	0	FALSE	#N/A	Breastfed	Test Formula	0	0	0	0	0	0	0	0	0	#N/A	#N/A	#N/A	none
MGS	wilcox	HG4D.0205	0.137931	0.00400087	0.00400087	0.0323302	FALSE	#N/A	Breastfed	Test Formula	0	0	0	0	0.0969905	0.836839	0	4	2	#N/A	0.098711	8.36839	none
MGS	wilcox	HG4D.0206	0.0344828	0.157299	0.157299	0.0441523	FALSE	#N/A	Breastfed	Test Formula	0	0	0	0	0.132457	0	0	1	0	#N/A	3.84125	#N/A	none
MGS	wilcox	HG4D.0207	0	#N/A	1	0	FALSE	#N/A	Breastfed	Test Formula	0	0	0	0	0	0	0	0	0	#N/A	#N/A	#N/A	none
MGS	wilcox	HG4D.0208	0	#N/A	1	0	FALSE	#N/A	Breastfed	Test Formula	0	0	0	0	0	0	0	0	0	#N/A	#N/A	#N/A	none
MGS	wilcox	HG4D.0209	0	#N/A	1	0	FALSE	#N/A	Breastfed	Test Formula	0	0	0	0	0	0	0	0	0	#N/A	#N/A	#N/A	none
MGS	wilcox	HG4D.0210	0	#N/A	1	0	FALSE	#N/A	Breastfed	Test Formula	0	0	0	0	0	0	0	0	0	#N/A	#N/A	#N/A	none
MGS	wilcox	HG4D.0211	0	#N/A	1	0	FALSE	#N/A	Breastfed	Test Formula	0	0	0	0	0	0	0	0	0	#N/A	#N/A	#N/A	none
MGS	wilcox	HG4D.0212	0.0344828	0.157299	0.157299	2.06397e-05	FALSE	#N/A	Breastfed	Test Formula	0	0	0	0	6.1919e-05	0.00484137	0	1	1	#N/A	0.00179565	0.0968274	none
MGS	wilcox	HG4D.0213	0.0344828	0.157299	0.157299	5.12378e-05	FALSE	#N/A	Breastfed	Test Formula	0	0	0	0	0.000153713	0	0	1	0	#N/A	0.00445769	#N/A	none
MGS	wilcox	HG4D.0214	0.0344828	0.157299	0.157299	0.00134987	FALSE	#N/A	Breastfed	Test Formula	0	0	0	0	0.0040496	0.386516	0	1	2	#N/A	0.117438	3.86516	none
MGS	wilcox	HG4D.0215	0	#N/A	1	0	FALSE	#N/A	Breastfed	Test Formula	0	0	0	0	0	0	0	0	0	#N/A	#N/A	#N/A	none
MGS	wilcox	HG4D.0216	0.0344828	0.157299	0.157299	0.000444426	FALSE	#N/A	Breastfed	Test Formula	0	0	0	0	0.00133328	0.000572911	0	1	1	#N/A	0.0386651	0.0114582	none
MGS	wilcox	HG4D.0217	0	#N/A	1	0	FALSE	#N/A	Breastfed	Test Formula	0	0	0	0	0	0	0	0	0	#N/A	#N/A	#N/A	none
MGS	wilcox	HG4D.0218	0	#N/A	1	0	FALSE	#N/A	Breastfed	Test Formula	0	0	0	0	0	0.151969	0	0	2	#N/A	#N/A	1.51969	none
MGS	wilcox	HG4D.0219	0	#N/A	1	0	FALSE	#N/A	Breastfed	Test Formula	0	0	0	0	0	0	0	0	0	#N/A	#N/A	#N/A	none
MGS	wilcox	HG4D.0220	-0.00475624	0.971066	2.42003e-14	1.52182	TRUE	0.995846	Breastfed	Test Formula	0.0135651	0.00896977	0.0475044	1.18963	2.18619	0.596354	45	21	15	0.0371262	0.120793	0.127846	none
MGS	wilcox	HG4D.0221	0	#N/A	1	0	FALSE	#N/A	Breastfed	Test Formula	0	0	0	0	0	0	0	0	0	#N/A	#N/A	#N/A	none
MGS	wilcox	HG4D.0222	0.0529132	0.204978	0.0132111	0.000103781	FALSE	#N/A	Breastfed	Test Formula	0	0	0	1.00648e-05	0.000291214	0	1	2	0	0.000583758	0.0042226	#N/A	none
MGS	wilcox	HG4D.0223	0	#N/A	1	0	FALSE	#N/A	Breastfed	Test Formula	0	0	0	0	0	0	0	0	0	#N/A	#N/A	#N/A	none
MGS	wilcox	HG4D.0224	0.0517241	0.215341	0.0132111	0.0113694	FALSE	#N/A	Breastfed	Test Formula	0	0	0	0.00309196	0.0279244	6.00356e-05	1	2	1	0.179334	0.404903	0.00120071	none
MGS	wilcox	HG4D.0225	-0.0505351	0.695977	1.05537e-14	0.174567	TRUE	0.799127	Breastfed	Test Formula	0.0771756	0.0202672	0.0746439	0.171987	0.179727	0.234715	39	18	17	0.212861	0.158967	0.125469	none
MGS	wilcox	HG4D.0226	0	#N/A	1	0	FALSE	#N/A	Breastfed	Test Formula	0	0	0	0	0	0	0	0	0	#N/A	#N/A	#N/A	none
MGS	wilcox	HG4D.0227	0.292509	0.0265091	3.32568e-14	0.214508	TRUE	0.0684489	Breastfed	Test Formula	0.00527201	0.0300726	0.0099843	0.212309	0.218907	0.0605154	47	27	19	0.0110674	0.0367702	0.0106211	none
MGS	wilcox	HG4D.0228	0.187277	0.00264317	0.000106633	0.0625675	TRUE	0.013449	Breastfed	Test Formula	0	0	0	0.0247468	0.138209	0.17942	1	6	2	1.43531	0.635715	1.7942	none
MGS	wilcox	HG4D.0229	0	#N/A	1	0	FALSE	#N/A	Breastfed	Test Formula	0	0	0	0	0	0	0	0	0	#N/A	#N/A	#N/A	none
MGS	wilcox	HG4D.0230	-0.0172414	0.4795	0.157299	5.29589e-06	FALSE	#N/A	Breastfed	Test Formula	0	0	0	7.94383e-06	0	0.000441223	1	0	1	0.000460742	#N/A	0.00882445	none
MGS	wilcox	HG4D.0231	0	#N/A	1	0	FALSE	#N/A	Breastfed	Test Formula	0	0	0	0	0	0	0	0	0	#N/A	#N/A	#N/A	none
MGS	wilcox	HG4D.0232	0	#N/A	1	0	FALSE	#N/A	Breastfed	Test Formula	0	0	0	0	0	0	0	0	0	#N/A	#N/A	#N/A	none
MGS	wilcox	HG4D.0233	0	#N/A	1	0	FALSE	#N/A	Breastfed	Test Formula	0	0	0	0	0	0	0	0	0	#N/A	#N/A	#N/A	none
MGS	wilcox	HG4D.0234	0	#N/A	1	0	FALSE	#N/A	Breastfed	Test Formula	0	0	0	0	0	0	0	0	0	#N/A	#N/A	#N/A	none
MGS	wilcox	HG4D.0235	0	#N/A	1	0	FALSE	#N/A	Breastfed	Test Formula	0	0	0	0	0	0	0	0	0	#N/A	#N/A	#N/A	none
MGS	wilcox	HG4D.0236	0	#N/A	1	0	FALSE	#N/A	Breastfed	Test Formula	0	0	0	0	0	0	0	0	0	#N/A	#N/A	#N/A	none
MGS	wilcox	HG4D.0237	0.0344828	0.157299	0.157299	0.0270693	FALSE	#N/A	Breastfed	Test Formula	0	0	0	0	0.081208	0.121345	0	1	1	#N/A	2.35503	2.4269	none
MGS	wilcox	HG4D.0238	0.0344828	0.157299	0.157299	6.39314e-05	FALSE	#N/A	Breastfed	Test Formula	0	0	0	0	0.000191794	0	0	1	0	#N/A	0.00556203	#N/A	none
MGS	wilcox	HG4D.0239	0.382283	0.00231488	1.59518e-15	3.62207	TRUE	0.0125148	Breastfed	Test Formula	0	1.43227	1.664	2.66923	5.52776	2.77514	25	22	17	1.658	3.00563	2.47825	none
MGS	wilcox	HG4D.0240	0.0344828	0.157299	0.157299	0.00184039	FALSE	#N/A	Breastfed	Test Formula	0	0	0	0	0.00552116	0	0	1	0	#N/A	0.160114	#N/A	none
MGS	wilcox	HG4D.0241	0	#N/A	1	0	FALSE	#N/A	Breastfed	Test Formula	0	0	0	0	0	0	0	0	0	#N/A	#N/A	#N/A	none
MGS	wilcox	HG4D.0242	0	#N/A	1	0	FALSE	#N/A	Breastfed	Test Formula	0	0	0	0	0	0	0	0	0	#N/A	#N/A	#N/A	none
MGS	wilcox	HG4D.0243	0	#N/A	1	0	FALSE	#N/A	Breastfed	Test Formula	0	0	0	0	0	0.00669664	0	0	1	#N/A	#N/A	0.133933	none
MGS	wilcox	HG4D.0244	0	#N/A	1	0	FALSE	#N/A	Breastfed	Test Formula	0	0	0	0	0	0	0	0	0	#N/A	#N/A	#N/A	none
MGS	wilcox	HG4D.0245	0	#N/A	1	0	FALSE	#N/A	Breastfed	Test Formula	0	0	0	0	0	0	0	0	0	#N/A	#N/A	#N/A	none
MGS	wilcox	HG4D.0246	0	#N/A	1	0	FALSE	#N/A	Breastfed	Test Formula	0	0	0	0	0	0	0	0	0	#N/A	#N/A	#N/A	none
MGS	wilcox	HG4D.0247	0	#N/A	1	0	FALSE	#N/A	Breastfed	Test Formula	0	0	0	0	0	0	0	0	0	#N/A	#N/A	#N/A	none
MGS	wilcox	HG4D.0248	0	#N/A	1	0	FALSE	#N/A	Breastfed	Test Formula	0	0	0	0	0	0	0	0	0	#N/A	#N/A	#N/A	none
MGS	wilcox	HG4D.0249	0	#N/A	1	0	FALSE	#N/A	Breastfed	Test Formula	0	0	0	0	0	0	0	0	0	#N/A	#N/A	#N/A	none
MGS	wilcox	HG4D.0250	0	#N/A	1	0	FALSE	#N/A	Breastfed	Test Formula	0	0	0	0	0	0	0	0	0	#N/A	#N/A	#N/A	none
MGS	wilcox	HG4D.0251	0	#N/A	1	0	FALSE	#N/A	Breastfed	Test Formula	0	0	0	0	0	0	0	0	0	#N/A	#N/A	#N/A	none
MGS	wilcox	HG4D.0252	0	#N/A	1	0	FALSE	#N/A	Breastfed	Test Formula	0	0	0	0	0	0	0	0	0	#N/A	#N/A	#N/A	none
MGS	wilcox	HG4D.0253	0.0344828	0.157299	0.157299	1.65821e-05	FALSE	#N/A	Breastfed	Test Formula	0	0	0	0	4.97463e-05	0.0998822	0	1	2	#N/A	0.00144264	0.998822	none
MGS	wilcox	HG4D.0254	0.0344828	0.157299	0.157299	0.0312826	FALSE	#N/A	Breastfed	Test Formula	0	0	0	0	0.0938478	0	0	1	0	#N/A	2.72159	#N/A	none
MGS	wilcox	HG4D.0255	0	#N/A	1	0	FALSE	#N/A	Breastfed	Test Formula	0	0	0	0	0	0	0	0	0	#N/A	#N/A	#N/A	none
MGS	wilcox	HG4D.0256	0.0689655	0.0442627	0.0442627	0.0349794	FALSE	#N/A	Breastfed	Test Formula	0	0	0	0	0.104938	0.0343933	0	2	2	#N/A	1.52161	0.343933	none
MGS	wilcox	HG4D.0257	0	#N/A	1	0	FALSE	#N/A	Breastfed	Test Formula	0	0	0	0	0	0	0	0	0	#N/A	#N/A	#N/A	none
MGS	wilcox	HG4D.0258	0	#N/A	1	0	FALSE	#N/A	Breastfed	Test Formula	0	0	0	0	0	0.00136234	0	0	1	#N/A	#N/A	0.0272469	none
MGS	wilcox	HG4D.0259	0.17717	0.00744445	3.08509e-05	0.0152594	TRUE	0.0292702	Breastfed	Test Formula	0	0	0	0.000107433	0.0455632	0.0153515	2	6	3	0.00311556	0.220696	0.0375134	none
MGS	wilcox	HG4D.0260	0	#N/A	1	0	FALSE	#N/A	Breastfed	Test Formula	0	0	0	0	0	0	0	0	0	#N/A	#N/A	#N/A	none
MGS	wilcox	HG4D.0261	0	#N/A	1	0	FALSE	#N/A	Breastfed	Test Formula	0	0	0	0	0	0	0	0	0	#N/A	#N/A	#N/A	none
MGS	wilcox	HG4D.0262	0.078478	0.522048	3.41753e-16	7.62582	TRUE	0.636016	Breastfed	Test Formula	0	0.00805192	0	8.70624	5.46498	3.52459	26	16	7	11.3826	7.53812	7.43894	none
MGS	wilcox	HG4D.0263	0	#N/A	1	0	FALSE	#N/A	Breastfed	Test Formula	0	0	0	0	0	0	0	0	0	#N/A	#N/A	#N/A	none
MGS	wilcox	HG4D.0264	0	#N/A	1	0	FALSE	#N/A	Breastfed	Test Formula	0	0	0	0	0	0	0	0	0	#N/A	#N/A	#N/A	none
MGS	wilcox	HG4D.0265	0	#N/A	1	0	FALSE	#N/A	Breastfed	Test Formula	0	0	0	0	0	5.69167e-05	0	0	1	#N/A	#N/A	0.00113833	none
MGS	wilcox	HG4D.0266	0	#N/A	1	0	FALSE	#N/A	Breastfed	Test Formula	0	0	0	0	0	0.00145923	0	0	1	#N/A	#N/A	0.0291845	none
MGS	wilcox	HG4D.0267	0	#N/A	1	0	FALSE	#N/A	Breastfed	Test Formula	0	0	0	0	0	0	0	0	0	#N/A	#N/A	#N/A	none
MGS	wilcox	HG4D.0268	0.0344828	0.157299	0.157299	0.000496848	FALSE	#N/A	Breastfed	Test Formula	0	0	0	0	0.00149054	0	0	1	0	#N/A	0.0432258	#N/A	none
MGS	wilcox	HG4D.0269	0	#N/A	1	0	FALSE	#N/A	Breastfed	Test Formula	0	0	0	0	0	0	0	0	0	#N/A	#N/A	#N/A	none
MGS	wilcox	HG4D.0270	0	#N/A	1	0	FALSE	#N/A	Breastfed	Test Formula	0	0	0	0	0	0	0	0	0	#N/A	#N/A	#N/A	none
MGS	wilcox	HG4D.0271	0	#N/A	1	0	FALSE	#N/A	Breastfed	Test Formula	0	0	0	0	0	0	0	0	0	#N/A	#N/A	#N/A	none
MGS	wilcox	HG4D.0272	0	#N/A	1	0	FALSE	#N/A	Breastfed	Test Formula	0	0	0	0	0	0	0	0	0	#N/A	#N/A	#N/A	none
MGS	wilcox	HG4D.0273	0.0344828	0.157299	0.157299	0.00640326	FALSE	#N/A	Breastfed	Test Formula	0	0	0	0	0.0192098	0	0	1	0	#N/A	0.557084	#N/A	none
MGS	wilcox	HG4D.0274	0	#N/A	1	0	FALSE	#N/A	Breastfed	Test Formula	0	0	0	0	0	0	0	0	0	#N/A	#N/A	#N/A	none
MGS	wilcox	HG4D.0275	0	#N/A	1	0	FALSE	#N/A	Breastfed	Test Formula	0	0	0	0	0	0	0	0	0	#N/A	#N/A	#N/A	none
MGS	wilcox	HG4D.0276	0	#N/A	1	0	FALSE	#N/A	Breastfed	Test Formula	0	0	0	0	0	0	0	0	0	#N/A	#N/A	#N/A	none
MGS	wilcox	HG4D.0277	0.0689655	0.0442627	0.0442627	0.00959053	FALSE	#N/A	Breastfed	Test Formula	0	0	0	0	0.0287716	0	0	2	0	#N/A	0.417188	#N/A	none
MGS	wilcox	HG4D.0278	0.0344828	0.157299	0.157299	0.0171752	FALSE	#N/A	Breastfed	Test Formula	0	0	0	0	0.0515255	0.1245	0	1	1	#N/A	1.49424	2.49001	none
MGS	wilcox	HG4D.0279	0.103448	0.0132111	0.0132111	0.00134369	FALSE	#N/A	Breastfed	Test Formula	0	0	0	0	0.00403106	0.310174	0	3	4	#N/A	0.0415255	0.456697	none
MGS	wilcox	HG4D.0280	0	#N/A	1	0	FALSE	#N/A	Breastfed	Test Formula	0	0	0	0	0	0	0	0	0	#N/A	#N/A	#N/A	none
MGS	wilcox	HG4D.0281	0	#N/A	1	0	FALSE	#N/A	Breastfed	Test Formula	0	0	0	0	0	0	0	0	0	#N/A	#N/A	#N/A	none
MGS	wilcox	HG4D.0282	0	#N/A	1	0	FALSE	#N/A	Breastfed	Test Formula	0	0	0	0	0	0	0	0	0	#N/A	#N/A	#N/A	none
MGS	wilcox	HG4D.0283	0	#N/A	1	0	FALSE	#N/A	Breastfed	Test Formula	0	0	0	0	0	0	0	0	0	#N/A	#N/A	#N/A	none
MGS	wilcox	HG4D.0284	0	#N/A	1	0	FALSE	#N/A	Breastfed	Test Formula	0	0	0	0	0	0	0	0	0	#N/A	#N/A	#N/A	none
MGS	wilcox	HG4D.0285	0.0856124	0.0740341	0.00400087	0.00266279	FALSE	#N/A	Breastfed	Test Formula	0	0	0	0.000973712	0.00604095	0.155253	1	3	8	0.0564753	0.036132	0.0181215	none
MGS	wilcox	HG4D.0286	0	#N/A	1	0	FALSE	#N/A	Breastfed	Test Formula	0	0	0	0	0	0	0	0	0	#N/A	#N/A	#N/A	none
MGS	wilcox	HG4D.0287	0.153389	0.00819074	0.000361827	0.000906918	TRUE	0.0295208	Breastfed	Test Formula	0	0	0	0.000475977	0.0017688	0.00302793	1	5	3	0.0276067	0.00366604	0.0177028	none
MGS	wilcox	HG4D.0288	0	#N/A	1	0	FALSE	#N/A	Breastfed	Test Formula	0	0	0	0	0	0	0	0	0	#N/A	#N/A	#N/A	none
MGS	wilcox	HG4D.0289	0	#N/A	1	0	FALSE	#N/A	Breastfed	Test Formula	0	0	0	0	0	0	0	0	0	#N/A	#N/A	#N/A	none
MGS	wilcox	HG4D.0290	0.0505351	0.226075	0.0132111	0.00261414	FALSE	#N/A	Breastfed	Test Formula	0	0	0	0.00306428	0.00171386	0.0197732	1	2	2	0.177728	0.024851	0.197732	none
MGS	wilcox	HG4D.0291	0	#N/A	1	0	FALSE	#N/A	Breastfed	Test Formula	0	0	0	0	0	0	0	0	0	#N/A	#N/A	#N/A	none
MGS	wilcox	HG4D.0292	0.186088	0.0512542	6.73395e-12	1.18704	TRUE	0.113679	Breastfed	Test Formula	0	0	0	0.93687	1.68737	0.611769	9	10	7	0.266942	0.562057	0.55916	none
MGS	wilcox	HG4D.0293	0	#N/A	1	0	FALSE	#N/A	Breastfed	Test Formula	0	0	0	0	0	0	0	0	0	#N/A	#N/A	#N/A	none
MGS	wilcox	HG4D.0294	0	#N/A	1	0	FALSE	#N/A	Breastfed	Test Formula	0	0	0	0	0	0.000408798	0	0	1	#N/A	#N/A	0.00817597	none
MGS	wilcox	HG4D.0295	0	#N/A	1	0	FALSE	#N/A	Breastfed	Test Formula	0	0	0	0	0	0	0	0	0	#N/A	#N/A	#N/A	none
MGS	wilcox	HG4D.0296	0	#N/A	1	0	FALSE	#N/A	Breastfed	Test Formula	0	0	0	0	0	0	0	0	0	#N/A	#N/A	#N/A	none
MGS	wilcox	HG4D.0297	0	#N/A	1	0	FALSE	#N/A	Breastfed	Test Formula	0	0	0	0	0	0	0	0	0	#N/A	#N/A	#N/A	none
MGS	wilcox	HG4D.0298	0	#N/A	1	0	FALSE	#N/A	Breastfed	Test Formula	0	0	0	0	0	0	0	0	0	#N/A	#N/A	#N/A	none
MGS	wilcox	HG4D.0299	0.0689655	0.0442627	0.0442627	0.0055684	FALSE	#N/A	Breastfed	Test Formula	0	0	0	0	0.0167052	0.00917466	0	2	1	#N/A	0.242225	0.183493	none
MGS	wilcox	HG4D.0300	0	#N/A	1	0	FALSE	#N/A	Breastfed	Test Formula	0	0	0	0	0	0	0	0	0	#N/A	#N/A	#N/A	none
MGS	wilcox	HG4D.0301	0	#N/A	1	0	FALSE	#N/A	Breastfed	Test Formula	0	0	0	0	0	0	0	0	0	#N/A	#N/A	#N/A	none
MGS	wilcox	HG4D.0302	0	#N/A	1	0	FALSE	#N/A	Breastfed	Test Formula	0	0	0	0	0	0	0	0	0	#N/A	#N/A	#N/A	none
MGS	wilcox	HG4D.0303	0	#N/A	1	0	FALSE	#N/A	Breastfed	Test Formula	0	0	0	0	0	0.0160869	0	0	2	#N/A	#N/A	0.160869	none
MGS	wilcox	HG4D.0304	0	#N/A	1	0	FALSE	#N/A	Breastfed	Test Formula	0	0	0	0	0	0	0	0	0	#N/A	#N/A	#N/A	none
MGS	wilcox	HG4D.0305	0	#N/A	1	0	FALSE	#N/A	Breastfed	Test Formula	0	0	0	0	0	0	0	0	0	#N/A	#N/A	#N/A	none
MGS	wilcox	HG4D.0306	0	#N/A	1	0	FALSE	#N/A	Breastfed	Test Formula	0	0	0	0	0	0	0	0	0	#N/A	#N/A	#N/A	none
MGS	wilcox	HG4D.0307	0.185493	0.0112072	2.42096e-06	0.069952	TRUE	0.0334284	Breastfed	Test Formula	0	0	0	0.0177674	0.174321	0.0663181	3	7	7	0.359808	0.0710791	0.127091	none
MGS	wilcox	HG4D.0308	0	#N/A	1	0	FALSE	#N/A	Breastfed	Test Formula	0	0	0	0	0	0	0	0	0	#N/A	#N/A	#N/A	none
MGS	wilcox	HG4D.0309	0	#N/A	1	0	FALSE	#N/A	Breastfed	Test Formula	0	0	0	0	0	0	0	0	0	#N/A	#N/A	#N/A	none
MGS	wilcox	HG4D.0310	0.00713436	0.932702	1.10219e-08	0.0013623	TRUE	0.985949	Breastfed	Test Formula	0	0	0	0.00181371	0.00045949	0.00244694	9	5	5	0.00432037	0.00238599	0.00325407	none
MGS	wilcox	HG4D.0311	0	#N/A	1	0	FALSE	#N/A	Breastfed	Test Formula	0	0	0	0	0	0	0	0	0	#N/A	#N/A	#N/A	none
MGS	wilcox	HG4D.0312	0	#N/A	1	0	FALSE	#N/A	Breastfed	Test Formula	0	0	0	0	0	0	0	0	0	#N/A	#N/A	#N/A	none
MGS	wilcox	HG4D.0313	0.103448	0.0132111	0.0132111	0.00162876	FALSE	#N/A	Breastfed	Test Formula	0	0	0	0	0.00488629	0	0	3	0	#N/A	0.00769372	#N/A	none
MGS	wilcox	HG4D.0314	0.0344828	0.157299	0.157299	0.000704646	FALSE	#N/A	Breastfed	Test Formula	0	0	0	0	0.00211394	0.000426362	0	1	1	#N/A	0.0613042	0.00852723	none
MGS	wilcox	HG4D.0315	0.103448	0.0132111	0.0132111	0.0335997	FALSE	#N/A	Breastfed	Test Formula	0	0	0	0	0.100799	0.0883433	0	3	1	#N/A	0.568812	1.76687	none
MGS	wilcox	HG4D.0316	0	#N/A	1	0	FALSE	#N/A	Breastfed	Test Formula	0	0	0	0	0	0	0	0	0	#N/A	#N/A	#N/A	none
MGS	wilcox	HG4D.0317	0	#N/A	1	0	FALSE	#N/A	Breastfed	Test Formula	0	0	0	0	0	0.00226041	0	0	1	#N/A	#N/A	0.0452082	none
MGS	wilcox	HG4D.0318	0.743757	4.81153e-11	9.36244e-19	0.0861823	TRUE	8.32396e-09	Breastfed	Test Formula	0	0.0119651	0.0064961	0.0202598	0.218027	0.0150354	7	24	17	0.00415248	0.0157963	0.00826763	none
MGS	wilcox	HG4D.0319	0.103448	0.0132111	0.0132111	0.00648989	FALSE	#N/A	Breastfed	Test Formula	0	0	0	0	0.0194697	0.0017596	0	3	1	#N/A	0.140835	0.0351921	none
MGS	wilcox	HG4D.0320	0	#N/A	1	0	FALSE	#N/A	Breastfed	Test Formula	0	0	0	0	0	0	0	0	0	#N/A	#N/A	#N/A	none
MGS	wilcox	HG4D.0321	0	#N/A	1	0	FALSE	#N/A	Breastfed	Test Formula	0	0	0	0	0	0	0	0	0	#N/A	#N/A	#N/A	none
MGS	wilcox	HG4D.0322	0	#N/A	1	0	FALSE	#N/A	Breastfed	Test Formula	0	0	0	0	0	0	0	0	0	#N/A	#N/A	#N/A	none
MGS	wilcox	HG4D.0323	0	#N/A	1	0	FALSE	#N/A	Breastfed	Test Formula	0	0	0	0	0	0	0	0	0	#N/A	#N/A	#N/A	none
MGS	wilcox	HG4D.0324	0.206897	0.0817654	4.01096e-17	0.00599334	TRUE	0.166417	Breastfed	Test Formula	0	0.00141455	0	0.00217055	0.0136389	0.00112119	22	15	6	0.00269909	0.00505908	0.00130482	none
MGS	wilcox	HG4D.0325	0	#N/A	1	0	FALSE	#N/A	Breastfed	Test Formula	0	0	0	0	0	0	0	0	0	#N/A	#N/A	#N/A	none
MGS	wilcox	HG4D.0326	0	#N/A	1	0	FALSE	#N/A	Breastfed	Test Formula	0	0	0	0	0	0	0	0	0	#N/A	#N/A	#N/A	none
MGS	wilcox	HG4D.0327	0.0689655	0.0442627	0.0442627	0.0465682	FALSE	#N/A	Breastfed	Test Formula	0	0	0	0	0.139705	0.117869	0	2	1	#N/A	2.02572	2.35738	none
MGS	wilcox	HG4D.0328	0	#N/A	1	0	FALSE	#N/A	Breastfed	Test Formula	0	0	0	0	0	0	0	0	0	#N/A	#N/A	#N/A	none
MGS	wilcox	HG4D.0329	0	#N/A	1	0	FALSE	#N/A	Breastfed	Test Formula	0	0	0	0	0	0	0	0	0	#N/A	#N/A	#N/A	none
MGS	wilcox	HG4D.0330	0	#N/A	1	0	FALSE	#N/A	Breastfed	Test Formula	0	0	0	0	0	0	0	0	0	#N/A	#N/A	#N/A	none
MGS	wilcox	HG4D.0331	0	#N/A	1	0	FALSE	#N/A	Breastfed	Test Formula	0	0	0	0	0	0	0	0	0	#N/A	#N/A	#N/A	none
MGS	wilcox	HG4D.0332	0.137931	0.00400087	0.00400087	0.00782963	FALSE	#N/A	Breastfed	Test Formula	0	0	0	0	0.0234889	0.00800482	0	4	1	#N/A	0.188282	0.160096	none
MGS	wilcox	HG4D.0333	0	#N/A	1	0	FALSE	#N/A	Breastfed	Test Formula	0	0	0	0	0	0	0	0	0	#N/A	#N/A	#N/A	none
MGS	wilcox	HG4D.0334	0	#N/A	1	0	FALSE	#N/A	Breastfed	Test Formula	0	0	0	0	0	0	0	0	0	#N/A	#N/A	#N/A	none
MGS	wilcox	HG4D.0335	0.0344828	0.157299	0.157299	0.00207431	FALSE	#N/A	Breastfed	Test Formula	0	0	0	0	0.00622294	0.0169895	0	1	1	#N/A	0.180465	0.33979	none
MGS	wilcox	HG4D.0336	0.0178359	0.602896	0.0442627	0.00123918	FALSE	#N/A	Breastfed	Test Formula	0	0	0	5.05244e-05	0.0036165	0.325019	1	1	3	0.00293042	0.104878	1.7991	none
MGS	wilcox	HG4D.0337	0	#N/A	1	0	FALSE	#N/A	Breastfed	Test Formula	0	0	0	0	0	0	0	0	0	#N/A	#N/A	#N/A	none
MGS	wilcox	HG4D.0338	0	#N/A	1	0	FALSE	#N/A	Breastfed	Test Formula	0	0	0	0	0	0	0	0	0	#N/A	#N/A	#N/A	none
MGS	wilcox	HG4D.0339	0	#N/A	1	0	FALSE	#N/A	Breastfed	Test Formula	0	0	0	0	0	0	0	0	0	#N/A	#N/A	#N/A	none
MGS	wilcox	HG4D.0340	0	#N/A	1	0	FALSE	#N/A	Breastfed	Test Formula	0	0	0	0	0	0	0	0	0	#N/A	#N/A	#N/A	none
MGS	wilcox	HG4D.0341	0	#N/A	1	0	FALSE	#N/A	Breastfed	Test Formula	0	0	0	0	0	0	0	0	0	#N/A	#N/A	#N/A	none
MGS	wilcox	HG4D.0342	0	#N/A	1	0	FALSE	#N/A	Breastfed	Test Formula	0	0	0	0	0	0	0	0	0	#N/A	#N/A	#N/A	none
MGS	wilcox	HG4D.0343	0	#N/A	1	0	FALSE	#N/A	Breastfed	Test Formula	0	0	0	0	0	0	0	0	0	#N/A	#N/A	#N/A	none
MGS	wilcox	HG4D.0344	0	#N/A	1	0	FALSE	#N/A	Breastfed	Test Formula	0	0	0	0	0	0	0	0	0	#N/A	#N/A	#N/A	none
MGS	wilcox	HG4D.0345	0	#N/A	1	0	FALSE	#N/A	Breastfed	Test Formula	0	0	0	0	0	0	0	0	0	#N/A	#N/A	#N/A	none
MGS	wilcox	HG4D.0346	0	#N/A	1	0	FALSE	#N/A	Breastfed	Test Formula	0	0	0	0	0	0	0	0	0	#N/A	#N/A	#N/A	none
MGS	wilcox	HG4D.0347	0.0529132	0.204978	0.0132111	0.00687294	FALSE	#N/A	Breastfed	Test Formula	0	0	0	0.000220956	0.0201769	0.0324653	1	2	3	0.0128154	0.292565	0.20965	none
MGS	wilcox	HG4D.0348	0	#N/A	1	0	FALSE	#N/A	Breastfed	Test Formula	0	0	0	0	0	0	0	0	0	#N/A	#N/A	#N/A	none
MGS	wilcox	HG4D.0349	0	#N/A	1	0	FALSE	#N/A	Breastfed	Test Formula	0	0	0	0	0	0	0	0	0	#N/A	#N/A	#N/A	none
MGS	wilcox	HG4D.0350	0	#N/A	1	0	FALSE	#N/A	Breastfed	Test Formula	0	0	0	0	0	0	0	0	0	#N/A	#N/A	#N/A	none
MGS	wilcox	HG4D.0351	0.0344828	0.157299	0.157299	0.000498876	FALSE	#N/A	Breastfed	Test Formula	0	0	0	0	0.00149663	0.152382	0	1	3	#N/A	0.0434022	0.789165	none
MGS	wilcox	HG4D.0352	0.0344828	0.157299	0.157299	1.89409e-05	FALSE	#N/A	Breastfed	Test Formula	0	0	0	0	5.68226e-05	0	0	1	0	#N/A	0.00164785	#N/A	none
MGS	wilcox	HG4D.0353	0	#N/A	1	0	FALSE	#N/A	Breastfed	Test Formula	0	0	0	0	0	0	0	0	0	#N/A	#N/A	#N/A	none
MGS	wilcox	HG4D.0354	0.0689655	0.0442627	0.0442627	0.0386071	FALSE	#N/A	Breastfed	Test Formula	0	0	0	0	0.115821	0.109372	0	2	3	#N/A	1.67941	0.982547	none
MGS	wilcox	HG4D.0355	0	#N/A	1	0	FALSE	#N/A	Breastfed	Test Formula	0	0	0	0	0	0.0255016	0	0	2	#N/A	#N/A	0.255016	none
MGS	wilcox	HG4D.0356	0	#N/A	1	0	FALSE	#N/A	Breastfed	Test Formula	0	0	0	0	0	0	0	0	0	#N/A	#N/A	#N/A	none
MGS	wilcox	HG4D.0357	0.262782	0.0437007	1.64313e-14	0.083296	TRUE	0.0994767	Breastfed	Test Formula	0.00113133	0.00856041	0.00276764	0.0846851	0.0805179	0.0813216	36	25	15	0.0227171	0.0260162	0.0132226	none
MGS	wilcox	HG4D.0358	0	#N/A	1	0	FALSE	#N/A	Breastfed	Test Formula	0	0	0	0	0	0	0	0	0	#N/A	#N/A	#N/A	none
MGS	wilcox	HG4D.0359	0	#N/A	1	0	FALSE	#N/A	Breastfed	Test Formula	0	0	0	0	0	0	0	0	0	#N/A	#N/A	#N/A	none
MGS	wilcox	HG4D.0360	0	#N/A	1	0	FALSE	#N/A	Breastfed	Test Formula	0	0	0	0	0	0	0	0	0	#N/A	#N/A	#N/A	none
MGS	wilcox	HG4D.0361	0	#N/A	1	0	FALSE	#N/A	Breastfed	Test Formula	0	0	0	0	0	0	0	0	0	#N/A	#N/A	#N/A	none
MGS	wilcox	HG4D.0362	0.34126	3.09201e-05	4.42042e-08	0.0500941	TRUE	0.000534917	Breastfed	Test Formula	0	0	0.052159	0.0133348	0.123613	0.506083	2	11	13	0.386708	0.0795521	0.379318	none
MGS	wilcox	HG4D.0363	0	#N/A	1	0	FALSE	#N/A	Breastfed	Test Formula	0	0	0	0	0	0	0	0	0	#N/A	#N/A	#N/A	none
MGS	wilcox	HG4D.0364	0	#N/A	1	0	FALSE	#N/A	Breastfed	Test Formula	0	0	0	0	0	0	0	0	0	#N/A	#N/A	#N/A	none
MGS	wilcox	HG4D.0365	0.548751	5.23066e-06	1.03031e-16	0.735236	TRUE	0.000150817	Breastfed	Test Formula	0	0.303389	0.220319	0.262754	1.6802	1.70093	17	22	16	0.192684	1.31571	0.49557	none
MGS	wilcox	HG4D.0366	-0.0344828	0.314513	0.0442627	0.0439347	FALSE	#N/A	Breastfed	Test Formula	0	0	0	0.0659021	0	0.00322101	2	0	1	1.91116	#N/A	0.0644203	none
MGS	wilcox	HG4D.0367	0	#N/A	1	0	FALSE	#N/A	Breastfed	Test Formula	0	0	0	0	0	0	0	0	0	#N/A	#N/A	#N/A	none
MGS	wilcox	HG4D.0368	0	#N/A	1	0	FALSE	#N/A	Breastfed	Test Formula	0	0	0	0	0	0	0	0	0	#N/A	#N/A	#N/A	none
MGS	wilcox	HG4D.0369	0.0344828	0.157299	0.157299	0.000408199	FALSE	#N/A	Breastfed	Test Formula	0	0	0	0	0.0012246	0	0	1	0	#N/A	0.0355133	#N/A	none
MGS	wilcox	HG4D.0370	0.156956	0.00681821	0.000361827	0.0635113	TRUE	0.0292702	Breastfed	Test Formula	0	0	0	0.00352454	0.183485	0.868657	1	5	8	0.204424	1.10031	0.654518	none
MGS	wilcox	HG4D.0371	0	#N/A	1	0	FALSE	#N/A	Breastfed	Test Formula	0	0	0	0	0	0	0	0	0	#N/A	#N/A	#N/A	none
MGS	wilcox	HG4D.0372	0	#N/A	1	0	FALSE	#N/A	Breastfed	Test Formula	0	0	0	0	0	0.000183676	0	0	1	#N/A	#N/A	0.00367352	none
MGS	wilcox	HG4D.0373	0	#N/A	1	0	FALSE	#N/A	Breastfed	Test Formula	0	0	0	0	0	0	0	0	0	#N/A	#N/A	#N/A	none
MGS	wilcox	HG4D.0374	0.0344828	0.157299	0.157299	0.00745444	FALSE	#N/A	Breastfed	Test Formula	0	0	0	0	0.0223633	0.000284665	0	1	1	#N/A	0.648536	0.0056933	none
MGS	wilcox	HG4D.0375	0	#N/A	1	0	FALSE	#N/A	Breastfed	Test Formula	0	0	0	0	0	0	0	0	0	#N/A	#N/A	#N/A	none
MGS	wilcox	HG4D.0376	0	#N/A	1	0	FALSE	#N/A	Breastfed	Test Formula	0	0	0	0	0	0	0	0	0	#N/A	#N/A	#N/A	none
MGS	wilcox	HG4D.0377	0	#N/A	1	0	FALSE	#N/A	Breastfed	Test Formula	0	0	0	0	0	0	0	0	0	#N/A	#N/A	#N/A	none
MGS	wilcox	HG4D.0378	0	#N/A	1	0	FALSE	#N/A	Breastfed	Test Formula	0	0	0	0	0	0	0	0	0	#N/A	#N/A	#N/A	none
MGS	wilcox	HG4D.0379	0	#N/A	1	0	FALSE	#N/A	Breastfed	Test Formula	0	0	0	0	0	0	0	0	0	#N/A	#N/A	#N/A	none
MGS	wilcox	HG4D.0380	0	#N/A	1	0	FALSE	#N/A	Breastfed	Test Formula	0	0	0	0	0	0	0	0	0	#N/A	#N/A	#N/A	none
MGS	wilcox	HG4D.0381	0	#N/A	1	0	FALSE	#N/A	Breastfed	Test Formula	0	0	0	0	0	0	0	0	0	#N/A	#N/A	#N/A	none
MGS	wilcox	HG4D.0382	0	#N/A	1	0	FALSE	#N/A	Breastfed	Test Formula	0	0	0	0	0	0	0	0	0	#N/A	#N/A	#N/A	none
MGS	wilcox	HG4D.0383	0	#N/A	1	0	FALSE	#N/A	Breastfed	Test Formula	0	0	0	0	0	0	0	0	0	#N/A	#N/A	#N/A	none
MGS	wilcox	HG4D.0384	0	#N/A	1	0	FALSE	#N/A	Breastfed	Test Formula	0	0	0	0	0	0	0	0	0	#N/A	#N/A	#N/A	none
MGS	wilcox	HG4D.0385	0	#N/A	1	0	FALSE	#N/A	Breastfed	Test Formula	0	0	0	0	0	0	0	0	0	#N/A	#N/A	#N/A	none
MGS	wilcox	HG4D.0386	0	#N/A	1	0	FALSE	#N/A	Breastfed	Test Formula	0	0	0	0	0	0	0	0	0	#N/A	#N/A	#N/A	none
MGS	wilcox	HG4D.0387	0	#N/A	1	0	FALSE	#N/A	Breastfed	Test Formula	0	0	0	0	0	0	0	0	0	#N/A	#N/A	#N/A	none
MGS	wilcox	HG4D.0388	0.0344828	0.157299	0.157299	8.80675e-06	FALSE	#N/A	Breastfed	Test Formula	0	0	0	0	2.64202e-05	0	0	1	0	#N/A	0.000766187	#N/A	none
MGS	wilcox	HG4D.0389	0	#N/A	1	0	FALSE	#N/A	Breastfed	Test Formula	0	0	0	0	0	0	0	0	0	#N/A	#N/A	#N/A	none
MGS	wilcox	HG4D.0390	0	#N/A	1	0	FALSE	#N/A	Breastfed	Test Formula	0	0	0	0	0	0	0	0	0	#N/A	#N/A	#N/A	none
MGS	wilcox	HG4D.0391	0	#N/A	1	0	FALSE	#N/A	Breastfed	Test Formula	0	0	0	0	0	0	0	0	0	#N/A	#N/A	#N/A	none
MGS	wilcox	HG4D.0392	0	#N/A	1	0	FALSE	#N/A	Breastfed	Test Formula	0	0	0	0	0	0	0	0	0	#N/A	#N/A	#N/A	none
MGS	wilcox	HG4D.0393	0.0344828	0.157299	0.157299	0.00349647	FALSE	#N/A	Breastfed	Test Formula	0	0	0	0	0.0104894	0	0	1	0	#N/A	0.304193	#N/A	none
MGS	wilcox	HG4D.0394	-0.0172414	0.4795	0.157299	1.0792e-05	FALSE	#N/A	Breastfed	Test Formula	0	0	0	1.6188e-05	0	2.65918e-05	1	0	1	0.000938903	#N/A	0.000531836	none
MGS	wilcox	HG4D.0395	0	#N/A	1	0	FALSE	#N/A	Breastfed	Test Formula	0	0	0	0	0	0.000831842	0	0	1	#N/A	#N/A	0.0166368	none
MGS	wilcox	HG4D.0396	0	#N/A	1	0	FALSE	#N/A	Breastfed	Test Formula	0	0	0	0	0	0	0	0	0	#N/A	#N/A	#N/A	none
MGS	wilcox	HG4D.0397	0	#N/A	1	0	FALSE	#N/A	Breastfed	Test Formula	0	0	0	0	0	0	0	0	0	#N/A	#N/A	#N/A	none
MGS	wilcox	HG4D.0398	0	#N/A	1	0	FALSE	#N/A	Breastfed	Test Formula	0	0	0	0	0	0	0	0	0	#N/A	#N/A	#N/A	none
MGS	wilcox	HG4D.0399	0	#N/A	1	0	FALSE	#N/A	Breastfed	Test Formula	0	0	0	0	0	0	0	0	0	#N/A	#N/A	#N/A	none
MGS	wilcox	HG4D.0400	0	#N/A	1	0	FALSE	#N/A	Breastfed	Test Formula	0	0	0	0	0	0.0283515	0	0	3	#N/A	#N/A	0.0118044	none
MGS	wilcox	HG4D.0401	0	#N/A	1	0	FALSE	#N/A	Breastfed	Test Formula	0	0	0	0	0	0	0	0	0	#N/A	#N/A	#N/A	none
MGS	wilcox	HG4D.0402	0.0844233	0.0781383	0.00400087	0.000447153	FALSE	#N/A	Breastfed	Test Formula	0	0	0	0.000291014	0.000759431	0.00200024	1	3	1	0.0168788	0.00309408	0.0400049	none
MGS	wilcox	HG4D.0403	0	#N/A	1	0	FALSE	#N/A	Breastfed	Test Formula	0	0	0	0	0	0	0	0	0	#N/A	#N/A	#N/A	none
MGS	wilcox	HG4D.0404	0	#N/A	1	0	FALSE	#N/A	Breastfed	Test Formula	0	0	0	0	0	0	0	0	0	#N/A	#N/A	#N/A	none
MGS	wilcox	HG4D.0405	0	#N/A	1	0	FALSE	#N/A	Breastfed	Test Formula	0	0	0	0	0	0	0	0	0	#N/A	#N/A	#N/A	none
MGS	wilcox	HG4D.0406	0	#N/A	1	0	FALSE	#N/A	Breastfed	Test Formula	0	0	0	0	0	0	0	0	0	#N/A	#N/A	#N/A	none
MGS	wilcox	HG4D.0407	-0.0172414	0.4795	0.157299	0.0223163	FALSE	#N/A	Breastfed	Test Formula	0	0	0	0.0334744	0	0	1	0	0	1.94152	#N/A	#N/A	none
MGS	wilcox	HG4D.0408	0	#N/A	1	0	FALSE	#N/A	Breastfed	Test Formula	0	0	0	0	0	0	0	0	0	#N/A	#N/A	#N/A	none
MGS	wilcox	HG4D.0409	0	#N/A	1	0	FALSE	#N/A	Breastfed	Test Formula	0	0	0	0	0	0	0	0	0	#N/A	#N/A	#N/A	none
MGS	wilcox	HG4D.0410	0.0321046	0.760875	3.03605e-16	0.00455143	TRUE	0.854749	Breastfed	Test Formula	0	0	0	0.00469513	0.00426405	0.00566943	16	9	4	0.00136326	0.000614211	0.0291643	none
MGS	wilcox	HG4D.0411	0	#N/A	1	0	FALSE	#N/A	Breastfed	Test Formula	0	0	0	0	0	0	0	0	0	#N/A	#N/A	#N/A	none
MGS	wilcox	HG4D.0412	0	#N/A	1	0	FALSE	#N/A	Breastfed	Test Formula	0	0	0	0	0	0	0	0	0	#N/A	#N/A	#N/A	none
MGS	wilcox	HG4D.0413	0	#N/A	1	0	FALSE	#N/A	Breastfed	Test Formula	0	0	0	0	0	0	0	0	0	#N/A	#N/A	#N/A	none
MGS	wilcox	HG4D.0414	0.0344828	0.157299	0.157299	0.000471157	FALSE	#N/A	Breastfed	Test Formula	0	0	0	0	0.00141347	0.0202995	0	1	1	#N/A	0.0409907	0.405989	none
MGS	wilcox	HG4D.0415	0	#N/A	1	0	FALSE	#N/A	Breastfed	Test Formula	0	0	0	0	0	0.0105279	0	0	1	#N/A	#N/A	0.210558	none
MGS	wilcox	HG4D.0416	0.0701546	0.187842	0.00120932	0.280778	FALSE	#N/A	Breastfed	Test Formula	0	0	0	0.0794149	0.683505	1.35804	2	3	4	2.30303	3.23285	6.87465	none
MGS	wilcox	HG4D.0417	0.21522	0.00204676	8.74128e-06	0.22432	TRUE	0.011803	Breastfed	Test Formula	0	0	0	0.00302987	0.6669	0.477107	2	7	7	0.0878663	1.62583	0.56407	none
MGS	wilcox	HG4D.0418	0	#N/A	1	0	FALSE	#N/A	Breastfed	Test Formula	0	0	0	0	0	0	0	0	0	#N/A	#N/A	#N/A	none
MGS	wilcox	HG4D.0419	0	#N/A	1	0	FALSE	#N/A	Breastfed	Test Formula	0	0	0	0	0	0	0	0	0	#N/A	#N/A	#N/A	none
MGS	wilcox	HG4D.0420	0.216409	0.0104209	1.10219e-08	0.00872128	TRUE	0.0316285	Breastfed	Test Formula	0	0	0	0.00427833	0.0176072	0.0134048	5	9	6	0.0457432	0.00548157	0.00230887	none
MGS	wilcox	HG4D.0421	0	#N/A	1	0	FALSE	#N/A	Breastfed	Test Formula	0	0	0	0	0	0	0	0	0	#N/A	#N/A	#N/A	none
MGS	wilcox	HG4D.0422	0	#N/A	1	0	FALSE	#N/A	Breastfed	Test Formula	0	0	0	0	0	9.27292e-05	0	0	2	#N/A	#N/A	0.000927292	none
MGS	wilcox	HG4D.0423	0.0344828	0.157299	0.157299	0.00150985	FALSE	#N/A	Breastfed	Test Formula	0	0	0	0	0.00452954	0.123929	0	1	1	#N/A	0.131357	2.47857	none
MGS	wilcox	HG4D.0424	0	#N/A	1	0	FALSE	#N/A	Breastfed	Test Formula	0	0	0	0	0	0	0	0	0	#N/A	#N/A	#N/A	none
MGS	wilcox	HG4D.0425	0	#N/A	1	0	FALSE	#N/A	Breastfed	Test Formula	0	0	0	0	0	0.318997	0	0	2	#N/A	#N/A	3.18997	none
MGS	wilcox	HG4D.0426	0	#N/A	1	0	FALSE	#N/A	Breastfed	Test Formula	0	0	0	0	0	0	0	0	0	#N/A	#N/A	#N/A	none
MGS	wilcox	HG4D.0427	0	#N/A	1	0	FALSE	#N/A	Breastfed	Test Formula	0	0	0	0	0	0	0	0	0	#N/A	#N/A	#N/A	none
MGS	wilcox	HG4D.0428	0	#N/A	1	0	FALSE	#N/A	Breastfed	Test Formula	0	0	0	0	0	0	0	0	0	#N/A	#N/A	#N/A	none
MGS	wilcox	HG4D.0429	0	#N/A	1	0	FALSE	#N/A	Breastfed	Test Formula	0	0	0	0	0	0	0	0	0	#N/A	#N/A	#N/A	none
MGS	wilcox	HG4D.0430	0.0344828	0.157299	0.157299	0.000246	FALSE	#N/A	Breastfed	Test Formula	0	0	0	0	0.000737999	0.000309768	0	1	1	#N/A	0.021402	0.00619537	none
MGS	wilcox	HG4D.0431	0	#N/A	1	0	FALSE	#N/A	Breastfed	Test Formula	0	0	0	0	0	0	0	0	0	#N/A	#N/A	#N/A	none
MGS	wilcox	HG4D.0432	0	#N/A	1	0	FALSE	#N/A	Breastfed	Test Formula	0	0	0	0	0	0	0	0	0	#N/A	#N/A	#N/A	none
MGS	wilcox	HG4D.0433	0	#N/A	1	0	FALSE	#N/A	Breastfed	Test Formula	0	0	0	0	0	0	0	0	0	#N/A	#N/A	#N/A	none
MGS	wilcox	HG4D.0434	0	#N/A	1	0	FALSE	#N/A	Breastfed	Test Formula	0	0	0	0	0	0.00689845	0	0	1	#N/A	#N/A	0.137969	none
MGS	wilcox	HG4D.0435	0.0344828	0.157299	0.157299	3.04749e-05	FALSE	#N/A	Breastfed	Test Formula	0	0	0	0	9.14246e-05	0	0	1	0	#N/A	0.00265131	#N/A	none
MGS	wilcox	HG4D.0436	0	#N/A	1	0	FALSE	#N/A	Breastfed	Test Formula	0	0	0	0	0	0	0	0	0	#N/A	#N/A	#N/A	none
MGS	wilcox	HG4D.0437	0	#N/A	1	0	FALSE	#N/A	Breastfed	Test Formula	0	0	0	0	0	0	0	0	0	#N/A	#N/A	#N/A	none
MGS	wilcox	HG4D.0438	0	#N/A	1	0	FALSE	#N/A	Breastfed	Test Formula	0	0	0	0	0	2.30947e-05	0	0	1	#N/A	#N/A	0.000461894	none
MGS	wilcox	HG4D.0439	0	#N/A	1	0	FALSE	#N/A	Breastfed	Test Formula	0	0	0	0	0	0	0	0	0	#N/A	#N/A	#N/A	none
MGS	wilcox	HG4D.0440	0	#N/A	1	0	FALSE	#N/A	Breastfed	Test Formula	0	0	0	0	0	0	0	0	0	#N/A	#N/A	#N/A	none
MGS	wilcox	HG4D.0441	0	#N/A	1	0	FALSE	#N/A	Breastfed	Test Formula	0	0	0	0	0	0	0	0	0	#N/A	#N/A	#N/A	none
MGS	wilcox	HG4D.0442	0	#N/A	1	0	FALSE	#N/A	Breastfed	Test Formula	0	0	0	0	0	0	0	0	0	#N/A	#N/A	#N/A	none
MGS	wilcox	HG4D.0443	0	#N/A	1	0	FALSE	#N/A	Breastfed	Test Formula	0	0	0	0	0	0	0	0	0	#N/A	#N/A	#N/A	none
MGS	wilcox	HG4D.0444	0	#N/A	1	0	FALSE	#N/A	Breastfed	Test Formula	0	0	0	0	0	0	0	0	0	#N/A	#N/A	#N/A	none
MGS	wilcox	HG4D.0445	0	#N/A	1	0	FALSE	#N/A	Breastfed	Test Formula	0	0	0	0	0	0	0	0	0	#N/A	#N/A	#N/A	none
MGS	wilcox	HG4D.0446	0	#N/A	1	0	FALSE	#N/A	Breastfed	Test Formula	0	0	0	0	0	0	0	0	0	#N/A	#N/A	#N/A	none
MGS	wilcox	HG4D.0447	0	#N/A	1	0	FALSE	#N/A	Breastfed	Test Formula	0	0	0	0	0	0	0	0	0	#N/A	#N/A	#N/A	none
MGS	wilcox	HG4D.0448	0	#N/A	1	0	FALSE	#N/A	Breastfed	Test Formula	0	0	0	0	0	0	0	0	0	#N/A	#N/A	#N/A	none
MGS	wilcox	HG4D.0449	0	#N/A	1	0	FALSE	#N/A	Breastfed	Test Formula	0	0	0	0	0	0	0	0	0	#N/A	#N/A	#N/A	none
MGS	wilcox	HG4D.0450	0	#N/A	1	0	FALSE	#N/A	Breastfed	Test Formula	0	0	0	0	0	0	0	0	0	#N/A	#N/A	#N/A	none
MGS	wilcox	HG4D.0451	0.0856124	0.0740341	0.00400087	0.0166469	FALSE	#N/A	Breastfed	Test Formula	0	0	0	0.00176401	0.0464127	0.0110542	1	3	2	0.102313	0.0725534	0.110542	none
MGS	wilcox	HG4D.0452	0	#N/A	1	0	FALSE	#N/A	Breastfed	Test Formula	0	0	0	0	0	0	0	0	0	#N/A	#N/A	#N/A	none
MGS	wilcox	HG4D.0453	0	#N/A	1	0	FALSE	#N/A	Breastfed	Test Formula	0	0	0	0	0	0	0	0	0	#N/A	#N/A	#N/A	none
MGS	wilcox	HG4D.0454	0	#N/A	1	0	FALSE	#N/A	Breastfed	Test Formula	0	0	0	0	0	0	0	0	0	#N/A	#N/A	#N/A	none
MGS	wilcox	HG4D.0455	0.316885	0.000901813	6.73395e-12	0.220368	TRUE	0.00624055	Breastfed	Test Formula	0	0	0.0124209	0.00744872	0.646205	0.146697	7	12	11	0.016087	0.0937603	0.050219	none
MGS	wilcox	HG4D.0456	0.103448	0.0132111	0.0132111	0.00493091	FALSE	#N/A	Breastfed	Test Formula	0	0	0	0	0.0147927	0.044039	0	3	3	#N/A	0.0654108	0.133035	none
MGS	wilcox	HG4D.0457	0	#N/A	1	0	FALSE	#N/A	Breastfed	Test Formula	0	0	0	0	0	0	0	0	0	#N/A	#N/A	#N/A	none
MGS	wilcox	HG4D.0458	0.0344828	0.157299	0.157299	0.00471755	FALSE	#N/A	Breastfed	Test Formula	0	0	0	0	0.0141526	0	0	1	0	#N/A	0.410427	#N/A	none
MGS	wilcox	HG4D.0459	-0.0172414	0.4795	0.157299	0.0217985	FALSE	#N/A	Breastfed	Test Formula	0	0	0	0.0326978	0	0	1	0	0	1.89647	#N/A	#N/A	none
MGS	wilcox	HG4D.0460	0	#N/A	1	0	FALSE	#N/A	Breastfed	Test Formula	0	0	0	0	0	0	0	0	0	#N/A	#N/A	#N/A	none
MGS	wilcox	HG4D.0461	0	#N/A	1	0	FALSE	#N/A	Breastfed	Test Formula	0	0	0	0	0	0	0	0	0	#N/A	#N/A	#N/A	none
MGS	wilcox	HG4D.0462	0.0344828	0.157299	0.157299	0.000284476	FALSE	#N/A	Breastfed	Test Formula	0	0	0	0	0.000853429	0.0033884	0	1	1	#N/A	0.0247495	0.0677679	none
MGS	wilcox	HG4D.0463	0	#N/A	1	0	FALSE	#N/A	Breastfed	Test Formula	0	0	0	0	0	0	0	0	0	#N/A	#N/A	#N/A	none
MGS	wilcox	HG4D.0464	0	#N/A	1	0	FALSE	#N/A	Breastfed	Test Formula	0	0	0	0	0	0	0	0	0	#N/A	#N/A	#N/A	none
MGS	wilcox	HG4D.0465	0.0344828	0.157299	0.157299	0.000134386	FALSE	#N/A	Breastfed	Test Formula	0	0	0	0	0.000403159	0	0	1	0	#N/A	0.0116916	#N/A	none
MGS	wilcox	HG4D.0466	0.0208086	0.696068	0.00120932	0.129285	FALSE	#N/A	Breastfed	Test Formula	0	0	0	0.00016636	0.387522	0.16687	3	2	8	0.00231315	5.61906	0.0647153	none
MGS	wilcox	HG4D.0467	0.0344828	0.157299	0.157299	0.000574373	FALSE	#N/A	Breastfed	Test Formula	0	0	0	0	0.00172312	0	0	1	0	#N/A	0.0499705	#N/A	none
MGS	wilcox	HG4D.0468	0	#N/A	1	0	FALSE	#N/A	Breastfed	Test Formula	0	0	0	0	0	0	0	0	0	#N/A	#N/A	#N/A	none
MGS	wilcox	HG4D.0469	-0.0344828	0.314513	0.0442627	0.0023121	FALSE	#N/A	Breastfed	Test Formula	0	0	0	0.00346815	0	0	2	0	0	0.100576	#N/A	#N/A	none
MGS	wilcox	HG4D.0470	0	#N/A	1	0	FALSE	#N/A	Breastfed	Test Formula	0	0	0	0	0	0	0	0	0	#N/A	#N/A	#N/A	none
MGS	wilcox	HG4D.0471	0	#N/A	1	0	FALSE	#N/A	Breastfed	Test Formula	0	0	0	0	0	0	0	0	0	#N/A	#N/A	#N/A	none
MGS	wilcox	HG4D.0472	0	#N/A	1	0	FALSE	#N/A	Breastfed	Test Formula	0	0	0	0	0	0	0	0	0	#N/A	#N/A	#N/A	none
MGS	wilcox	HG4D.0473	0	#N/A	1	0	FALSE	#N/A	Breastfed	Test Formula	0	0	0	0	0	0	0	0	0	#N/A	#N/A	#N/A	none
MGS	wilcox	HG4D.0474	0	#N/A	1	0	FALSE	#N/A	Breastfed	Test Formula	0	0	0	0	0	0	0	0	0	#N/A	#N/A	#N/A	none
MGS	wilcox	HG4D.0475	0	#N/A	1	0	FALSE	#N/A	Breastfed	Test Formula	0	0	0	0	0	0	0	0	0	#N/A	#N/A	#N/A	none
MGS	wilcox	HG4D.0476	0	#N/A	1	0	FALSE	#N/A	Breastfed	Test Formula	0	0	0	0	0	0	0	0	0	#N/A	#N/A	#N/A	none
MGS	wilcox	HG4D.0477	0	#N/A	1	0	FALSE	#N/A	Breastfed	Test Formula	0	0	0	0	0	0	0	0	0	#N/A	#N/A	#N/A	none
MGS	wilcox	HG4D.0478	0	#N/A	1	0	FALSE	#N/A	Breastfed	Test Formula	0	0	0	0	0	0	0	0	0	#N/A	#N/A	#N/A	none
MGS	wilcox	HG4D.0479	0	#N/A	1	0	FALSE	#N/A	Breastfed	Test Formula	0	0	0	0	0	0	0	0	0	#N/A	#N/A	#N/A	none
MGS	wilcox	HG4D.0480	0	#N/A	1	0	FALSE	#N/A	Breastfed	Test Formula	0	0	0	0	0	0	0	0	0	#N/A	#N/A	#N/A	none
MGS	wilcox	HG4D.0481	0.103448	0.0132111	0.0132111	0.00302589	FALSE	#N/A	Breastfed	Test Formula	0	0	0	0	0.00907766	0.15284	0	3	4	#N/A	0.0334031	0.762798	none
MGS	wilcox	HG4D.0482	0.0344828	0.157299	0.157299	0.0067342	FALSE	#N/A	Breastfed	Test Formula	0	0	0	0	0.0202026	0	0	1	0	#N/A	0.585875	#N/A	none
MGS	wilcox	HG4D.0483	0	#N/A	1	0	FALSE	#N/A	Breastfed	Test Formula	0	0	0	0	0	0	0	0	0	#N/A	#N/A	#N/A	none
MGS	wilcox	HG4D.0484	-0.00237812	0.967301	0.000361827	0.0445892	TRUE	0.995846	Breastfed	Test Formula	0	0	0	0.0668594	4.85987e-05	0	4	2	0	0.981719	0.000704681	#N/A	none
MGS	wilcox	HG4D.0485	0.0344828	0.157299	0.157299	0.0122941	FALSE	#N/A	Breastfed	Test Formula	0	0	0	0	0.0368823	0	0	1	0	#N/A	1.06959	#N/A	none
MGS	wilcox	HG4D.0486	0	#N/A	1	0	FALSE	#N/A	Breastfed	Test Formula	0	0	0	0	0	0	0	0	0	#N/A	#N/A	#N/A	none
MGS	wilcox	HG4D.0487	0	#N/A	1	0	FALSE	#N/A	Breastfed	Test Formula	0	0	0	0	0	0	0	0	0	#N/A	#N/A	#N/A	none
MGS	wilcox	HG4D.0488	0	#N/A	1	0	FALSE	#N/A	Breastfed	Test Formula	0	0	0	0	0	0	0	0	0	#N/A	#N/A	#N/A	none
MGS	wilcox	HG4D.0489	0	#N/A	1	0	FALSE	#N/A	Breastfed	Test Formula	0	0	0	0	0	0	0	0	0	#N/A	#N/A	#N/A	none
MGS	wilcox	HG4D.0490	0	#N/A	1	0	FALSE	#N/A	Breastfed	Test Formula	0	0	0	0	0	0	0	0	0	#N/A	#N/A	#N/A	none
MGS	wilcox	HG4D.0491	0.0344828	0.157299	0.157299	0.0138953	FALSE	#N/A	Breastfed	Test Formula	0	0	0	0	0.0416859	0	0	1	0	#N/A	1.20889	#N/A	none
MGS	wilcox	HG4D.0492	0	#N/A	1	0	FALSE	#N/A	Breastfed	Test Formula	0	0	0	0	0	0	0	0	0	#N/A	#N/A	#N/A	none
MGS	wilcox	HG4D.0493	0	#N/A	1	0	FALSE	#N/A	Breastfed	Test Formula	0	0	0	0	0	0	0	0	0	#N/A	#N/A	#N/A	none
MGS	wilcox	HG4D.0494	0.0178359	0.602896	0.0442627	0.0187593	FALSE	#N/A	Breastfed	Test Formula	0	0	0	6.85217e-06	0.0562641	0.0510071	1	1	2	0.000397426	1.63166	0.510071	none
MGS	wilcox	HG4D.0495	0	#N/A	1	0	FALSE	#N/A	Breastfed	Test Formula	0	0	0	0	0	0.0103672	0	0	1	#N/A	#N/A	0.207345	none
MGS	wilcox	HG4D.0496	0	#N/A	1	0	FALSE	#N/A	Breastfed	Test Formula	0	0	0	0	0	0	0	0	0	#N/A	#N/A	#N/A	none
MGS	wilcox	HG4D.0497	0	#N/A	1	0	FALSE	#N/A	Breastfed	Test Formula	0	0	0	0	0	0	0	0	0	#N/A	#N/A	#N/A	none
MGS	wilcox	HG4D.0498	0.0701546	0.187842	0.00120932	0.0109704	FALSE	#N/A	Breastfed	Test Formula	0	0	0	0.000106474	0.0326982	0.0547577	2	3	2	0.00308774	0.241391	0.547577	none
MGS	wilcox	HG4D.0499	0.0344828	0.157299	0.157299	6.76679e-05	FALSE	#N/A	Breastfed	Test Formula	0	0	0	0	0.000203004	0.00106801	0	1	1	#N/A	0.00588711	0.0213602	none
MGS	wilcox	HG4D.0500	0	#N/A	1	0	FALSE	#N/A	Breastfed	Test Formula	0	0	0	0	0	0	0	0	0	#N/A	#N/A	#N/A	none
MGS	wilcox	HG4D.0501	0	#N/A	1	0	FALSE	#N/A	Breastfed	Test Formula	0	0	0	0	0	0	0	0	0	#N/A	#N/A	#N/A	none
MGS	wilcox	HG4D.0502	0	#N/A	1	0	FALSE	#N/A	Breastfed	Test Formula	0	0	0	0	0	0	0	0	0	#N/A	#N/A	#N/A	none
MGS	wilcox	HG4D.0503	0	#N/A	1	0	FALSE	#N/A	Breastfed	Test Formula	0	0	0	0	0	0	0	0	0	#N/A	#N/A	#N/A	none
MGS	wilcox	HG4D.0504	0.0689655	0.195434	0.00120932	0.0784697	FALSE	#N/A	Breastfed	Test Formula	0	0	0	0.028498	0.178413	0.0705721	2	3	2	0.826441	0.753981	0.705721	none
MGS	wilcox	HG4D.0505	0	#N/A	1	0	FALSE	#N/A	Breastfed	Test Formula	0	0	0	0	0	0	0	0	0	#N/A	#N/A	#N/A	none
MGS	wilcox	HG4D.0506	0	#N/A	1	0	FALSE	#N/A	Breastfed	Test Formula	0	0	0	0	0	0	0	0	0	#N/A	#N/A	#N/A	none
MGS	wilcox	HG4D.0507	0	#N/A	1	0	FALSE	#N/A	Breastfed	Test Formula	0	0	0	0	0	0	0	0	0	#N/A	#N/A	#N/A	none
MGS	wilcox	HG4D.0508	0	#N/A	1	0	FALSE	#N/A	Breastfed	Test Formula	0	0	0	0	0	0	0	0	0	#N/A	#N/A	#N/A	none
MGS	wilcox	HG4D.0509	0	#N/A	1	0	FALSE	#N/A	Breastfed	Test Formula	0	0	0	0	0	0	0	0	0	#N/A	#N/A	#N/A	none
MGS	wilcox	HG4D.0510	0	#N/A	1	0	FALSE	#N/A	Breastfed	Test Formula	0	0	0	0	0	0	0	0	0	#N/A	#N/A	#N/A	none
MGS	wilcox	HG4D.0511	0	#N/A	1	0	FALSE	#N/A	Breastfed	Test Formula	0	0	0	0	0	0.00495337	0	0	1	#N/A	#N/A	0.0990674	none
MGS	wilcox	HG4D.0512	0	#N/A	1	0	FALSE	#N/A	Breastfed	Test Formula	0	0	0	0	0	0	0	0	0	#N/A	#N/A	#N/A	none
MGS	wilcox	HG4D.0513	-0.00118906	0.977277	0.0132111	0.0624466	FALSE	#N/A	Breastfed	Test Formula	0	0	0	0.0933333	0.000673339	0	2	1	0	2.70666	0.0195268	#N/A	none
MGS	wilcox	HG4D.0514	0	#N/A	1	0	FALSE	#N/A	Breastfed	Test Formula	0	0	0	0	0	0	0	0	0	#N/A	#N/A	#N/A	none
MGS	wilcox	HG4D.0515	0	#N/A	1	0	FALSE	#N/A	Breastfed	Test Formula	0	0	0	0	0	0	0	0	0	#N/A	#N/A	#N/A	none
MGS	wilcox	HG4D.0516	0	#N/A	1	0	FALSE	#N/A	Breastfed	Test Formula	0	0	0	0	0	0	0	0	0	#N/A	#N/A	#N/A	none
MGS	wilcox	HG4D.0517	0	#N/A	1	0	FALSE	#N/A	Breastfed	Test Formula	0	0	0	0	0	0	0	0	0	#N/A	#N/A	#N/A	none
MGS	wilcox	HG4D.0518	0	#N/A	1	0	FALSE	#N/A	Breastfed	Test Formula	0	0	0	0	0	0	0	0	0	#N/A	#N/A	#N/A	none
MGS	wilcox	HG4D.0519	0	#N/A	1	0	FALSE	#N/A	Breastfed	Test Formula	0	0	0	0	0	0	0	0	0	#N/A	#N/A	#N/A	none
MGS	wilcox	HG4D.0520	0.0879905	0.066354	0.00400087	0.00779882	FALSE	#N/A	Breastfed	Test Formula	0	0	0	0.000764055	0.0218684	0	1	3	0	0.0443152	0.182614	#N/A	none
MGS	wilcox	HG4D.0521	0.0344828	0.157299	0.157299	0.00222111	FALSE	#N/A	Breastfed	Test Formula	0	0	0	0	0.00666332	0.545412	0	1	1	#N/A	0.193236	10.9082	none
MGS	wilcox	HG4D.0522	0	#N/A	1	0	FALSE	#N/A	Breastfed	Test Formula	0	0	0	0	0	0	0	0	0	#N/A	#N/A	#N/A	none
MGS	wilcox	HG4D.0523	0	#N/A	1	0	FALSE	#N/A	Breastfed	Test Formula	0	0	0	0	0	0.126171	0	0	1	#N/A	#N/A	2.52342	none
MGS	wilcox	HG4D.0524	0	#N/A	1	0	FALSE	#N/A	Breastfed	Test Formula	0	0	0	0	0	0.00093238	0	0	2	#N/A	#N/A	0.0093238	none
MGS	wilcox	HG4D.0525	0	#N/A	1	0	FALSE	#N/A	Breastfed	Test Formula	0	0	0	0	0	0	0	0	0	#N/A	#N/A	#N/A	none
MGS	wilcox	HG4D.0526	0	#N/A	1	0	FALSE	#N/A	Breastfed	Test Formula	0	0	0	0	0	0	0	0	0	#N/A	#N/A	#N/A	none
MGS	wilcox	HG4D.0527	0.0166468	0.627281	0.0442627	1.55161e-05	FALSE	#N/A	Breastfed	Test Formula	0	0	0	1.79682e-05	1.0612e-05	0	1	1	0	0.00104215	0.000307748	#N/A	none
MGS	wilcox	HG4D.0528	0	#N/A	1	0	FALSE	#N/A	Breastfed	Test Formula	0	0	0	0	0	0	0	0	0	#N/A	#N/A	#N/A	none
MGS	wilcox	HG4D.0529	0.0344828	0.157299	0.157299	0.000270082	FALSE	#N/A	Breastfed	Test Formula	0	0	0	0	0.000810246	0	0	1	0	#N/A	0.0234971	#N/A	none
MGS	wilcox	HG4D.0530	0	#N/A	1	0	FALSE	#N/A	Breastfed	Test Formula	0	0	0	0	0	0	0	0	0	#N/A	#N/A	#N/A	none
MGS	wilcox	HG4D.0531	0	#N/A	1	0	FALSE	#N/A	Breastfed	Test Formula	0	0	0	0	0	0	0	0	0	#N/A	#N/A	#N/A	none
MGS	wilcox	HG4D.0532	0	#N/A	1	0	FALSE	#N/A	Breastfed	Test Formula	0	0	0	0	0	0.00114912	0	0	1	#N/A	#N/A	0.0229823	none
MGS	wilcox	HG4D.0533	0	#N/A	1	0	FALSE	#N/A	Breastfed	Test Formula	0	0	0	0	0	0	0	0	0	#N/A	#N/A	#N/A	none
MGS	wilcox	HG4D.0534	0	#N/A	1	0	FALSE	#N/A	Breastfed	Test Formula	0	0	0	0	0	0.00435903	0	0	1	#N/A	#N/A	0.0871805	none
MGS	wilcox	HG4D.0535	0	#N/A	1	0	FALSE	#N/A	Breastfed	Test Formula	0	0	0	0	0	0	0	0	0	#N/A	#N/A	#N/A	none
MGS	wilcox	HG4D.0536	0	#N/A	1	0	FALSE	#N/A	Breastfed	Test Formula	0	0	0	0	0	0	0	0	0	#N/A	#N/A	#N/A	none
MGS	wilcox	HG4D.0537	0	#N/A	1	0	FALSE	#N/A	Breastfed	Test Formula	0	0	0	0	0	0	0	0	0	#N/A	#N/A	#N/A	none
MGS	wilcox	HG4D.0538	0.326397	0.00807814	4.84883e-16	0.657983	TRUE	0.0295208	Breastfed	Test Formula	0	0.143946	0.313406	0.422153	1.12964	1.76804	23	20	14	0.175434	0.320045	0.348533	none
MGS	wilcox	HG4D.0539	0	#N/A	1	0	FALSE	#N/A	Breastfed	Test Formula	0	0	0	0	0	0	0	0	0	#N/A	#N/A	#N/A	none
MGS	wilcox	HG4D.0540	0	#N/A	1	0	FALSE	#N/A	Breastfed	Test Formula	0	0	0	0	0	0	0	0	0	#N/A	#N/A	#N/A	none
MGS	wilcox	HG4D.0541	0	#N/A	1	0	FALSE	#N/A	Breastfed	Test Formula	0	0	0	0	0	0	0	0	0	#N/A	#N/A	#N/A	none
MGS	wilcox	HG4D.0542	0	#N/A	1	0	FALSE	#N/A	Breastfed	Test Formula	0	0	0	0	0	0	0	0	0	#N/A	#N/A	#N/A	none
MGS	wilcox	HG4D.0543	0	#N/A	1	0	FALSE	#N/A	Breastfed	Test Formula	0	0	0	0	0	0	0	0	0	#N/A	#N/A	#N/A	none
MGS	wilcox	HG4D.0544	0	#N/A	1	0	FALSE	#N/A	Breastfed	Test Formula	0	0	0	0	0	0	0	0	0	#N/A	#N/A	#N/A	none
MGS	wilcox	HG4D.0545	0	#N/A	1	0	FALSE	#N/A	Breastfed	Test Formula	0	0	0	0	0	0	0	0	0	#N/A	#N/A	#N/A	none
MGS	wilcox	HG4D.0546	0	#N/A	1	0	FALSE	#N/A	Breastfed	Test Formula	0	0	0	0	0	0	0	0	0	#N/A	#N/A	#N/A	none
MGS	wilcox	HG4D.0547	0	#N/A	1	0	FALSE	#N/A	Breastfed	Test Formula	0	0	0	0	0	0	0	0	0	#N/A	#N/A	#N/A	none
MGS	wilcox	HG4D.0548	0	#N/A	1	0	FALSE	#N/A	Breastfed	Test Formula	0	0	0	0	0	0.000482206	0	0	1	#N/A	#N/A	0.00964413	none
MGS	wilcox	HG4D.0549	0	#N/A	1	0	FALSE	#N/A	Breastfed	Test Formula	0	0	0	0	0	0	0	0	0	#N/A	#N/A	#N/A	none
MGS	wilcox	HG4D.0550	0	#N/A	1	0	FALSE	#N/A	Breastfed	Test Formula	0	0	0	0	0	0	0	0	0	#N/A	#N/A	#N/A	none
MGS	wilcox	HG4D.0551	0	#N/A	1	0	FALSE	#N/A	Breastfed	Test Formula	0	0	0	0	0	0	0	0	0	#N/A	#N/A	#N/A	none
MGS	wilcox	HG4D.0552	0	#N/A	1	0	FALSE	#N/A	Breastfed	Test Formula	0	0	0	0	0	0	0	0	0	#N/A	#N/A	#N/A	none
MGS	wilcox	HG4D.0553	0	#N/A	1	0	FALSE	#N/A	Breastfed	Test Formula	0	0	0	0	0	0	0	0	0	#N/A	#N/A	#N/A	none
MGS	wilcox	HG4D.0554	0	#N/A	1	0	FALSE	#N/A	Breastfed	Test Formula	0	0	0	0	0	0	0	0	0	#N/A	#N/A	#N/A	none
MGS	wilcox	HG4D.0555	0	#N/A	1	0	FALSE	#N/A	Breastfed	Test Formula	0	0	0	0	0	0.00291174	0	0	1	#N/A	#N/A	0.0582348	none
MGS	wilcox	HG4D.0556	0	#N/A	1	0	FALSE	#N/A	Breastfed	Test Formula	0	0	0	0	0	0	0	0	0	#N/A	#N/A	#N/A	none
MGS	wilcox	HG4D.0557	0	#N/A	1	0	FALSE	#N/A	Breastfed	Test Formula	0	0	0	0	0	0	0	0	0	#N/A	#N/A	#N/A	none
MGS	wilcox	HG4D.0558	0.0689655	0.0442627	0.0442627	0.000117143	FALSE	#N/A	Breastfed	Test Formula	0	0	0	0	0.000351429	0	0	2	0	#N/A	0.00509572	#N/A	none
MGS	wilcox	HG4D.0559	-0.140904	0.280884	1.95399e-14	0.0297688	TRUE	0.411804	Breastfed	Test Formula	0.00389578	0.00185592	0.00187741	0.037108	0.0150904	0.00400674	43	20	14	0.0145365	0.0104366	0.00357769	none
MGS	wilcox	HG4D.0560	0	#N/A	1	0	FALSE	#N/A	Breastfed	Test Formula	0	0	0	0	0	0	0	0	0	#N/A	#N/A	#N/A	none
MGS	wilcox	HG4D.0561	0.0344828	0.157299	0.157299	0.000794023	FALSE	#N/A	Breastfed	Test Formula	0	0	0	0	0.00238207	0	0	1	0	#N/A	0.06908	#N/A	none
MGS	wilcox	HG4D.0562	0	#N/A	1	0	FALSE	#N/A	Breastfed	Test Formula	0	0	0	0	0	0	0	0	0	#N/A	#N/A	#N/A	none
MGS	wilcox	HG4D.0563	0	#N/A	1	0	FALSE	#N/A	Breastfed	Test Formula	0	0	0	0	0	0	0	0	0	#N/A	#N/A	#N/A	none
MGS	wilcox	HG4D.0564	0	#N/A	1	0	FALSE	#N/A	Breastfed	Test Formula	0	0	0	0	0	0	0	0	0	#N/A	#N/A	#N/A	none
MGS	wilcox	HG4D.0565	0	#N/A	1	0	FALSE	#N/A	Breastfed	Test Formula	0	0	0	0	0	0	0	0	0	#N/A	#N/A	#N/A	none
MGS	wilcox	HG4D.0566	0	#N/A	1	0	FALSE	#N/A	Breastfed	Test Formula	0	0	0	0	0	0	0	0	0	#N/A	#N/A	#N/A	none
MGS	wilcox	HG4D.0567	0	#N/A	1	0	FALSE	#N/A	Breastfed	Test Formula	0	0	0	0	0	0	0	0	0	#N/A	#N/A	#N/A	none
MGS	wilcox	HG4D.0568	0	#N/A	1	0	FALSE	#N/A	Breastfed	Test Formula	0	0	0	0	0	0	0	0	0	#N/A	#N/A	#N/A	none
MGS	wilcox	HG4D.0569	0	#N/A	1	0	FALSE	#N/A	Breastfed	Test Formula	0	0	0	0	0	0	0	0	0	#N/A	#N/A	#N/A	none
MGS	wilcox	HG4D.0570	0	#N/A	1	0	FALSE	#N/A	Breastfed	Test Formula	0	0	0	0	0	0	0	0	0	#N/A	#N/A	#N/A	none
MGS	wilcox	HG4D.0571	0	#N/A	1	0	FALSE	#N/A	Breastfed	Test Formula	0	0	0	0	0	0.00628571	0	0	1	#N/A	#N/A	0.125714	none
MGS	wilcox	HG4D.0572	0	#N/A	1	0	FALSE	#N/A	Breastfed	Test Formula	0	0	0	0	0	0	0	0	0	#N/A	#N/A	#N/A	none
MGS	wilcox	HG4D.0573	0	#N/A	1	0	FALSE	#N/A	Breastfed	Test Formula	0	0	0	0	0	0	0	0	0	#N/A	#N/A	#N/A	none
MGS	wilcox	HG4D.0574	0.133769	0.143371	1.42931e-10	0.416961	TRUE	0.245576	Breastfed	Test Formula	0	0	0.170865	0.0758338	1.09921	2.04379	9	8	13	0.0775208	0.401436	1.34539	none
MGS	wilcox	HG4D.0575	0	#N/A	1	0	FALSE	#N/A	Breastfed	Test Formula	0	0	0	0	0	0	0	0	0	#N/A	#N/A	#N/A	none
MGS	wilcox	HG4D.0576	0	#N/A	1	0	FALSE	#N/A	Breastfed	Test Formula	0	0	0	0	0	4.70402e-05	0	0	1	#N/A	#N/A	0.000940804	none
MGS	wilcox	HG4D.0577	0	#N/A	1	0	FALSE	#N/A	Breastfed	Test Formula	0	0	0	0	0	0	0	0	0	#N/A	#N/A	#N/A	none
MGS	wilcox	HG4D.0578	0	#N/A	1	0	FALSE	#N/A	Breastfed	Test Formula	0	0	0	0	0	0	0	0	0	#N/A	#N/A	#N/A	none
MGS	wilcox	HG4D.0579	0.113555	0.136431	6.5437e-07	0.646346	TRUE	0.236026	Breastfed	Test Formula	0	0	0	0.896465	0.146109	1.41235	5	6	5	5.24098	0.377892	0.370302	none
MGS	wilcox	HG4D.0580	0	#N/A	1	0	FALSE	#N/A	Breastfed	Test Formula	0	0	0	0	0	0	0	0	0	#N/A	#N/A	#N/A	none
MGS	wilcox	HG4D.0581	0	#N/A	1	0	FALSE	#N/A	Breastfed	Test Formula	0	0	0	0	0	0	0	0	0	#N/A	#N/A	#N/A	none
MGS	wilcox	HG4D.0582	0	#N/A	1	0	FALSE	#N/A	Breastfed	Test Formula	0	0	0	0	0	0	0	0	0	#N/A	#N/A	#N/A	none
MGS	wilcox	HG4D.0583	0.505351	5.39313e-07	5.33073e-14	0.00205572	TRUE	3.11004e-05	Breastfed	Test Formula	0	0.00051477	0.000711759	0.000393747	0.00537966	0.00131598	5	17	12	0.00178637	0.00178815	0.0015601	none
MGS	wilcox	HG4D.0584	0	#N/A	1	0	FALSE	#N/A	Breastfed	Test Formula	0	0	0	0	0	0	0	0	0	#N/A	#N/A	#N/A	none
MGS	wilcox	HG4D.0585	0	#N/A	1	0	FALSE	#N/A	Breastfed	Test Formula	0	0	0	0	0	0	0	0	0	#N/A	#N/A	#N/A	none
MGS	wilcox	HG4D.0586	0	#N/A	1	0	FALSE	#N/A	Breastfed	Test Formula	0	0	0	0	0	0	0	0	0	#N/A	#N/A	#N/A	none
MGS	wilcox	HG4D.0587	0	#N/A	1	0	FALSE	#N/A	Breastfed	Test Formula	0	0	0	0	0	0	0	0	0	#N/A	#N/A	#N/A	none
MGS	wilcox	HG4D.0588	0	#N/A	1	0	FALSE	#N/A	Breastfed	Test Formula	0	0	0	0	0	0	0	0	0	#N/A	#N/A	#N/A	none
MGS	wilcox	HG4D.0589	0	#N/A	1	0	FALSE	#N/A	Breastfed	Test Formula	0	0	0	0	0	0	0	0	0	#N/A	#N/A	#N/A	none
MGS	wilcox	HG4D.0590	0.0344828	0.157299	0.157299	0.00406622	FALSE	#N/A	Breastfed	Test Formula	0	0	0	0	0.0121987	0	0	1	0	#N/A	0.353761	#N/A	none
MGS	wilcox	HG4D.0591	0	#N/A	1	0	FALSE	#N/A	Breastfed	Test Formula	0	0	0	0	0	0	0	0	0	#N/A	#N/A	#N/A	none
MGS	wilcox	HG4D.0592	0	#N/A	1	0	FALSE	#N/A	Breastfed	Test Formula	0	0	0	0	0	0	0	0	0	#N/A	#N/A	#N/A	none
MGS	wilcox	HG4D.0593	0	#N/A	1	0	FALSE	#N/A	Breastfed	Test Formula	0	0	0	0	0	0	0	0	0	#N/A	#N/A	#N/A	none
MGS	wilcox	HG4D.0594	0	#N/A	1	0	FALSE	#N/A	Breastfed	Test Formula	0	0	0	0	0	0	0	0	0	#N/A	#N/A	#N/A	none
MGS	wilcox	HG4D.0595	0	#N/A	1	0	FALSE	#N/A	Breastfed	Test Formula	0	0	0	0	0	0.00481286	0	0	1	#N/A	#N/A	0.0962572	none
MGS	wilcox	HG4D.0596	0	#N/A	1	0	FALSE	#N/A	Breastfed	Test Formula	0	0	0	0	0	0	0	0	0	#N/A	#N/A	#N/A	none
MGS	wilcox	HG4D.0597	0.0856124	0.0740341	0.00400087	0.000493824	FALSE	#N/A	Breastfed	Test Formula	0	0	0	0.000130889	0.0012197	0.000274717	1	3	1	0.00759155	0.00673126	0.00549434	none
MGS	wilcox	HG4D.0598	0	#N/A	1	0	FALSE	#N/A	Breastfed	Test Formula	0	0	0	0	0	0	0	0	0	#N/A	#N/A	#N/A	none
MGS	wilcox	HG4D.0599	0	#N/A	1	0	FALSE	#N/A	Breastfed	Test Formula	0	0	0	0	0	0	0	0	0	#N/A	#N/A	#N/A	none
MGS	wilcox	HG4D.0600	0	#N/A	1	0	FALSE	#N/A	Breastfed	Test Formula	0	0	0	0	0	0	0	0	0	#N/A	#N/A	#N/A	none
MGS	wilcox	HG4D.0601	0	#N/A	1	0	FALSE	#N/A	Breastfed	Test Formula	0	0	0	0	0	0	0	0	0	#N/A	#N/A	#N/A	none
MGS	wilcox	HG4D.0602	0	#N/A	1	0	FALSE	#N/A	Breastfed	Test Formula	0	0	0	0	0	0	0	0	0	#N/A	#N/A	#N/A	none
MGS	wilcox	HG4D.0603	0	#N/A	1	0	FALSE	#N/A	Breastfed	Test Formula	0	0	0	0	0	0.019149	0	0	1	#N/A	#N/A	0.38298	none
MGS	wilcox	HG4D.0604	0	#N/A	1	0	FALSE	#N/A	Breastfed	Test Formula	0	0	0	0	0	0	0	0	0	#N/A	#N/A	#N/A	none
MGS	wilcox	HG4D.0605	0	#N/A	1	0	FALSE	#N/A	Breastfed	Test Formula	0	0	0	0	0	0	0	0	0	#N/A	#N/A	#N/A	none
MGS	wilcox	HG4D.0606	0	#N/A	1	0	FALSE	#N/A	Breastfed	Test Formula	0	0	0	0	0	0	0	0	0	#N/A	#N/A	#N/A	none
MGS	wilcox	HG4D.0607	0	#N/A	1	0	FALSE	#N/A	Breastfed	Test Formula	0	0	0	0	0	0	0	0	0	#N/A	#N/A	#N/A	none
MGS	wilcox	HG4D.0608	0	#N/A	1	0	FALSE	#N/A	Breastfed	Test Formula	0	0	0	0	0	0.034764	0	0	2	#N/A	#N/A	0.34764	none
MGS	wilcox	HG4D.0609	0	#N/A	1	0	FALSE	#N/A	Breastfed	Test Formula	0	0	0	0	0	0	0	0	0	#N/A	#N/A	#N/A	none
MGS	wilcox	HG4D.0610	0	#N/A	1	0	FALSE	#N/A	Breastfed	Test Formula	0	0	0	0	0	0	0	0	0	#N/A	#N/A	#N/A	none
MGS	wilcox	HG4D.0611	0.0689655	0.0442627	0.0442627	3.59678e-05	FALSE	#N/A	Breastfed	Test Formula	0	0	0	0	0.000107903	0.00158938	0	2	2	#N/A	0.0015646	0.0158938	none
MGS	wilcox	HG4D.0612	0	#N/A	1	0	FALSE	#N/A	Breastfed	Test Formula	0	0	0	0	0	0	0	0	0	#N/A	#N/A	#N/A	none
MGS	wilcox	HG4D.0613	0	#N/A	1	0	FALSE	#N/A	Breastfed	Test Formula	0	0	0	0	0	0	0	0	0	#N/A	#N/A	#N/A	none
MGS	wilcox	HG4D.0614	0	#N/A	1	0	FALSE	#N/A	Breastfed	Test Formula	0	0	0	0	0	0	0	0	0	#N/A	#N/A	#N/A	none
MGS	wilcox	HG4D.0615	0	#N/A	1	0	FALSE	#N/A	Breastfed	Test Formula	0	0	0	0	0	0	0	0	0	#N/A	#N/A	#N/A	none
MGS	wilcox	HG4D.0616	0	#N/A	1	0	FALSE	#N/A	Breastfed	Test Formula	0	0	0	0	0	0	0	0	0	#N/A	#N/A	#N/A	none
MGS	wilcox	HG4D.0617	0	#N/A	1	0	FALSE	#N/A	Breastfed	Test Formula	0	0	0	0	0	0	0	0	0	#N/A	#N/A	#N/A	none
MGS	wilcox	HG4D.0618	0	#N/A	1	0	FALSE	#N/A	Breastfed	Test Formula	0	0	0	0	0	0	0	0	0	#N/A	#N/A	#N/A	none
MGS	wilcox	HG4D.0619	0.223543	0.000733391	3.08509e-05	0.14043	TRUE	0.00551637	Breastfed	Test Formula	0	0	0	0.000169861	0.420949	0.01888	1	7	5	0.00985192	0.0028458	0.016877	none
MGS	wilcox	HG4D.0620	0	#N/A	1	0	FALSE	#N/A	Breastfed	Test Formula	0	0	0	0	0	0	0	0	0	#N/A	#N/A	#N/A	none
MGS	wilcox	HG4D.0621	0	#N/A	1	0	FALSE	#N/A	Breastfed	Test Formula	0	0	0	0	0	0	0	0	0	#N/A	#N/A	#N/A	none
MGS	wilcox	HG4D.0622	0	#N/A	1	0	FALSE	#N/A	Breastfed	Test Formula	0	0	0	0	0	0	0	0	0	#N/A	#N/A	#N/A	none
MGS	wilcox	HG4D.0623	0	#N/A	1	0	FALSE	#N/A	Breastfed	Test Formula	0	0	0	0	0	0	0	0	0	#N/A	#N/A	#N/A	none
MGS	wilcox	HG4D.0624	0	#N/A	1	0	FALSE	#N/A	Breastfed	Test Formula	0	0	0	0	0	0	0	0	0	#N/A	#N/A	#N/A	none
MGS	wilcox	HG4D.0625	0	#N/A	1	0	FALSE	#N/A	Breastfed	Test Formula	0	0	0	0	0	0	0	0	0	#N/A	#N/A	#N/A	none
MGS	wilcox	HG4D.0626	0	#N/A	1	0	FALSE	#N/A	Breastfed	Test Formula	0	0	0	0	0	0	0	0	0	#N/A	#N/A	#N/A	none
MGS	wilcox	HG4D.0627	0	#N/A	1	0	FALSE	#N/A	Breastfed	Test Formula	0	0	0	0	0	0	0	0	0	#N/A	#N/A	#N/A	none
MGS	wilcox	HG4D.0628	0	#N/A	1	0	FALSE	#N/A	Breastfed	Test Formula	0	0	0	0	0	0	0	0	0	#N/A	#N/A	#N/A	none
MGS	wilcox	HG4D.0629	0.137931	0.00400087	0.00400087	0.00333291	FALSE	#N/A	Breastfed	Test Formula	0	0	0	0	0.00999872	0.0162825	0	4	7	#N/A	0.0737239	0.0145374	none
MGS	wilcox	HG4D.0630	0	#N/A	1	0	FALSE	#N/A	Breastfed	Test Formula	0	0	0	0	0	0	0	0	0	#N/A	#N/A	#N/A	none
MGS	wilcox	HG4D.0631	0.0344828	0.157299	0.157299	1.33568e-05	FALSE	#N/A	Breastfed	Test Formula	0	0	0	0	4.00705e-05	0	0	1	0	#N/A	0.00116204	#N/A	none
MGS	wilcox	HG4D.0632	0.0344828	0.157299	0.157299	0.0145109	FALSE	#N/A	Breastfed	Test Formula	0	0	0	0	0.0435327	0	0	1	0	#N/A	1.26245	#N/A	none
MGS	wilcox	HG4D.0633	0	#N/A	1	0	FALSE	#N/A	Breastfed	Test Formula	0	0	0	0	0	0	0	0	0	#N/A	#N/A	#N/A	none
MGS	wilcox	HG4D.0634	0	#N/A	1	0	FALSE	#N/A	Breastfed	Test Formula	0	0	0	0	0	0	0	0	0	#N/A	#N/A	#N/A	none
MGS	wilcox	HG4D.0635	0	#N/A	1	0	FALSE	#N/A	Breastfed	Test Formula	0	0	0	0	0	4.94717e-05	0	0	1	#N/A	#N/A	0.000989433	none
MGS	wilcox	HG4D.0636	0	#N/A	1	0	FALSE	#N/A	Breastfed	Test Formula	0	0	0	0	0	0	0	0	0	#N/A	#N/A	#N/A	none
MGS	wilcox	HG4D.0637	0	#N/A	1	0	FALSE	#N/A	Breastfed	Test Formula	0	0	0	0	0	0	0	0	0	#N/A	#N/A	#N/A	none
MGS	wilcox	HG4D.0638	0	#N/A	1	0	FALSE	#N/A	Breastfed	Test Formula	0	0	0	0	0	0	0	0	0	#N/A	#N/A	#N/A	none
MGS	wilcox	HG4D.0639	0	#N/A	1	0	FALSE	#N/A	Breastfed	Test Formula	0	0	0	0	0	0	0	0	0	#N/A	#N/A	#N/A	none
MGS	wilcox	HG4D.0640	0	#N/A	1	0	FALSE	#N/A	Breastfed	Test Formula	0	0	0	0	0	0	0	0	0	#N/A	#N/A	#N/A	none
MGS	wilcox	HG4D.0641	0	#N/A	1	0	FALSE	#N/A	Breastfed	Test Formula	0	0	0	0	0	0	0	0	0	#N/A	#N/A	#N/A	none
MGS	wilcox	HG4D.0642	0	#N/A	1	0	FALSE	#N/A	Breastfed	Test Formula	0	0	0	0	0	0	0	0	0	#N/A	#N/A	#N/A	none
MGS	wilcox	HG4D.0643	0	#N/A	1	0	FALSE	#N/A	Breastfed	Test Formula	0	0	0	0	0	0	0	0	0	#N/A	#N/A	#N/A	none
MGS	wilcox	HG4D.0644	0	#N/A	1	0	FALSE	#N/A	Breastfed	Test Formula	0	0	0	0	0	0	0	0	0	#N/A	#N/A	#N/A	none
MGS	wilcox	HG4D.0645	0	#N/A	1	0	FALSE	#N/A	Breastfed	Test Formula	0	0	0	0	0	0	0	0	0	#N/A	#N/A	#N/A	none
MGS	wilcox	HG4D.0646	0	#N/A	1	0	FALSE	#N/A	Breastfed	Test Formula	0	0	0	0	0	0	0	0	0	#N/A	#N/A	#N/A	none
MGS	wilcox	HG4D.0647	0	#N/A	1	0	FALSE	#N/A	Breastfed	Test Formula	0	0	0	0	0	0	0	0	0	#N/A	#N/A	#N/A	none
MGS	wilcox	HG4D.0648	0	#N/A	1	0	FALSE	#N/A	Breastfed	Test Formula	0	0	0	0	0	0	0	0	0	#N/A	#N/A	#N/A	none
MGS	wilcox	HG4D.0649	0	#N/A	1	0	FALSE	#N/A	Breastfed	Test Formula	0	0	0	0	0	0	0	0	0	#N/A	#N/A	#N/A	none
MGS	wilcox	HG4D.0650	0	#N/A	1	0	FALSE	#N/A	Breastfed	Test Formula	0	0	0	0	0	0	0	0	0	#N/A	#N/A	#N/A	none
MGS	wilcox	HG4D.0651	0	#N/A	1	0	FALSE	#N/A	Breastfed	Test Formula	0	0	0	0	0	0.00156683	0	0	1	#N/A	#N/A	0.0313365	none
MGS	wilcox	HG4D.0652	0	#N/A	1	0	FALSE	#N/A	Breastfed	Test Formula	0	0	0	0	0	0	0	0	0	#N/A	#N/A	#N/A	none
MGS	wilcox	HG4D.0653	0	#N/A	1	0	FALSE	#N/A	Breastfed	Test Formula	0	0	0	0	0	0	0	0	0	#N/A	#N/A	#N/A	none
MGS	wilcox	HG4D.0654	0	#N/A	1	0	FALSE	#N/A	Breastfed	Test Formula	0	0	0	0	0	0	0	0	0	#N/A	#N/A	#N/A	none
MGS	wilcox	HG4D.0655	0.0879905	0.066354	0.00400087	0.00857935	FALSE	#N/A	Breastfed	Test Formula	0	0	0	1.76156e-05	0.0257028	0.0383353	1	3	3	0.00102171	0.207214	0.194988	none
MGS	wilcox	HG4D.0656	0	#N/A	1	0	FALSE	#N/A	Breastfed	Test Formula	0	0	0	0	0	0	0	0	0	#N/A	#N/A	#N/A	none
MGS	wilcox	HG4D.0657	0	#N/A	1	0	FALSE	#N/A	Breastfed	Test Formula	0	0	0	0	0	0	0	0	0	#N/A	#N/A	#N/A	none
MGS	wilcox	HG4D.0658	0	#N/A	1	0	FALSE	#N/A	Breastfed	Test Formula	0	0	0	0	0	0	0	0	0	#N/A	#N/A	#N/A	none
MGS	wilcox	HG4D.0659	0	#N/A	1	0	FALSE	#N/A	Breastfed	Test Formula	0	0	0	0	0	0	0	0	0	#N/A	#N/A	#N/A	none
MGS	wilcox	HG4D.0660	0	#N/A	1	0	FALSE	#N/A	Breastfed	Test Formula	0	0	0	0	0	0	0	0	0	#N/A	#N/A	#N/A	none
MGS	wilcox	HG4D.0661	0	#N/A	1	0	FALSE	#N/A	Breastfed	Test Formula	0	0	0	0	0	0	0	0	0	#N/A	#N/A	#N/A	none
MGS	wilcox	HG4D.0662	0	#N/A	1	0	FALSE	#N/A	Breastfed	Test Formula	0	0	0	0	0	0	0	0	0	#N/A	#N/A	#N/A	none
MGS	wilcox	HG4D.0663	0	#N/A	1	0	FALSE	#N/A	Breastfed	Test Formula	0	0	0	0	0	0	0	0	0	#N/A	#N/A	#N/A	none
MGS	wilcox	HG4D.0664	0	#N/A	1	0	FALSE	#N/A	Breastfed	Test Formula	0	0	0	0	0	0	0	0	0	#N/A	#N/A	#N/A	none
MGS	wilcox	HG4D.0665	0	#N/A	1	0	FALSE	#N/A	Breastfed	Test Formula	0	0	0	0	0	0	0	0	0	#N/A	#N/A	#N/A	none
MGS	wilcox	HG4D.0666	0	#N/A	1	0	FALSE	#N/A	Breastfed	Test Formula	0	0	0	0	0	0	0	0	0	#N/A	#N/A	#N/A	none
MGS	wilcox	HG4D.0667	0	#N/A	1	0	FALSE	#N/A	Breastfed	Test Formula	0	0	0	0	0	0	0	0	0	#N/A	#N/A	#N/A	none
MGS	wilcox	HG4D.0668	0	#N/A	1	0	FALSE	#N/A	Breastfed	Test Formula	0	0	0	0	0	0	0	0	0	#N/A	#N/A	#N/A	none
MGS	wilcox	HG4D.0669	0	#N/A	1	0	FALSE	#N/A	Breastfed	Test Formula	0	0	0	0	0	0.000106254	0	0	1	#N/A	#N/A	0.00212508	none
MGS	wilcox	HG4D.0670	0	#N/A	1	0	FALSE	#N/A	Breastfed	Test Formula	0	0	0	0	0	0	0	0	0	#N/A	#N/A	#N/A	none
MGS	wilcox	HG4D.0671	0	#N/A	1	0	FALSE	#N/A	Breastfed	Test Formula	0	0	0	0	0	0	0	0	0	#N/A	#N/A	#N/A	none
MGS	wilcox	HG4D.0672	0	#N/A	1	0	FALSE	#N/A	Breastfed	Test Formula	0	0	0	0	0	0	0	0	0	#N/A	#N/A	#N/A	none
MGS	wilcox	HG4D.0673	0	#N/A	1	0	FALSE	#N/A	Breastfed	Test Formula	0	0	0	0	0	0.00019519	0	0	1	#N/A	#N/A	0.00390381	none
MGS	wilcox	HG4D.0674	0	#N/A	1	0	FALSE	#N/A	Breastfed	Test Formula	0	0	0	0	0	0	0	0	0	#N/A	#N/A	#N/A	none
MGS	wilcox	HG4D.0675	0	#N/A	1	0	FALSE	#N/A	Breastfed	Test Formula	0	0	0	0	0	0	0	0	0	#N/A	#N/A	#N/A	none
MGS	wilcox	HG4D.0676	0.0344828	0.157299	0.157299	0.00756024	FALSE	#N/A	Breastfed	Test Formula	0	0	0	0	0.0226807	0.00293925	0	1	1	#N/A	0.657741	0.0587849	none
MGS	wilcox	HG4D.0677	0.0344828	0.157299	0.157299	1.53086e-05	FALSE	#N/A	Breastfed	Test Formula	0	0	0	0	4.59257e-05	0	0	1	0	#N/A	0.00133185	#N/A	none
MGS	wilcox	HG4D.0678	0	#N/A	1	0	FALSE	#N/A	Breastfed	Test Formula	0	0	0	0	0	0	0	0	0	#N/A	#N/A	#N/A	none
MGS	wilcox	HG4D.0679	0	#N/A	1	0	FALSE	#N/A	Breastfed	Test Formula	0	0	0	0	0	0.000200015	0	0	1	#N/A	#N/A	0.00400029	none
MGS	wilcox	HG4D.0680	-0.0665874	0.501755	2.77101e-13	0.00111052	TRUE	0.624143	Breastfed	Test Formula	0	0	0	0.000622142	0.00208727	0.000143934	16	5	3	0.000903566	0.00711391	0.0011233	none
MGS	wilcox	HG4D.0681	0	#N/A	1	0	FALSE	#N/A	Breastfed	Test Formula	0	0	0	0	0	0	0	0	0	#N/A	#N/A	#N/A	none
MGS	wilcox	HG4D.0682	0	#N/A	1	0	FALSE	#N/A	Breastfed	Test Formula	0	0	0	0	0	0	0	0	0	#N/A	#N/A	#N/A	none
MGS	wilcox	HG4D.0683	0	#N/A	1	0	FALSE	#N/A	Breastfed	Test Formula	0	0	0	0	0	0	0	0	0	#N/A	#N/A	#N/A	none
MGS	wilcox	HG4D.0684	0.103448	0.0132111	0.0132111	0.165557	FALSE	#N/A	Breastfed	Test Formula	0	0	0	0	0.49667	1.54701	0	3	3	#N/A	5.50576	11.7979	none
MGS	wilcox	HG4D.0685	0	#N/A	1	0	FALSE	#N/A	Breastfed	Test Formula	0	0	0	0	0	0	0	0	0	#N/A	#N/A	#N/A	none
MGS	wilcox	HG4D.0686	0.172414	0.00120932	0.00120932	0.000604726	FALSE	#N/A	Breastfed	Test Formula	0	0	0	0	0.00181418	0.012331	0	5	8	#N/A	0.00240178	0.00378699	none
MGS	wilcox	HG4D.0687	0.12604	0.0569192	3.08509e-05	0.0119377	TRUE	0.124646	Breastfed	Test Formula	0	0	0	0.00223518	0.0313427	0.00843838	3	5	1	0.0184327	0.0987881	0.168768	none
MGS	wilcox	HG4D.0688	0	#N/A	1	0	FALSE	#N/A	Breastfed	Test Formula	0	0	0	0	0	2.84466e-05	0	0	1	#N/A	#N/A	0.000568932	none
MGS	wilcox	HG4D.0689	0	#N/A	1	0	FALSE	#N/A	Breastfed	Test Formula	0	0	0	0	0	0.0130185	0	0	1	#N/A	#N/A	0.26037	none
MGS	wilcox	HG4D.0690	0	#N/A	1	0	FALSE	#N/A	Breastfed	Test Formula	0	0	0	0	0	0	0	0	0	#N/A	#N/A	#N/A	none
MGS	wilcox	HG4D.0691	0	#N/A	1	0	FALSE	#N/A	Breastfed	Test Formula	0	0	0	0	0	0	0	0	0	#N/A	#N/A	#N/A	none
MGS	wilcox	HG4D.0692	0.0344828	0.157299	0.157299	0.000435468	FALSE	#N/A	Breastfed	Test Formula	0	0	0	0	0.00130641	0.00403741	0	1	1	#N/A	0.0378858	0.0807482	none
MGS	wilcox	HG4D.0693	0	#N/A	1	0	FALSE	#N/A	Breastfed	Test Formula	0	0	0	0	0	0	0	0	0	#N/A	#N/A	#N/A	none
MGS	wilcox	HG4D.0694	0	#N/A	1	0	FALSE	#N/A	Breastfed	Test Formula	0	0	0	0	0	0	0	0	0	#N/A	#N/A	#N/A	none
MGS	wilcox	HG4D.0695	0	#N/A	1	0	FALSE	#N/A	Breastfed	Test Formula	0	0	0	0	0	0	0	0	0	#N/A	#N/A	#N/A	none
MGS	wilcox	HG4D.0696	0	#N/A	1	0	FALSE	#N/A	Breastfed	Test Formula	0	0	0	0	0	0	0	0	0	#N/A	#N/A	#N/A	none
MGS	wilcox	HG4D.0697	0	#N/A	1	0	FALSE	#N/A	Breastfed	Test Formula	0	0	0	0	0	0	0	0	0	#N/A	#N/A	#N/A	none
MGS	wilcox	HG4D.0698	0	#N/A	1	0	FALSE	#N/A	Breastfed	Test Formula	0	0	0	0	0	0	0	0	0	#N/A	#N/A	#N/A	none
MGS	wilcox	HG4D.0699	0	#N/A	1	0	FALSE	#N/A	Breastfed	Test Formula	0	0	0	0	0	0.0106544	0	0	1	#N/A	#N/A	0.213087	none
MGS	wilcox	HG4D.0700	0	#N/A	1	0	FALSE	#N/A	Breastfed	Test Formula	0	0	0	0	0	0	0	0	0	#N/A	#N/A	#N/A	none
MGS	wilcox	HG4D.0701	0	#N/A	1	0	FALSE	#N/A	Breastfed	Test Formula	0	0	0	0	0	0	0	0	0	#N/A	#N/A	#N/A	none
MGS	wilcox	HG4D.0702	0	#N/A	1	0	FALSE	#N/A	Breastfed	Test Formula	0	0	0	0	0	0	0	0	0	#N/A	#N/A	#N/A	none
MGS	wilcox	HG4D.0703	0	#N/A	1	0	FALSE	#N/A	Breastfed	Test Formula	0	0	0	0	0	0	0	0	0	#N/A	#N/A	#N/A	none
MGS	wilcox	HG4D.0704	0	#N/A	1	0	FALSE	#N/A	Breastfed	Test Formula	0	0	0	0	0	0	0	0	0	#N/A	#N/A	#N/A	none
MGS	wilcox	HG4D.0705	-0.180737	0.113401	1.96883e-18	0.000694092	TRUE	0.208784	Breastfed	Test Formula	0	0	0	0.000838385	0.000405505	6.09863e-05	25	7	1	0.000838872	0.00130237	0.00121973	none
MGS	wilcox	HG4D.0706	0	#N/A	1	0	FALSE	#N/A	Breastfed	Test Formula	0	0	0	0	0	0	0	0	0	#N/A	#N/A	#N/A	none
MGS	wilcox	HG4D.0707	0	#N/A	1	0	FALSE	#N/A	Breastfed	Test Formula	0	0	0	0	0	0	0	0	0	#N/A	#N/A	#N/A	none
MGS	wilcox	HG4D.0708	0	#N/A	1	0	FALSE	#N/A	Breastfed	Test Formula	0	0	0	0	0	0	0	0	0	#N/A	#N/A	#N/A	none
MGS	wilcox	HG4D.0709	0	#N/A	1	0	FALSE	#N/A	Breastfed	Test Formula	0	0	0	0	0	0	0	0	0	#N/A	#N/A	#N/A	none
MGS	wilcox	HG4D.0710	0	#N/A	1	0	FALSE	#N/A	Breastfed	Test Formula	0	0	0	0	0	0	0	0	0	#N/A	#N/A	#N/A	none
MGS	wilcox	HG4D.0711	0	#N/A	1	0	FALSE	#N/A	Breastfed	Test Formula	0	0	0	0	0	0	0	0	0	#N/A	#N/A	#N/A	none
MGS	wilcox	HG4D.0712	0	#N/A	1	0	FALSE	#N/A	Breastfed	Test Formula	0	0	0	0	0	0	0	0	0	#N/A	#N/A	#N/A	none
MGS	wilcox	HG4D.0713	0.0178359	0.602896	0.0442627	1.86463e-05	FALSE	#N/A	Breastfed	Test Formula	0	0	0	6.81954e-06	4.23e-05	0	1	1	0	0.000395533	0.0012267	#N/A	none
MGS	wilcox	HG4D.0714	0.0344828	0.157299	0.157299	2.91206e-05	FALSE	#N/A	Breastfed	Test Formula	0	0	0	0	8.73617e-05	0	0	1	0	#N/A	0.00253349	#N/A	none
MGS	wilcox	HG4D.0715	0	#N/A	1	0	FALSE	#N/A	Breastfed	Test Formula	0	0	0	0	0	0	0	0	0	#N/A	#N/A	#N/A	none
MGS	wilcox	HG4D.0716	0	#N/A	1	0	FALSE	#N/A	Breastfed	Test Formula	0	0	0	0	0	0	0	0	0	#N/A	#N/A	#N/A	none
MGS	wilcox	HG4D.0717	0	#N/A	1	0	FALSE	#N/A	Breastfed	Test Formula	0	0	0	0	0	0	0	0	0	#N/A	#N/A	#N/A	none
MGS	wilcox	HG4D.0718	0	#N/A	1	0	FALSE	#N/A	Breastfed	Test Formula	0	0	0	0	0	0	0	0	0	#N/A	#N/A	#N/A	none
MGS	wilcox	HG4D.0719	0	#N/A	1	0	FALSE	#N/A	Breastfed	Test Formula	0	0	0	0	0	0	0	0	0	#N/A	#N/A	#N/A	none
MGS	wilcox	HG4D.0720	0	#N/A	1	0	FALSE	#N/A	Breastfed	Test Formula	0	0	0	0	0	0	0	0	0	#N/A	#N/A	#N/A	none
MGS	wilcox	HG4D.0721	0	#N/A	1	0	FALSE	#N/A	Breastfed	Test Formula	0	0	0	0	0	0	0	0	0	#N/A	#N/A	#N/A	none
MGS	wilcox	HG4D.0722	0	#N/A	1	0	FALSE	#N/A	Breastfed	Test Formula	0	0	0	0	0	0	0	0	0	#N/A	#N/A	#N/A	none
MGS	wilcox	HG4D.0723	0	#N/A	1	0	FALSE	#N/A	Breastfed	Test Formula	0	0	0	0	0	0	0	0	0	#N/A	#N/A	#N/A	none
MGS	wilcox	HG4D.0724	0	#N/A	1	0	FALSE	#N/A	Breastfed	Test Formula	0	0	0	0	0	0	0	0	0	#N/A	#N/A	#N/A	none
MGS	wilcox	HG4D.0725	0	#N/A	1	0	FALSE	#N/A	Breastfed	Test Formula	0	0	0	0	0	0	0	0	0	#N/A	#N/A	#N/A	none
MGS	wilcox	HG4D.0726	0	#N/A	1	0	FALSE	#N/A	Breastfed	Test Formula	0	0	0	0	0	0	0	0	0	#N/A	#N/A	#N/A	none
MGS	wilcox	HG4D.0727	0	#N/A	1	0	FALSE	#N/A	Breastfed	Test Formula	0	0	0	0	0	0	0	0	0	#N/A	#N/A	#N/A	none
MGS	wilcox	HG4D.0728	0	#N/A	1	0	FALSE	#N/A	Breastfed	Test Formula	0	0	0	0	0	0	0	0	0	#N/A	#N/A	#N/A	none
MGS	wilcox	HG4D.0729	0	#N/A	1	0	FALSE	#N/A	Breastfed	Test Formula	0	0	0	0	0	0	0	0	0	#N/A	#N/A	#N/A	none
MGS	wilcox	HG4D.0730	0	#N/A	1	0	FALSE	#N/A	Breastfed	Test Formula	0	0	0	0	0	0	0	0	0	#N/A	#N/A	#N/A	none
MGS	wilcox	HG4D.0731	0	#N/A	1	0	FALSE	#N/A	Breastfed	Test Formula	0	0	0	0	0	0	0	0	0	#N/A	#N/A	#N/A	none
MGS	wilcox	HG4D.0732	0	#N/A	1	0	FALSE	#N/A	Breastfed	Test Formula	0	0	0	0	0	0	0	0	0	#N/A	#N/A	#N/A	none
MGS	wilcox	HG4D.0733	0	#N/A	1	0	FALSE	#N/A	Breastfed	Test Formula	0	0	0	0	0	0	0	0	0	#N/A	#N/A	#N/A	none
MGS	wilcox	HG4D.0734	0	#N/A	1	0	FALSE	#N/A	Breastfed	Test Formula	0	0	0	0	0	0	0	0	0	#N/A	#N/A	#N/A	none
MGS	wilcox	HG4D.0735	0	#N/A	1	0	FALSE	#N/A	Breastfed	Test Formula	0	0	0	0	0	0.0012065	0	0	1	#N/A	#N/A	0.02413	none
MGS	wilcox	HG4D.0736	0	#N/A	1	0	FALSE	#N/A	Breastfed	Test Formula	0	0	0	0	0	0	0	0	0	#N/A	#N/A	#N/A	none
MGS	wilcox	HG4D.0737	0	#N/A	1	0	FALSE	#N/A	Breastfed	Test Formula	0	0	0	0	0	0	0	0	0	#N/A	#N/A	#N/A	none
MGS	wilcox	HG4D.0738	0	#N/A	1	0	FALSE	#N/A	Breastfed	Test Formula	0	0	0	0	0	0	0	0	0	#N/A	#N/A	#N/A	none
MGS	wilcox	HG4D.0739	0	#N/A	1	0	FALSE	#N/A	Breastfed	Test Formula	0	0	0	0	0	0.000163203	0	0	1	#N/A	#N/A	0.00326407	none
MGS	wilcox	HG4D.0740	0	#N/A	1	0	FALSE	#N/A	Breastfed	Test Formula	0	0	0	0	0	0	0	0	0	#N/A	#N/A	#N/A	none
MGS	wilcox	HG4D.0741	0	#N/A	1	0	FALSE	#N/A	Breastfed	Test Formula	0	0	0	0	0	0	0	0	0	#N/A	#N/A	#N/A	none
MGS	wilcox	HG4D.0742	-0.155172	0.237122	2.55351e-14	0.828176	TRUE	0.356714	Breastfed	Test Formula	0.109772	0.0127043	0.00468089	1.0705	0.343529	2.69016	47	20	13	0.191897	0.143469	0.0602856	none
MGS	wilcox	HG4D.0743	0	#N/A	1	0	FALSE	#N/A	Breastfed	Test Formula	0	0	0	0	0	0	0	0	0	#N/A	#N/A	#N/A	none
MGS	wilcox	HG4D.0744	0	#N/A	1	0	FALSE	#N/A	Breastfed	Test Formula	0	0	0	0	0	0	0	0	0	#N/A	#N/A	#N/A	none
MGS	wilcox	HG4D.0745	0.0998811	0.0851162	0.000361827	0.59583	TRUE	0.171222	Breastfed	Test Formula	0	0	0	0.714595	0.358301	0	2	4	0	20.7233	1.82634	#N/A	none
MGS	wilcox	HG4D.0746	0	#N/A	1	0	FALSE	#N/A	Breastfed	Test Formula	0	0	0	0	0	0	0	0	0	#N/A	#N/A	#N/A	none
MGS	wilcox	HG4D.0747	0.186683	0.0271274	1.10219e-08	0.0543446	TRUE	0.0690153	Breastfed	Test Formula	0	0	0.0480316	0.0297025	0.103629	0.384689	6	8	13	0.0193389	0.162725	0.519601	none
MGS	wilcox	HG4D.0748	0	#N/A	1	0	FALSE	#N/A	Breastfed	Test Formula	0	0	0	0	0	0	0	0	0	#N/A	#N/A	#N/A	none
MGS	wilcox	HG4D.0749	0	#N/A	1	0	FALSE	#N/A	Breastfed	Test Formula	0	0	0	0	0	0	0	0	0	#N/A	#N/A	#N/A	none
MGS	wilcox	HG4D.0750	0	#N/A	1	0	FALSE	#N/A	Breastfed	Test Formula	0	0	0	0	0	0	0	0	0	#N/A	#N/A	#N/A	none
MGS	wilcox	HG4D.0751	0	#N/A	1	0	FALSE	#N/A	Breastfed	Test Formula	0	0	0	0	0	0	0	0	0	#N/A	#N/A	#N/A	none
MGS	wilcox	HG4D.0752	0	#N/A	1	0	FALSE	#N/A	Breastfed	Test Formula	0	0	0	0	0	0	0	0	0	#N/A	#N/A	#N/A	none
MGS	wilcox	HG4D.0753	0	#N/A	1	0	FALSE	#N/A	Breastfed	Test Formula	0	0	0	0	0	0	0	0	0	#N/A	#N/A	#N/A	none
MGS	wilcox	HG4D.0754	0	#N/A	1	0	FALSE	#N/A	Breastfed	Test Formula	0	0	0	0	0	0	0	0	0	#N/A	#N/A	#N/A	none
MGS	wilcox	HG4D.0755	0	#N/A	1	0	FALSE	#N/A	Breastfed	Test Formula	0	0	0	0	0	0	0	0	0	#N/A	#N/A	#N/A	none
MGS	wilcox	HG4D.0756	0	#N/A	1	0	FALSE	#N/A	Breastfed	Test Formula	0	0	0	0	0	0	0	0	0	#N/A	#N/A	#N/A	none
MGS	wilcox	HG4D.0757	0	#N/A	1	0	FALSE	#N/A	Breastfed	Test Formula	0	0	0	0	0	0	0	0	0	#N/A	#N/A	#N/A	none
MGS	wilcox	HG4D.0758	0	#N/A	1	0	FALSE	#N/A	Breastfed	Test Formula	0	0	0	0	0	0	0	0	0	#N/A	#N/A	#N/A	none
MGS	wilcox	HG4D.0759	0	#N/A	1	0	FALSE	#N/A	Breastfed	Test Formula	0	0	0	0	0	0	0	0	0	#N/A	#N/A	#N/A	none
MGS	wilcox	HG4D.0760	0	#N/A	1	0	FALSE	#N/A	Breastfed	Test Formula	0	0	0	0	0	0	0	0	0	#N/A	#N/A	#N/A	none
MGS	wilcox	HG4D.0761	0.0166468	0.627281	0.0442627	0.0183886	FALSE	#N/A	Breastfed	Test Formula	0	0	0	0.027138	0.000889807	0	1	1	0	1.57401	0.0258044	#N/A	none
MGS	wilcox	HG4D.0762	0	#N/A	1	0	FALSE	#N/A	Breastfed	Test Formula	0	0	0	0	0	0	0	0	0	#N/A	#N/A	#N/A	none
MGS	wilcox	HG4D.0763	0	#N/A	1	0	FALSE	#N/A	Breastfed	Test Formula	0	0	0	0	0	0	0	0	0	#N/A	#N/A	#N/A	none
MGS	wilcox	HG4D.0764	0	#N/A	1	0	FALSE	#N/A	Breastfed	Test Formula	0	0	0	0	0	0	0	0	0	#N/A	#N/A	#N/A	none
MGS	wilcox	HG4D.0765	0	#N/A	1	0	FALSE	#N/A	Breastfed	Test Formula	0	0	0	0	0	0	0	0	0	#N/A	#N/A	#N/A	none
MGS	wilcox	HG4D.0766	0.103448	0.0132111	0.0132111	0.00791828	FALSE	#N/A	Breastfed	Test Formula	0	0	0	0	0.0237548	0.010267	0	3	1	#N/A	0.188027	0.20534	none
MGS	wilcox	HG4D.0767	0	#N/A	1	0	FALSE	#N/A	Breastfed	Test Formula	0	0	0	0	0	0	0	0	0	#N/A	#N/A	#N/A	none
MGS	wilcox	HG4D.0768	0	#N/A	1	0	FALSE	#N/A	Breastfed	Test Formula	0	0	0	0	0	0	0	0	0	#N/A	#N/A	#N/A	none
MGS	wilcox	HG4D.0769	0	#N/A	1	0	FALSE	#N/A	Breastfed	Test Formula	0	0	0	0	0	0	0	0	0	#N/A	#N/A	#N/A	none
MGS	wilcox	HG4D.0770	0	#N/A	1	0	FALSE	#N/A	Breastfed	Test Formula	0	0	0	0	0	0	0	0	0	#N/A	#N/A	#N/A	none
MGS	wilcox	HG4D.0771	0	#N/A	1	0	FALSE	#N/A	Breastfed	Test Formula	0	0	0	0	0	0	0	0	0	#N/A	#N/A	#N/A	none
MGS	wilcox	HG4D.0772	0	#N/A	1	0	FALSE	#N/A	Breastfed	Test Formula	0	0	0	0	0	0	0	0	0	#N/A	#N/A	#N/A	none
MGS	wilcox	HG4D.0773	0	#N/A	1	0	FALSE	#N/A	Breastfed	Test Formula	0	0	0	0	0	0	0	0	0	#N/A	#N/A	#N/A	none
MGS	wilcox	HG4D.0774	0	#N/A	1	0	FALSE	#N/A	Breastfed	Test Formula	0	0	0	0	0	0	0	0	0	#N/A	#N/A	#N/A	none
MGS	wilcox	HG4D.0775	-0.0172414	0.4795	0.157299	0.000130386	FALSE	#N/A	Breastfed	Test Formula	0	0	0	0.000195579	0	0	1	0	0	0.0113436	#N/A	#N/A	none
MGS	wilcox	HG4D.0776	0	#N/A	1	0	FALSE	#N/A	Breastfed	Test Formula	0	0	0	0	0	0	0	0	0	#N/A	#N/A	#N/A	none
MGS	wilcox	HG4D.0777	0	#N/A	1	0	FALSE	#N/A	Breastfed	Test Formula	0	0	0	0	0	0	0	0	0	#N/A	#N/A	#N/A	none
MGS	wilcox	HG4D.0778	-0.0172414	0.4795	0.157299	0.0309412	FALSE	#N/A	Breastfed	Test Formula	0	0	0	0.0464118	0	0	1	0	0	2.69188	#N/A	#N/A	none
MGS	wilcox	HG4D.0779	0	#N/A	1	0	FALSE	#N/A	Breastfed	Test Formula	0	0	0	0	0	0	0	0	0	#N/A	#N/A	#N/A	none
MGS	wilcox	HG4D.0780	0	#N/A	1	0	FALSE	#N/A	Breastfed	Test Formula	0	0	0	0	0	0	0	0	0	#N/A	#N/A	#N/A	none
MGS	wilcox	HG4D.0781	0.0344828	0.157299	0.157299	6.45499e-05	FALSE	#N/A	Breastfed	Test Formula	0	0	0	0	0.00019365	0	0	1	0	#N/A	0.00561584	#N/A	none
MGS	wilcox	HG4D.0782	0.0166468	0.627281	0.0442627	0.000261154	FALSE	#N/A	Breastfed	Test Formula	0	0	0	0.000310766	0.000161929	0	1	1	0	0.0180245	0.00469595	#N/A	none
MGS	wilcox	HG4D.0783	0	#N/A	1	0	FALSE	#N/A	Breastfed	Test Formula	0	0	0	0	0	0	0	0	0	#N/A	#N/A	#N/A	none
MGS	wilcox	HG4D.0784	0	#N/A	1	0	FALSE	#N/A	Breastfed	Test Formula	0	0	0	0	0	0	0	0	0	#N/A	#N/A	#N/A	none
MGS	wilcox	HG4D.0785	0	#N/A	1	0	FALSE	#N/A	Breastfed	Test Formula	0	0	0	0	0	0	0	0	0	#N/A	#N/A	#N/A	none
MGS	wilcox	HG4D.0786	0	#N/A	1	0	FALSE	#N/A	Breastfed	Test Formula	0	0	0	0	0	0	0	0	0	#N/A	#N/A	#N/A	none
MGS	wilcox	HG4D.0787	0	#N/A	1	0	FALSE	#N/A	Breastfed	Test Formula	0	0	0	0	0	0	0	0	0	#N/A	#N/A	#N/A	none
MGS	wilcox	HG4D.0788	0	#N/A	1	0	FALSE	#N/A	Breastfed	Test Formula	0	0	0	0	0	0	0	0	0	#N/A	#N/A	#N/A	none
MGS	wilcox	HG4D.0789	0	#N/A	1	0	FALSE	#N/A	Breastfed	Test Formula	0	0	0	0	0	0	0	0	0	#N/A	#N/A	#N/A	none
MGS	wilcox	HG4D.0790	0	#N/A	1	0	FALSE	#N/A	Breastfed	Test Formula	0	0	0	0	0	0	0	0	0	#N/A	#N/A	#N/A	none
MGS	wilcox	HG4D.0791	0	#N/A	1	0	FALSE	#N/A	Breastfed	Test Formula	0	0	0	0	0	0	0	0	0	#N/A	#N/A	#N/A	none
MGS	wilcox	HG4D.0792	0	#N/A	1	0	FALSE	#N/A	Breastfed	Test Formula	0	0	0	0	0	0	0	0	0	#N/A	#N/A	#N/A	none
MGS	wilcox	HG4D.0793	0.174792	0.122203	9.36244e-19	0.129141	TRUE	0.22022	Breastfed	Test Formula	0	0	0.0126116	0.148368	0.0906872	0.0535483	18	13	15	0.00839593	0.0294255	0.025483	none
MGS	wilcox	HG4D.0794	0	#N/A	1	0	FALSE	#N/A	Breastfed	Test Formula	0	0	0	0	0	0	0	0	0	#N/A	#N/A	#N/A	none
MGS	wilcox	HG4D.0795	0	#N/A	1	0	FALSE	#N/A	Breastfed	Test Formula	0	0	0	0	0	0	0	0	0	#N/A	#N/A	#N/A	none
MGS	wilcox	HG4D.0796	0	#N/A	1	0	FALSE	#N/A	Breastfed	Test Formula	0	0	0	0	0	0	0	0	0	#N/A	#N/A	#N/A	none
MGS	wilcox	HG4D.0797	0.0344828	0.157299	0.157299	0.00342376	FALSE	#N/A	Breastfed	Test Formula	0	0	0	0	0.0102713	0	0	1	0	#N/A	0.297867	#N/A	none
MGS	wilcox	HG4D.0798	0.0344828	0.157299	0.157299	2.2402e-05	FALSE	#N/A	Breastfed	Test Formula	0	0	0	0	6.72059e-05	0.000670035	0	1	2	#N/A	0.00194897	0.00670035	none
MGS	wilcox	HG4D.0799	0	#N/A	1	0	FALSE	#N/A	Breastfed	Test Formula	0	0	0	0	0	0	0	0	0	#N/A	#N/A	#N/A	none
MGS	wilcox	HG4D.0800	0	#N/A	1	0	FALSE	#N/A	Breastfed	Test Formula	0	0	0	0	0	0.31261	0	0	1	#N/A	#N/A	6.25219	none
MGS	wilcox	HG4D.0801	0	#N/A	1	0	FALSE	#N/A	Breastfed	Test Formula	0	0	0	0	0	0	0	0	0	#N/A	#N/A	#N/A	none
MGS	wilcox	HG4D.0802	0.0344828	0.157299	0.157299	0.0248559	FALSE	#N/A	Breastfed	Test Formula	0	0	0	0	0.0745677	0.0105632	0	1	2	#N/A	2.16246	0.105632	none
MGS	wilcox	HG4D.0803	0	#N/A	1	0	FALSE	#N/A	Breastfed	Test Formula	0	0	0	0	0	0	0	0	0	#N/A	#N/A	#N/A	none
MGS	wilcox	HG4D.0804	0	#N/A	1	0	FALSE	#N/A	Breastfed	Test Formula	0	0	0	0	0	0	0	0	0	#N/A	#N/A	#N/A	none
MGS	wilcox	HG4D.0805	0	#N/A	1	0	FALSE	#N/A	Breastfed	Test Formula	0	0	0	0	0	0	0	0	0	#N/A	#N/A	#N/A	none
MGS	wilcox	HG4D.0806	0	#N/A	1	0	FALSE	#N/A	Breastfed	Test Formula	0	0	0	0	0	0	0	0	0	#N/A	#N/A	#N/A	none
MGS	wilcox	HG4D.0807	0	#N/A	1	0	FALSE	#N/A	Breastfed	Test Formula	0	0	0	0	0	0	0	0	0	#N/A	#N/A	#N/A	none
MGS	wilcox	HG4D.0808	0	#N/A	1	0	FALSE	#N/A	Breastfed	Test Formula	0	0	0	0	0	0	0	0	0	#N/A	#N/A	#N/A	none
MGS	wilcox	HG4D.0809	0	#N/A	1	0	FALSE	#N/A	Breastfed	Test Formula	0	0	0	0	0	0	0	0	0	#N/A	#N/A	#N/A	none
MGS	wilcox	HG4D.0810	0	#N/A	1	0	FALSE	#N/A	Breastfed	Test Formula	0	0	0	0	0	0	0	0	0	#N/A	#N/A	#N/A	none
MGS	wilcox	HG4D.0811	0	#N/A	1	0	FALSE	#N/A	Breastfed	Test Formula	0	0	0	0	0	0	0	0	0	#N/A	#N/A	#N/A	none
MGS	wilcox	HG4D.0812	0	#N/A	1	0	FALSE	#N/A	Breastfed	Test Formula	0	0	0	0	0	0	0	0	0	#N/A	#N/A	#N/A	none
MGS	wilcox	HG4D.0813	0	#N/A	1	0	FALSE	#N/A	Breastfed	Test Formula	0	0	0	0	0	0	0	0	0	#N/A	#N/A	#N/A	none
MGS	wilcox	HG4D.0814	0	#N/A	1	0	FALSE	#N/A	Breastfed	Test Formula	0	0	0	0	0	0	0	0	0	#N/A	#N/A	#N/A	none
MGS	wilcox	HG4D.0815	0	#N/A	1	0	FALSE	#N/A	Breastfed	Test Formula	0	0	0	0	0	0	0	0	0	#N/A	#N/A	#N/A	none
MGS	wilcox	HG4D.0816	0	#N/A	1	0	FALSE	#N/A	Breastfed	Test Formula	0	0	0	0	0	0.000131633	0	0	2	#N/A	#N/A	0.00131633	none
MGS	wilcox	HG4D.0817	0	#N/A	1	0	FALSE	#N/A	Breastfed	Test Formula	0	0	0	0	0	0	0	0	0	#N/A	#N/A	#N/A	none
MGS	wilcox	HG4D.0818	0	#N/A	1	0	FALSE	#N/A	Breastfed	Test Formula	0	0	0	0	0	0	0	0	0	#N/A	#N/A	#N/A	none
MGS	wilcox	HG4D.0819	0	#N/A	1	0	FALSE	#N/A	Breastfed	Test Formula	0	0	0	0	0	0	0	0	0	#N/A	#N/A	#N/A	none
MGS	wilcox	HG4D.0820	0	#N/A	1	0	FALSE	#N/A	Breastfed	Test Formula	0	0	0	0	0	0	0	0	0	#N/A	#N/A	#N/A	none
MGS	wilcox	HG4D.0821	0	#N/A	1	0	FALSE	#N/A	Breastfed	Test Formula	0	0	0	0	0	0	0	0	0	#N/A	#N/A	#N/A	none
MGS	wilcox	HG4D.0822	-0.0344828	0.314513	0.0442627	0.00046624	FALSE	#N/A	Breastfed	Test Formula	0	0	0	0.00069936	0	4.01844e-05	2	0	1	0.0202814	#N/A	0.000803688	none
MGS	wilcox	HG4D.0823	0	#N/A	1	0	FALSE	#N/A	Breastfed	Test Formula	0	0	0	0	0	0	0	0	0	#N/A	#N/A	#N/A	none
MGS	wilcox	HG4D.0824	0	#N/A	1	0	FALSE	#N/A	Breastfed	Test Formula	0	0	0	0	0	0	0	0	0	#N/A	#N/A	#N/A	none
MGS	wilcox	HG4D.0825	0	#N/A	1	0	FALSE	#N/A	Breastfed	Test Formula	0	0	0	0	0	0.0138779	0	0	1	#N/A	#N/A	0.277558	none
MGS	wilcox	HG4D.0826	0.0344828	0.157299	0.157299	0.0456445	FALSE	#N/A	Breastfed	Test Formula	0	0	0	0	0.136934	0	0	1	0	#N/A	3.97107	#N/A	none
MGS	wilcox	HG4D.0827	0	#N/A	1	0	FALSE	#N/A	Breastfed	Test Formula	0	0	0	0	0	0	0	0	0	#N/A	#N/A	#N/A	none
MGS	wilcox	HG4D.0828	0	#N/A	1	0	FALSE	#N/A	Breastfed	Test Formula	0	0	0	0	0	0	0	0	0	#N/A	#N/A	#N/A	none
MGS	wilcox	HG4D.0829	0	#N/A	1	0	FALSE	#N/A	Breastfed	Test Formula	0	0	0	0	0	0	0	0	0	#N/A	#N/A	#N/A	none
MGS	wilcox	HG4D.0830	0	#N/A	1	0	FALSE	#N/A	Breastfed	Test Formula	0	0	0	0	0	0	0	0	0	#N/A	#N/A	#N/A	none
MGS	wilcox	HG4D.0831	0	#N/A	1	0	FALSE	#N/A	Breastfed	Test Formula	0	0	0	0	0	0	0	0	0	#N/A	#N/A	#N/A	none
MGS	wilcox	HG4D.0832	0	#N/A	1	0	FALSE	#N/A	Breastfed	Test Formula	0	0	0	0	0	0	0	0	0	#N/A	#N/A	#N/A	none
MGS	wilcox	HG4D.0833	0.0344828	0.157299	0.157299	0.00235819	FALSE	#N/A	Breastfed	Test Formula	0	0	0	0	0.00707456	0	0	1	0	#N/A	0.205162	#N/A	none
MGS	wilcox	HG4D.0834	0	#N/A	1	0	FALSE	#N/A	Breastfed	Test Formula	0	0	0	0	0	0	0	0	0	#N/A	#N/A	#N/A	none
MGS	wilcox	HG4D.0835	0	#N/A	1	0	FALSE	#N/A	Breastfed	Test Formula	0	0	0	0	0	0	0	0	0	#N/A	#N/A	#N/A	none
MGS	wilcox	HG4D.0836	0	#N/A	1	0	FALSE	#N/A	Breastfed	Test Formula	0	0	0	0	0	0	0	0	0	#N/A	#N/A	#N/A	none
MGS	wilcox	HG4D.0837	0	#N/A	1	0	FALSE	#N/A	Breastfed	Test Formula	0	0	0	0	0	0	0	0	0	#N/A	#N/A	#N/A	none
MGS	wilcox	HG4D.0838	0	#N/A	1	0	FALSE	#N/A	Breastfed	Test Formula	0	0	0	0	0	0	0	0	0	#N/A	#N/A	#N/A	none
MGS	wilcox	HG4D.0839	0.0344828	0.157299	0.157299	6.48899e-05	FALSE	#N/A	Breastfed	Test Formula	0	0	0	0	0.00019467	0	0	1	0	#N/A	0.00564542	#N/A	none
MGS	wilcox	HG4D.0840	0	#N/A	1	0	FALSE	#N/A	Breastfed	Test Formula	0	0	0	0	0	0	0	0	0	#N/A	#N/A	#N/A	none
MGS	wilcox	HG4D.0841	0	#N/A	1	0	FALSE	#N/A	Breastfed	Test Formula	0	0	0	0	0	0	0	0	0	#N/A	#N/A	#N/A	none
MGS	wilcox	HG4D.0842	0	#N/A	1	0	FALSE	#N/A	Breastfed	Test Formula	0	0	0	0	0	0	0	0	0	#N/A	#N/A	#N/A	none
MGS	wilcox	HG4D.0843	0	#N/A	1	0	FALSE	#N/A	Breastfed	Test Formula	0	0	0	0	0	0	0	0	0	#N/A	#N/A	#N/A	none
MGS	wilcox	HG4D.0844	0	#N/A	1	0	FALSE	#N/A	Breastfed	Test Formula	0	0	0	0	0	0	0	0	0	#N/A	#N/A	#N/A	none
MGS	wilcox	HG4D.0845	0	#N/A	1	0	FALSE	#N/A	Breastfed	Test Formula	0	0	0	0	0	0	0	0	0	#N/A	#N/A	#N/A	none
MGS	wilcox	HG4D.0846	0	#N/A	1	0	FALSE	#N/A	Breastfed	Test Formula	0	0	0	0	0	0	0	0	0	#N/A	#N/A	#N/A	none
MGS	wilcox	HG4D.0847	0	#N/A	1	0	FALSE	#N/A	Breastfed	Test Formula	0	0	0	0	0	0	0	0	0	#N/A	#N/A	#N/A	none
MGS	wilcox	HG4D.0848	0	#N/A	1	0	FALSE	#N/A	Breastfed	Test Formula	0	0	0	0	0	0	0	0	0	#N/A	#N/A	#N/A	none
MGS	wilcox	HG4D.0849	0	#N/A	1	0	FALSE	#N/A	Breastfed	Test Formula	0	0	0	0	0	0	0	0	0	#N/A	#N/A	#N/A	none
MGS	wilcox	HG4D.0850	0.0166468	0.627281	0.0442627	0.000617712	FALSE	#N/A	Breastfed	Test Formula	0	0	0	0.000916061	2.10152e-05	0	1	1	0	0.0531315	0.000609442	#N/A	none
MGS	wilcox	HG4D.0851	0	#N/A	1	0	FALSE	#N/A	Breastfed	Test Formula	0	0	0	0	0	0	0	0	0	#N/A	#N/A	#N/A	none
MGS	wilcox	HG4D.0852	0	#N/A	1	0	FALSE	#N/A	Breastfed	Test Formula	0	0	0	0	0	0	0	0	0	#N/A	#N/A	#N/A	none
MGS	wilcox	HG4D.0853	-0.00118906	0.986409	8.74128e-06	0.12053	TRUE	0.997946	Breastfed	Test Formula	0	0	0	0.10278	0.156029	0.00741927	6	3	3	0.890952	0.0645023	0.0129383	none
MGS	wilcox	HG4D.0854	0	#N/A	1	0	FALSE	#N/A	Breastfed	Test Formula	0	0	0	0	0	0	0	0	0	#N/A	#N/A	#N/A	none
MGS	wilcox	HG4D.0855	0	#N/A	1	0	FALSE	#N/A	Breastfed	Test Formula	0	0	0	0	0	0	0	0	0	#N/A	#N/A	#N/A	none
MGS	wilcox	HG4D.0856	0	#N/A	1	0	FALSE	#N/A	Breastfed	Test Formula	0	0	0	0	0	0	0	0	0	#N/A	#N/A	#N/A	none
MGS	wilcox	HG4D.0857	0	#N/A	1	0	FALSE	#N/A	Breastfed	Test Formula	0	0	0	0	0	0	0	0	0	#N/A	#N/A	#N/A	none
MGS	wilcox	HG4D.0858	0	#N/A	1	0	FALSE	#N/A	Breastfed	Test Formula	0	0	0	0	0	0	0	0	0	#N/A	#N/A	#N/A	none
MGS	wilcox	HG4D.0859	0	#N/A	1	0	FALSE	#N/A	Breastfed	Test Formula	0	0	0	0	0	0	0	0	0	#N/A	#N/A	#N/A	none
MGS	wilcox	HG4D.0860	0	#N/A	1	0	FALSE	#N/A	Breastfed	Test Formula	0	0	0	0	0	0	0	0	0	#N/A	#N/A	#N/A	none
MGS	wilcox	HG4D.0861	0.0344828	0.157299	0.157299	0.000525418	FALSE	#N/A	Breastfed	Test Formula	0	0	0	0	0.00157625	0.00106903	0	1	1	#N/A	0.0457114	0.0213805	none
MGS	wilcox	HG4D.0862	0	#N/A	1	0	FALSE	#N/A	Breastfed	Test Formula	0	0	0	0	0	0	0	0	0	#N/A	#N/A	#N/A	none
MGS	wilcox	HG4D.0863	0	#N/A	1	0	FALSE	#N/A	Breastfed	Test Formula	0	0	0	0	0	0	0	0	0	#N/A	#N/A	#N/A	none
MGS	wilcox	HG4D.0864	0	#N/A	1	0	FALSE	#N/A	Breastfed	Test Formula	0	0	0	0	0	0	0	0	0	#N/A	#N/A	#N/A	none
MGS	wilcox	HG4D.0865	0.0344828	0.157299	0.157299	0.00434769	FALSE	#N/A	Breastfed	Test Formula	0	0	0	0	0.0130431	0	0	1	0	#N/A	0.378249	#N/A	none
MGS	wilcox	HG4D.0866	0	#N/A	1	0	FALSE	#N/A	Breastfed	Test Formula	0	0	0	0	0	0	0	0	0	#N/A	#N/A	#N/A	none
MGS	wilcox	HG4D.0867	0.0689655	0.0442627	0.0442627	0.00030546	FALSE	#N/A	Breastfed	Test Formula	0	0	0	0	0.000916379	5.16534e-05	0	2	1	#N/A	0.0132875	0.00103307	none
MGS	wilcox	HG4D.0868	0	#N/A	1	0	FALSE	#N/A	Breastfed	Test Formula	0	0	0	0	0	0	0	0	0	#N/A	#N/A	#N/A	none
MGS	wilcox	HG4D.0869	0	#N/A	1	0	FALSE	#N/A	Breastfed	Test Formula	0	0	0	0	0	0.00549869	0	0	1	#N/A	#N/A	0.109974	none
MGS	wilcox	HG4D.0870	0	#N/A	1	0	FALSE	#N/A	Breastfed	Test Formula	0	0	0	0	0	0	0	0	0	#N/A	#N/A	#N/A	none
MGS	wilcox	HG4D.0871	0	#N/A	1	0	FALSE	#N/A	Breastfed	Test Formula	0	0	0	0	0	0	0	0	0	#N/A	#N/A	#N/A	none
MGS	wilcox	HG4D.0872	0	#N/A	1	0	FALSE	#N/A	Breastfed	Test Formula	0	0	0	0	0	0	0	0	0	#N/A	#N/A	#N/A	none
MGS	wilcox	HG4D.0873	0	#N/A	1	0	FALSE	#N/A	Breastfed	Test Formula	0	0	0	0	0	0	0	0	0	#N/A	#N/A	#N/A	none
MGS	wilcox	HG4D.0874	0	#N/A	1	0	FALSE	#N/A	Breastfed	Test Formula	0	0	0	0	0	0	0	0	0	#N/A	#N/A	#N/A	none
MGS	wilcox	HG4D.0875	0	#N/A	1	0	FALSE	#N/A	Breastfed	Test Formula	0	0	0	0	0	0	0	0	0	#N/A	#N/A	#N/A	none
MGS	wilcox	HG4D.0876	0	#N/A	1	0	FALSE	#N/A	Breastfed	Test Formula	0	0	0	0	0	0	0	0	0	#N/A	#N/A	#N/A	none
MGS	wilcox	HG4D.0877	0	#N/A	1	0	FALSE	#N/A	Breastfed	Test Formula	0	0	0	0	0	0	0	0	0	#N/A	#N/A	#N/A	none
MGS	wilcox	HG4D.0878	0	#N/A	1	0	FALSE	#N/A	Breastfed	Test Formula	0	0	0	0	0	0	0	0	0	#N/A	#N/A	#N/A	none
MGS	wilcox	HG4D.0879	0	#N/A	1	0	FALSE	#N/A	Breastfed	Test Formula	0	0	0	0	0	0	0	0	0	#N/A	#N/A	#N/A	none
MGS	wilcox	HG4D.0880	0	#N/A	1	0	FALSE	#N/A	Breastfed	Test Formula	0	0	0	0	0	0	0	0	0	#N/A	#N/A	#N/A	none
MGS	wilcox	HG4D.0881	0	#N/A	1	0	FALSE	#N/A	Breastfed	Test Formula	0	0	0	0	0	0	0	0	0	#N/A	#N/A	#N/A	none
MGS	wilcox	HG4D.0882	0	#N/A	1	0	FALSE	#N/A	Breastfed	Test Formula	0	0	0	0	0	0	0	0	0	#N/A	#N/A	#N/A	none
MGS	wilcox	HG4D.0883	0	#N/A	1	0	FALSE	#N/A	Breastfed	Test Formula	0	0	0	0	0	0	0	0	0	#N/A	#N/A	#N/A	none
MGS	wilcox	HG4D.0884	-0.16409	0.11465	1.76614e-15	0.101259	TRUE	0.208784	Breastfed	Test Formula	0	0	0	0.123816	0.0561435	0.00185051	19	5	4	0.0345307	0.0387193	0.00385937	none
MGS	wilcox	HG4D.0885	0	#N/A	1	0	FALSE	#N/A	Breastfed	Test Formula	0	0	0	0	0	0	0	0	0	#N/A	#N/A	#N/A	none
MGS	wilcox	HG4D.0886	0.184304	0.0583023	1.38995e-12	0.0218189	TRUE	0.126079	Breastfed	Test Formula	0	0	0	0.0160416	0.0333734	0.0974572	10	10	7	0.0252619	0.0659189	0.0377151	none
MGS	wilcox	HG4D.0887	0	#N/A	1	0	FALSE	#N/A	Breastfed	Test Formula	0	0	0	0	0	0	0	0	0	#N/A	#N/A	#N/A	none
MGS	wilcox	HG4D.0888	0.0517241	0.215341	0.0132111	0.00128447	FALSE	#N/A	Breastfed	Test Formula	0	0	0	2.00954e-05	0.00381322	0	1	2	0	0.00116553	0.0552917	#N/A	none
MGS	wilcox	HG4D.0889	0	#N/A	1	0	FALSE	#N/A	Breastfed	Test Formula	0	0	0	0	0	0	0	0	0	#N/A	#N/A	#N/A	none
MGS	wilcox	HG4D.0890	0.0344828	0.157299	0.157299	0.00343495	FALSE	#N/A	Breastfed	Test Formula	0	0	0	0	0.0103048	0.00629496	0	1	1	#N/A	0.298841	0.125899	none
MGS	wilcox	HG4D.0891	0	#N/A	1	0	FALSE	#N/A	Breastfed	Test Formula	0	0	0	0	0	0	0	0	0	#N/A	#N/A	#N/A	none
MGS	wilcox	HG4D.0892	0	#N/A	1	0	FALSE	#N/A	Breastfed	Test Formula	0	0	0	0	0	0	0	0	0	#N/A	#N/A	#N/A	none
MGS	wilcox	HG4D.0893	0	#N/A	1	0	FALSE	#N/A	Breastfed	Test Formula	0	0	0	0	0	0	0	0	0	#N/A	#N/A	#N/A	none
MGS	wilcox	HG4D.0894	0	#N/A	1	0	FALSE	#N/A	Breastfed	Test Formula	0	0	0	0	0	0	0	0	0	#N/A	#N/A	#N/A	none
MGS	wilcox	HG4D.0895	0	#N/A	1	0	FALSE	#N/A	Breastfed	Test Formula	0	0	0	0	0	0	0	0	0	#N/A	#N/A	#N/A	none
MGS	wilcox	HG4D.0896	0	#N/A	1	0	FALSE	#N/A	Breastfed	Test Formula	0	0	0	0	0	0	0	0	0	#N/A	#N/A	#N/A	none
MGS	wilcox	HG4D.0897	0	#N/A	1	0	FALSE	#N/A	Breastfed	Test Formula	0	0	0	0	0	0	0	0	0	#N/A	#N/A	#N/A	none
MGS	wilcox	HG4D.0898	0	#N/A	1	0	FALSE	#N/A	Breastfed	Test Formula	0	0	0	0	0	0	0	0	0	#N/A	#N/A	#N/A	none
MGS	wilcox	HG4D.0899	0	#N/A	1	0	FALSE	#N/A	Breastfed	Test Formula	0	0	0	0	0	0	0	0	0	#N/A	#N/A	#N/A	none
MGS	wilcox	HG4D.0900	0.0689655	0.0442627	0.0442627	0.293603	FALSE	#N/A	Breastfed	Test Formula	0	0	0	0	0.880809	0	0	2	0	#N/A	12.7717	#N/A	none
MGS	wilcox	HG4D.0901	0	#N/A	1	0	FALSE	#N/A	Breastfed	Test Formula	0	0	0	0	0	0.000416759	0	0	1	#N/A	#N/A	0.00833517	none
MGS	wilcox	HG4D.0902	0	#N/A	1	0	FALSE	#N/A	Breastfed	Test Formula	0	0	0	0	0	0	0	0	0	#N/A	#N/A	#N/A	none
MGS	wilcox	HG4D.0903	0	#N/A	1	0	FALSE	#N/A	Breastfed	Test Formula	0	0	0	0	0	0	0	0	0	#N/A	#N/A	#N/A	none
MGS	wilcox	HG4D.0904	-0.0166468	0.728324	0.00400087	0.000127579	FALSE	#N/A	Breastfed	Test Formula	0	0	0	0.000170707	4.13246e-05	0.00146745	3	1	2	0.000639711	0.00119841	0.0146745	none
MGS	wilcox	HG4D.0905	0.156956	0.00681821	0.000361827	0.00324241	TRUE	0.0292702	Breastfed	Test Formula	0	0	0	5.69925e-05	0.00961324	0.00286629	1	5	3	0.00330557	0.02949	0.0191413	none
MGS	wilcox	HG4D.0906	0	#N/A	1	0	FALSE	#N/A	Breastfed	Test Formula	0	0	0	0	0	0	0	0	0	#N/A	#N/A	#N/A	none
MGS	wilcox	HG4D.0907	0	#N/A	1	0	FALSE	#N/A	Breastfed	Test Formula	0	0	0	0	0	0	0	0	0	#N/A	#N/A	#N/A	none
MGS	wilcox	HG4D.0908	0	#N/A	1	0	FALSE	#N/A	Breastfed	Test Formula	0	0	0	0	0	0	0	0	0	#N/A	#N/A	#N/A	none
MGS	wilcox	HG4D.0909	0	#N/A	1	0	FALSE	#N/A	Breastfed	Test Formula	0	0	0	0	0	0	0	0	0	#N/A	#N/A	#N/A	none
MGS	wilcox	HG4D.0910	0	#N/A	1	0	FALSE	#N/A	Breastfed	Test Formula	0	0	0	0	0	0	0	0	0	#N/A	#N/A	#N/A	none
MGS	wilcox	HG4D.0911	0	#N/A	1	0	FALSE	#N/A	Breastfed	Test Formula	0	0	0	0	0	0	0	0	0	#N/A	#N/A	#N/A	none
MGS	wilcox	HG4D.0912	0	#N/A	1	0	FALSE	#N/A	Breastfed	Test Formula	0	0	0	0	0	0	0	0	0	#N/A	#N/A	#N/A	none
MGS	wilcox	HG4D.0913	0	#N/A	1	0	FALSE	#N/A	Breastfed	Test Formula	0	0	0	0	0	0	0	0	0	#N/A	#N/A	#N/A	none
MGS	wilcox	HG4D.0914	0	#N/A	1	0	FALSE	#N/A	Breastfed	Test Formula	0	0	0	0	0	0	0	0	0	#N/A	#N/A	#N/A	none
MGS	wilcox	HG4D.0915	0	#N/A	1	0	FALSE	#N/A	Breastfed	Test Formula	0	0	0	0	0	0	0	0	0	#N/A	#N/A	#N/A	none
MGS	wilcox	HG4D.0916	0	#N/A	1	0	FALSE	#N/A	Breastfed	Test Formula	0	0	0	0	0	0	0	0	0	#N/A	#N/A	#N/A	none
MGS	wilcox	HG4D.0917	0	#N/A	1	0	FALSE	#N/A	Breastfed	Test Formula	0	0	0	0	0	5.4883e-05	0	0	1	#N/A	#N/A	0.00109766	none
MGS	wilcox	HG4D.0918	0	#N/A	1	0	FALSE	#N/A	Breastfed	Test Formula	0	0	0	0	0	0	0	0	0	#N/A	#N/A	#N/A	none
MGS	wilcox	HG4D.0919	0	#N/A	1	0	FALSE	#N/A	Breastfed	Test Formula	0	0	0	0	0	0.000370835	0	0	2	#N/A	#N/A	0.00370835	none
MGS	wilcox	HG4D.0920	0	#N/A	1	0	FALSE	#N/A	Breastfed	Test Formula	0	0	0	0	0	0	0	0	0	#N/A	#N/A	#N/A	none
MGS	wilcox	HG4D.0921	0.0868014	0.0701078	0.00400087	0.0640702	FALSE	#N/A	Breastfed	Test Formula	0	0	0	0.0107116	0.170788	0.14711	1	3	1	0.62127	0.806297	2.9422	none
MGS	wilcox	HG4D.0922	0	#N/A	1	0	FALSE	#N/A	Breastfed	Test Formula	0	0	0	0	0	0	0	0	0	#N/A	#N/A	#N/A	none
MGS	wilcox	HG4D.0923	0	#N/A	1	0	FALSE	#N/A	Breastfed	Test Formula	0	0	0	0	0	0	0	0	0	#N/A	#N/A	#N/A	none
MGS	wilcox	HG4D.0924	0	#N/A	1	0	FALSE	#N/A	Breastfed	Test Formula	0	0	0	0	0	0	0	0	0	#N/A	#N/A	#N/A	none
MGS	wilcox	HG4D.0925	0	#N/A	1	0	FALSE	#N/A	Breastfed	Test Formula	0	0	0	0	0	0.000986789	0	0	1	#N/A	#N/A	0.0197358	none
MGS	wilcox	HG4D.0926	0	#N/A	1	0	FALSE	#N/A	Breastfed	Test Formula	0	0	0	0	0	0	0	0	0	#N/A	#N/A	#N/A	none
MGS	wilcox	HG4D.0927	0.0178359	0.602896	0.0442627	0.00103842	FALSE	#N/A	Breastfed	Test Formula	0	0	0	0.00031845	0.00247836	0.100941	1	1	3	0.0184701	0.0718724	0.379511	none
MGS	wilcox	HG4D.0928	0	#N/A	1	0	FALSE	#N/A	Breastfed	Test Formula	0	0	0	0	0	0.0408061	0	0	2	#N/A	#N/A	0.408061	none
MGS	wilcox	HG4D.0929	0	#N/A	1	0	FALSE	#N/A	Breastfed	Test Formula	0	0	0	0	0	0	0	0	0	#N/A	#N/A	#N/A	none
MGS	wilcox	HG4D.0930	0	#N/A	1	0	FALSE	#N/A	Breastfed	Test Formula	0	0	0	0	0	0	0	0	0	#N/A	#N/A	#N/A	none
MGS	wilcox	HG4D.0931	0	#N/A	1	0	FALSE	#N/A	Breastfed	Test Formula	0	0	0	0	0	0	0	0	0	#N/A	#N/A	#N/A	none
MGS	wilcox	HG4D.0932	0	#N/A	1	0	FALSE	#N/A	Breastfed	Test Formula	0	0	0	0	0	0	0	0	0	#N/A	#N/A	#N/A	none
MGS	wilcox	HG4D.0933	0	#N/A	1	0	FALSE	#N/A	Breastfed	Test Formula	0	0	0	0	0	0	0	0	0	#N/A	#N/A	#N/A	none
MGS	wilcox	HG4D.0934	0	#N/A	1	0	FALSE	#N/A	Breastfed	Test Formula	0	0	0	0	0	0	0	0	0	#N/A	#N/A	#N/A	none
MGS	wilcox	HG4D.0935	0	#N/A	1	0	FALSE	#N/A	Breastfed	Test Formula	0	0	0	0	0	0	0	0	0	#N/A	#N/A	#N/A	none
MGS	wilcox	HG4D.0936	0.088585	0.279444	4.42042e-08	0.000692328	TRUE	0.411804	Breastfed	Test Formula	0	0	0	0.000490937	0.00109511	0.000186232	7	6	2	0.0015954	0.00275577	0.00186232	none
MGS	wilcox	HG4D.0937	0	#N/A	1	0	FALSE	#N/A	Breastfed	Test Formula	0	0	0	0	0	0	0	0	0	#N/A	#N/A	#N/A	none
MGS	wilcox	HG4D.0938	0	#N/A	1	0	FALSE	#N/A	Breastfed	Test Formula	0	0	0	0	0	0	0	0	0	#N/A	#N/A	#N/A	none
MGS	wilcox	HG4D.0939	0	#N/A	1	0	FALSE	#N/A	Breastfed	Test Formula	0	0	0	0	0	0	0	0	0	#N/A	#N/A	#N/A	none
MGS	wilcox	HG4D.0940	0	#N/A	1	0	FALSE	#N/A	Breastfed	Test Formula	0	0	0	0	0	0	0	0	0	#N/A	#N/A	#N/A	none
MGS	wilcox	HG4D.0941	0	#N/A	1	0	FALSE	#N/A	Breastfed	Test Formula	0	0	0	0	0	0	0	0	0	#N/A	#N/A	#N/A	none
MGS	wilcox	HG4D.0942	0	#N/A	1	0	FALSE	#N/A	Breastfed	Test Formula	0	0	0	0	0	0	0	0	0	#N/A	#N/A	#N/A	none
MGS	wilcox	HG4D.0943	0	#N/A	1	0	FALSE	#N/A	Breastfed	Test Formula	0	0	0	0	0	0	0	0	0	#N/A	#N/A	#N/A	none
MGS	wilcox	HG4D.0944	0	#N/A	1	0	FALSE	#N/A	Breastfed	Test Formula	0	0	0	0	0	0	0	0	0	#N/A	#N/A	#N/A	none
MGS	wilcox	HG4D.0945	0	#N/A	1	0	FALSE	#N/A	Breastfed	Test Formula	0	0	0	0	0	0	0	0	0	#N/A	#N/A	#N/A	none
MGS	wilcox	HG4D.0946	0	#N/A	1	0	FALSE	#N/A	Breastfed	Test Formula	0	0	0	0	0	0	0	0	0	#N/A	#N/A	#N/A	none
MGS	wilcox	HG4D.0947	0	#N/A	1	0	FALSE	#N/A	Breastfed	Test Formula	0	0	0	0	0	0	0	0	0	#N/A	#N/A	#N/A	none
MGS	wilcox	HG4D.0948	0	#N/A	1	0	FALSE	#N/A	Breastfed	Test Formula	0	0	0	0	0	0	0	0	0	#N/A	#N/A	#N/A	none
MGS	wilcox	HG4D.0949	0.0344828	0.157299	0.157299	0.00331218	FALSE	#N/A	Breastfed	Test Formula	0	0	0	0	0.00993654	0	0	1	0	#N/A	0.28816	#N/A	none
MGS	wilcox	HG4D.0950	0	#N/A	1	0	FALSE	#N/A	Breastfed	Test Formula	0	0	0	0	0	0	0	0	0	#N/A	#N/A	#N/A	none
MGS	wilcox	HG4D.0951	0	#N/A	1	0	FALSE	#N/A	Breastfed	Test Formula	0	0	0	0	0	0	0	0	0	#N/A	#N/A	#N/A	none
MGS	wilcox	HG4D.0952	0	#N/A	1	0	FALSE	#N/A	Breastfed	Test Formula	0	0	0	0	0	0	0	0	0	#N/A	#N/A	#N/A	none
MGS	wilcox	HG4D.0953	0.0844233	0.0781383	0.00400087	0.0129427	FALSE	#N/A	Breastfed	Test Formula	0	0	0	0.0165362	0.00575569	0.0626915	1	3	2	0.959099	0.010245	0.626915	none
MGS	wilcox	HG4D.0954	0	#N/A	1	0	FALSE	#N/A	Breastfed	Test Formula	0	0	0	0	0	0	0	0	0	#N/A	#N/A	#N/A	none
MGS	wilcox	HG4D.0955	0	#N/A	1	0	FALSE	#N/A	Breastfed	Test Formula	0	0	0	0	0	0	0	0	0	#N/A	#N/A	#N/A	none
MGS	wilcox	HG4D.0956	0	#N/A	1	0	FALSE	#N/A	Breastfed	Test Formula	0	0	0	0	0	0	0	0	0	#N/A	#N/A	#N/A	none
MGS	wilcox	HG4D.0957	0	#N/A	1	0	FALSE	#N/A	Breastfed	Test Formula	0	0	0	0	0	0	0	0	0	#N/A	#N/A	#N/A	none
MGS	wilcox	HG4D.0958	0	#N/A	1	0	FALSE	#N/A	Breastfed	Test Formula	0	0	0	0	0	0	0	0	0	#N/A	#N/A	#N/A	none
MGS	wilcox	HG4D.0959	0.0309156	0.759146	5.33073e-14	0.215376	TRUE	0.854749	Breastfed	Test Formula	0	0	0	0.255356	0.135414	0.00821637	14	8	4	0.0980633	0.0815691	0.0393712	none
MGS	wilcox	HG4D.0960	0	#N/A	1	0	FALSE	#N/A	Breastfed	Test Formula	0	0	0	0	0	0	0	0	0	#N/A	#N/A	#N/A	none
MGS	wilcox	HG4D.0961	0	#N/A	1	0	FALSE	#N/A	Breastfed	Test Formula	0	0	0	0	0	0	0	0	0	#N/A	#N/A	#N/A	none
MGS	wilcox	HG4D.0962	0	#N/A	1	0	FALSE	#N/A	Breastfed	Test Formula	0	0	0	0	0	0	0	0	0	#N/A	#N/A	#N/A	none
MGS	wilcox	HG4D.0963	0.0344828	0.157299	0.157299	0.0085386	FALSE	#N/A	Breastfed	Test Formula	0	0	0	0	0.0256158	0	0	1	0	#N/A	0.742858	#N/A	none
MGS	wilcox	HG4D.0964	0	#N/A	1	0	FALSE	#N/A	Breastfed	Test Formula	0	0	0	0	0	0	0	0	0	#N/A	#N/A	#N/A	none
MGS	wilcox	HG4D.0965	0	#N/A	1	0	FALSE	#N/A	Breastfed	Test Formula	0	0	0	0	0	0	0	0	0	#N/A	#N/A	#N/A	none
MGS	wilcox	HG4D.0966	0	#N/A	1	0	FALSE	#N/A	Breastfed	Test Formula	0	0	0	0	0	0	0	0	0	#N/A	#N/A	#N/A	none
MGS	wilcox	HG4D.0967	0	#N/A	1	0	FALSE	#N/A	Breastfed	Test Formula	0	0	0	0	0	0	0	0	0	#N/A	#N/A	#N/A	none
MGS	wilcox	HG4D.0968	0	#N/A	1	0	FALSE	#N/A	Breastfed	Test Formula	0	0	0	0	0	0	0	0	0	#N/A	#N/A	#N/A	none
MGS	wilcox	HG4D.0969	0	#N/A	1	0	FALSE	#N/A	Breastfed	Test Formula	0	0	0	0	0	0	0	0	0	#N/A	#N/A	#N/A	none
MGS	wilcox	HG4D.0970	0	#N/A	1	0	FALSE	#N/A	Breastfed	Test Formula	0	0	0	0	0	0	0	0	0	#N/A	#N/A	#N/A	none
MGS	wilcox	HG4D.0971	0	#N/A	1	0	FALSE	#N/A	Breastfed	Test Formula	0	0	0	0	0	0	0	0	0	#N/A	#N/A	#N/A	none
MGS	wilcox	HG4D.0972	0	#N/A	1	0	FALSE	#N/A	Breastfed	Test Formula	0	0	0	0	0	0	0	0	0	#N/A	#N/A	#N/A	none
MGS	wilcox	HG4D.0973	0	#N/A	1	0	FALSE	#N/A	Breastfed	Test Formula	0	0	0	0	0	0	0	0	0	#N/A	#N/A	#N/A	none
MGS	wilcox	HG4D.0974	0.0689655	0.0442627	0.0442627	0.00453572	FALSE	#N/A	Breastfed	Test Formula	0	0	0	0	0.0136072	0.00832906	0	2	2	#N/A	0.197304	0.0832906	none
MGS	wilcox	HG4D.0975	0	#N/A	1	0	FALSE	#N/A	Breastfed	Test Formula	0	0	0	0	0	0	0	0	0	#N/A	#N/A	#N/A	none
MGS	wilcox	HG4D.0976	0	#N/A	1	0	FALSE	#N/A	Breastfed	Test Formula	0	0	0	0	0	0	0	0	0	#N/A	#N/A	#N/A	none
MGS	wilcox	HG4D.0977	0	#N/A	1	0	FALSE	#N/A	Breastfed	Test Formula	0	0	0	0	0	0	0	0	0	#N/A	#N/A	#N/A	none
MGS	wilcox	HG4D.0978	0	#N/A	1	0	FALSE	#N/A	Breastfed	Test Formula	0	0	0	0	0	0	0	0	0	#N/A	#N/A	#N/A	none
MGS	wilcox	HG4D.0979	0	#N/A	1	0	FALSE	#N/A	Breastfed	Test Formula	0	0	0	0	0	0	0	0	0	#N/A	#N/A	#N/A	none
MGS	wilcox	HG4D.0980	0	#N/A	1	0	FALSE	#N/A	Breastfed	Test Formula	0	0	0	0	0	0	0	0	0	#N/A	#N/A	#N/A	none
MGS	wilcox	HG4D.0981	0.0868014	0.0701078	0.00400087	0.00483738	FALSE	#N/A	Breastfed	Test Formula	0	0	0	0.000169939	0.0141723	0.106774	1	3	5	0.00985644	0.199298	0.122833	none
MGS	wilcox	HG4D.0982	0	#N/A	1	0	FALSE	#N/A	Breastfed	Test Formula	0	0	0	0	0	0	0	0	0	#N/A	#N/A	#N/A	none
MGS	wilcox	HG4D.0983	0	#N/A	1	0	FALSE	#N/A	Breastfed	Test Formula	0	0	0	0	0	0	0	0	0	#N/A	#N/A	#N/A	none
MGS	wilcox	HG4D.0984	0	#N/A	1	0	FALSE	#N/A	Breastfed	Test Formula	0	0	0	0	0	0	0	0	0	#N/A	#N/A	#N/A	none
MGS	wilcox	HG4D.0985	0	#N/A	1	0	FALSE	#N/A	Breastfed	Test Formula	0	0	0	0	0	0	0	0	0	#N/A	#N/A	#N/A	none
MGS	wilcox	HG4D.0986	0	#N/A	1	0	FALSE	#N/A	Breastfed	Test Formula	0	0	0	0	0	0.0173363	0	0	1	#N/A	#N/A	0.346725	none
MGS	wilcox	HG4D.0987	0	#N/A	1	0	FALSE	#N/A	Breastfed	Test Formula	0	0	0	0	0	0	0	0	0	#N/A	#N/A	#N/A	none
MGS	wilcox	HG4D.0988	0	#N/A	1	0	FALSE	#N/A	Breastfed	Test Formula	0	0	0	0	0	0	0	0	0	#N/A	#N/A	#N/A	none
MGS	wilcox	HG4D.0989	0.103448	0.0132111	0.0132111	0.00425121	FALSE	#N/A	Breastfed	Test Formula	0	0	0	0	0.0127536	0.125433	0	3	2	#N/A	0.0536079	1.25433	none
MGS	wilcox	HG4D.0990	0.143876	0.0789788	4.42042e-08	0.0908201	TRUE	0.162659	Breastfed	Test Formula	0	0	0	0.0352617	0.201937	0.00775324	6	7	2	0.00434137	0.0069469	0.0775324	none
MGS	wilcox	HG4D.0991	0	#N/A	1	0	FALSE	#N/A	Breastfed	Test Formula	0	0	0	0	0	0	0	0	0	#N/A	#N/A	#N/A	none
MGS	wilcox	HG4D.0992	0	#N/A	1	0	FALSE	#N/A	Breastfed	Test Formula	0	0	0	0	0	0	0	0	0	#N/A	#N/A	#N/A	none
MGS	wilcox	HG4D.0993	0	#N/A	1	0	FALSE	#N/A	Breastfed	Test Formula	0	0	0	0	0	0	0	0	0	#N/A	#N/A	#N/A	none
MGS	wilcox	HG4D.0994	0	#N/A	1	0	FALSE	#N/A	Breastfed	Test Formula	0	0	0	0	0	0	0	0	0	#N/A	#N/A	#N/A	none
MGS	wilcox	HG4D.0995	0	#N/A	1	0	FALSE	#N/A	Breastfed	Test Formula	0	0	0	0	0	0	0	0	0	#N/A	#N/A	#N/A	none
MGS	wilcox	HG4D.0996	0	#N/A	1	0	FALSE	#N/A	Breastfed	Test Formula	0	0	0	0	0	0	0	0	0	#N/A	#N/A	#N/A	none
MGS	wilcox	HG4D.0997	0	#N/A	1	0	FALSE	#N/A	Breastfed	Test Formula	0	0	0	0	0	0	0	0	0	#N/A	#N/A	#N/A	none
MGS	wilcox	HG4D.0998	0	#N/A	1	0	FALSE	#N/A	Breastfed	Test Formula	0	0	0	0	0	0	0	0	0	#N/A	#N/A	#N/A	none
MGS	wilcox	HG4D.0999	0	#N/A	1	0	FALSE	#N/A	Breastfed	Test Formula	0	0	0	0	0	0	0	0	0	#N/A	#N/A	#N/A	none
MGS	wilcox	HG4D.1000	0	#N/A	1	0	FALSE	#N/A	Breastfed	Test Formula	0	0	0	0	0	0	0	0	0	#N/A	#N/A	#N/A	none
MGS	wilcox	HG4D.1001	0	#N/A	1	0	FALSE	#N/A	Breastfed	Test Formula	0	0	0	0	0	0	0	0	0	#N/A	#N/A	#N/A	none
MGS	wilcox	HG4D.1002	0	#N/A	1	0	FALSE	#N/A	Breastfed	Test Formula	0	0	0	0	0	0	0	0	0	#N/A	#N/A	#N/A	none
MGS	wilcox	HG4D.1003	0	#N/A	1	0	FALSE	#N/A	Breastfed	Test Formula	0	0	0	0	0	0	0	0	0	#N/A	#N/A	#N/A	none
MGS	wilcox	HG4D.1004	0	#N/A	1	0	FALSE	#N/A	Breastfed	Test Formula	0	0	0	0	0	0	0	0	0	#N/A	#N/A	#N/A	none
MGS	wilcox	HG4D.1005	0	#N/A	1	0	FALSE	#N/A	Breastfed	Test Formula	0	0	0	0	0	2.66888e-05	0	0	1	#N/A	#N/A	0.000533776	none
MGS	wilcox	HG4D.1006	0	#N/A	1	0	FALSE	#N/A	Breastfed	Test Formula	0	0	0	0	0	0	0	0	0	#N/A	#N/A	#N/A	none
MGS	wilcox	HG4D.1007	0	#N/A	1	0	FALSE	#N/A	Breastfed	Test Formula	0	0	0	0	0	0	0	0	0	#N/A	#N/A	#N/A	none
MGS	wilcox	HG4D.1008	0	#N/A	1	0	FALSE	#N/A	Breastfed	Test Formula	0	0	0	0	0	0	0	0	0	#N/A	#N/A	#N/A	none
MGS	wilcox	HG4D.1009	0	#N/A	1	0	FALSE	#N/A	Breastfed	Test Formula	0	0	0	0	0	0	0	0	0	#N/A	#N/A	#N/A	none
MGS	wilcox	HG4D.1010	0	#N/A	1	0	FALSE	#N/A	Breastfed	Test Formula	0	0	0	0	0	0	0	0	0	#N/A	#N/A	#N/A	none
MGS	wilcox	HG4D.1011	0	#N/A	1	0	FALSE	#N/A	Breastfed	Test Formula	0	0	0	0	0	0	0	0	0	#N/A	#N/A	#N/A	none
MGS	wilcox	HG4D.1012	0	#N/A	1	0	FALSE	#N/A	Breastfed	Test Formula	0	0	0	0	0	0	0	0	0	#N/A	#N/A	#N/A	none
MGS	wilcox	HG4D.1013	0	#N/A	1	0	FALSE	#N/A	Breastfed	Test Formula	0	0	0	0	0	0	0	0	0	#N/A	#N/A	#N/A	none
MGS	wilcox	HG4D.1014	0	#N/A	1	0	FALSE	#N/A	Breastfed	Test Formula	0	0	0	0	0	0	0	0	0	#N/A	#N/A	#N/A	none
MGS	wilcox	HG4D.1015	0	#N/A	1	0	FALSE	#N/A	Breastfed	Test Formula	0	0	0	0	0	0	0	0	0	#N/A	#N/A	#N/A	none
MGS	wilcox	HG4D.1016	0.0529132	0.204978	0.0132111	7.76202e-05	FALSE	#N/A	Breastfed	Test Formula	0	0	0	6.96403e-06	0.000218933	3.35172e-05	1	2	1	0.000403914	0.00317452	0.000670344	none
MGS	wilcox	HG4D.1017	0	#N/A	1	0	FALSE	#N/A	Breastfed	Test Formula	0	0	0	0	0	0	0	0	0	#N/A	#N/A	#N/A	none
MGS	wilcox	HG4D.1018	0	#N/A	1	0	FALSE	#N/A	Breastfed	Test Formula	0	0	0	0	0	0	0	0	0	#N/A	#N/A	#N/A	none
MGS	wilcox	HG4D.1019	0	#N/A	1	0	FALSE	#N/A	Breastfed	Test Formula	0	0	0	0	0	0	0	0	0	#N/A	#N/A	#N/A	none
MGS	wilcox	HG4D.1020	0	#N/A	1	0	FALSE	#N/A	Breastfed	Test Formula	0	0	0	0	0	0	0	0	0	#N/A	#N/A	#N/A	none
MGS	wilcox	HG4D.1021	0.0166468	0.627281	0.0442627	0.000843179	FALSE	#N/A	Breastfed	Test Formula	0	0	0	0.000783197	0.000963142	0.00468716	1	1	1	0.0454254	0.0279311	0.0937433	none
MGS	wilcox	HG4D.1022	0	#N/A	1	0	FALSE	#N/A	Breastfed	Test Formula	0	0	0	0	0	0	0	0	0	#N/A	#N/A	#N/A	none
MGS	wilcox	HG4D.1023	0	#N/A	1	0	FALSE	#N/A	Breastfed	Test Formula	0	0	0	0	0	0	0	0	0	#N/A	#N/A	#N/A	none
MGS	wilcox	HG4D.1024	0.0178359	0.602896	0.0442627	0.000589774	FALSE	#N/A	Breastfed	Test Formula	0	0	0	0.000136921	0.00149548	0.18159	1	1	3	0.00794143	0.0433689	1.31946	none
MGS	wilcox	HG4D.1025	0	#N/A	1	0	FALSE	#N/A	Breastfed	Test Formula	0	0	0	0	0	0	0	0	0	#N/A	#N/A	#N/A	none
MGS	wilcox	HG4D.1026	0	#N/A	1	0	FALSE	#N/A	Breastfed	Test Formula	0	0	0	0	0	0.000293998	0	0	1	#N/A	#N/A	0.00587995	none
MGS	wilcox	HG4D.1027	0	#N/A	1	0	FALSE	#N/A	Breastfed	Test Formula	0	0	0	0	0	0	0	0	0	#N/A	#N/A	#N/A	none
MGS	wilcox	HG4D.1028	0	#N/A	1	0	FALSE	#N/A	Breastfed	Test Formula	0	0	0	0	0	0	0	0	0	#N/A	#N/A	#N/A	none
MGS	wilcox	HG4D.1029	0	#N/A	1	0	FALSE	#N/A	Breastfed	Test Formula	0	0	0	0	0	0	0	0	0	#N/A	#N/A	#N/A	none
MGS	wilcox	HG4D.1030	0	#N/A	1	0	FALSE	#N/A	Breastfed	Test Formula	0	0	0	0	0	0	0	0	0	#N/A	#N/A	#N/A	none
MGS	wilcox	HG4D.1031	0	#N/A	1	0	FALSE	#N/A	Breastfed	Test Formula	0	0	0	0	0	0	0	0	0	#N/A	#N/A	#N/A	none
MGS	wilcox	HG4D.1032	0	#N/A	1	0	FALSE	#N/A	Breastfed	Test Formula	0	0	0	0	0	0	0	0	0	#N/A	#N/A	#N/A	none
MGS	wilcox	HG4D.1033	0	#N/A	1	0	FALSE	#N/A	Breastfed	Test Formula	0	0	0	0	0	0	0	0	0	#N/A	#N/A	#N/A	none
MGS	wilcox	HG4D.1034	0	#N/A	1	0	FALSE	#N/A	Breastfed	Test Formula	0	0	0	0	0	0	0	0	0	#N/A	#N/A	#N/A	none
MGS	wilcox	HG4D.1035	0	#N/A	1	0	FALSE	#N/A	Breastfed	Test Formula	0	0	0	0	0	0	0	0	0	#N/A	#N/A	#N/A	none
MGS	wilcox	HG4D.1036	-0.0172414	0.4795	0.157299	0.00698799	FALSE	#N/A	Breastfed	Test Formula	0	0	0	0.010482	0	0.0359099	1	0	1	0.607955	#N/A	0.718199	none
MGS	wilcox	HG4D.1037	0	#N/A	1	0	FALSE	#N/A	Breastfed	Test Formula	0	0	0	0	0	0	0	0	0	#N/A	#N/A	#N/A	none
MGS	wilcox	HG4D.1038	0	#N/A	1	0	FALSE	#N/A	Breastfed	Test Formula	0	0	0	0	0	0	0	0	0	#N/A	#N/A	#N/A	none
MGS	wilcox	HG4D.1039	0	#N/A	1	0	FALSE	#N/A	Breastfed	Test Formula	0	0	0	0	0	0	0	0	0	#N/A	#N/A	#N/A	none
MGS	wilcox	HG4D.1040	0	#N/A	1	0	FALSE	#N/A	Breastfed	Test Formula	0	0	0	0	0	0	0	0	0	#N/A	#N/A	#N/A	none
MGS	wilcox	HG4D.1041	0	#N/A	1	0	FALSE	#N/A	Breastfed	Test Formula	0	0	0	0	0	0	0	0	0	#N/A	#N/A	#N/A	none
MGS	wilcox	HG4D.1042	0	#N/A	1	0	FALSE	#N/A	Breastfed	Test Formula	0	0	0	0	0	0	0	0	0	#N/A	#N/A	#N/A	none
MGS	wilcox	HG4D.1043	-0.0208086	0.827446	6.73395e-12	0.000862566	TRUE	0.896079	Breastfed	Test Formula	0	0	0	0.000832145	0.000923409	0.000498992	13	6	5	0.00242196	0.00164787	0.00155524	none
MGS	wilcox	HG4D.1044	0	#N/A	1	0	FALSE	#N/A	Breastfed	Test Formula	0	0	0	0	0	0	0	0	0	#N/A	#N/A	#N/A	none
MGS	wilcox	HG4D.1045	0	#N/A	1	0	FALSE	#N/A	Breastfed	Test Formula	0	0	0	0	0	0	0	0	0	#N/A	#N/A	#N/A	none
MGS	wilcox	HG4D.1046	0.10761	0.377407	2.35215e-16	1.40685	TRUE	0.519163	Breastfed	Test Formula	0	0.000725736	0.00419321	1.58879	1.04297	0.679225	25	16	12	0.0450476	0.0410151	0.014863	none
MGS	wilcox	HG4D.1047	0	#N/A	1	0	FALSE	#N/A	Breastfed	Test Formula	0	0	0	0	0	0	0	0	0	#N/A	#N/A	#N/A	none
MGS	wilcox	HG4D.1048	0	#N/A	1	0	FALSE	#N/A	Breastfed	Test Formula	0	0	0	0	0	0	0	0	0	#N/A	#N/A	#N/A	none
MGS	wilcox	HG4D.1049	0	#N/A	1	0	FALSE	#N/A	Breastfed	Test Formula	0	0	0	0	0	0	0	0	0	#N/A	#N/A	#N/A	none
MGS	wilcox	HG4D.1050	0	#N/A	1	0	FALSE	#N/A	Breastfed	Test Formula	0	0	0	0	0	0	0	0	0	#N/A	#N/A	#N/A	none
MGS	wilcox	HG4D.1051	0	#N/A	1	0	FALSE	#N/A	Breastfed	Test Formula	0	0	0	0	0	0	0	0	0	#N/A	#N/A	#N/A	none
MGS	wilcox	HG4D.1052	0	#N/A	1	0	FALSE	#N/A	Breastfed	Test Formula	0	0	0	0	0	0	0	0	0	#N/A	#N/A	#N/A	none
MGS	wilcox	HG4D.1053	0	#N/A	1	0	FALSE	#N/A	Breastfed	Test Formula	0	0	0	0	0	0	0	0	0	#N/A	#N/A	#N/A	none
MGS	wilcox	HG4D.1054	0	#N/A	1	0	FALSE	#N/A	Breastfed	Test Formula	0	0	0	0	0	0	0	0	0	#N/A	#N/A	#N/A	none
MGS	wilcox	HG4D.1055	0	#N/A	1	0	FALSE	#N/A	Breastfed	Test Formula	0	0	0	0	0	0	0	0	0	#N/A	#N/A	#N/A	none
MGS	wilcox	HG4D.1056	0	#N/A	1	0	FALSE	#N/A	Breastfed	Test Formula	0	0	0	0	0	0	0	0	0	#N/A	#N/A	#N/A	none
MGS	wilcox	HG4D.1057	0	#N/A	1	0	FALSE	#N/A	Breastfed	Test Formula	0	0	0	0	0	0	0	0	0	#N/A	#N/A	#N/A	none
MGS	wilcox	HG4D.1058	0	#N/A	1	0	FALSE	#N/A	Breastfed	Test Formula	0	0	0	0	0	0	0	0	0	#N/A	#N/A	#N/A	none
MGS	wilcox	HG4D.1059	0	#N/A	1	0	FALSE	#N/A	Breastfed	Test Formula	0	0	0	0	0	0	0	0	0	#N/A	#N/A	#N/A	none
MGS	wilcox	HG4D.1060	0.0178359	0.602896	0.0442627	0.00325751	FALSE	#N/A	Breastfed	Test Formula	0	0	0	0.000923946	0.00792464	0.0121831	1	1	2	0.0535889	0.229815	0.121831	none
MGS	wilcox	HG4D.1061	0	#N/A	1	0	FALSE	#N/A	Breastfed	Test Formula	0	0	0	0	0	0	0	0	0	#N/A	#N/A	#N/A	none
MGS	wilcox	HG4D.1062	0	#N/A	1	0	FALSE	#N/A	Breastfed	Test Formula	0	0	0	0	0	0	0	0	0	#N/A	#N/A	#N/A	none
MGS	wilcox	HG4D.1063	0	#N/A	1	0	FALSE	#N/A	Breastfed	Test Formula	0	0	0	0	0	0	0	0	0	#N/A	#N/A	#N/A	none
MGS	wilcox	HG4D.1064	0	#N/A	1	0	FALSE	#N/A	Breastfed	Test Formula	0	0	0	0	0	0	0	0	0	#N/A	#N/A	#N/A	none
MGS	wilcox	HG4D.1065	-0.0344828	0.314513	0.0442627	1.57921e-05	FALSE	#N/A	Breastfed	Test Formula	0	0	0	2.36881e-05	0	0.000211838	2	0	1	0.000686954	#N/A	0.00423675	none
MGS	wilcox	HG4D.1066	0	#N/A	1	0	FALSE	#N/A	Breastfed	Test Formula	0	0	0	0	0	0	0	0	0	#N/A	#N/A	#N/A	none
MGS	wilcox	HG4D.1067	0	#N/A	1	0	FALSE	#N/A	Breastfed	Test Formula	0	0	0	0	0	0	0	0	0	#N/A	#N/A	#N/A	none
MGS	wilcox	HG4D.1068	0.0261593	0.720594	2.42096e-06	0.00141931	TRUE	0.82015	Breastfed	Test Formula	0	0	0	0.0017422	0.000773526	0	6	4	0	0.0139684	0.0031503	#N/A	none
MGS	wilcox	HG4D.1069	0	#N/A	1	0	FALSE	#N/A	Breastfed	Test Formula	0	0	0	0	0	0	0	0	0	#N/A	#N/A	#N/A	none
MGS	wilcox	HG4D.1070	0	#N/A	1	0	FALSE	#N/A	Breastfed	Test Formula	0	0	0	0	0	0	0	0	0	#N/A	#N/A	#N/A	none
MGS	wilcox	HG4D.1071	0	#N/A	1	0	FALSE	#N/A	Breastfed	Test Formula	0	0	0	0	0	0	0	0	0	#N/A	#N/A	#N/A	none
MGS	wilcox	HG4D.1072	0	#N/A	1	0	FALSE	#N/A	Breastfed	Test Formula	0	0	0	0	0	0	0	0	0	#N/A	#N/A	#N/A	none
MGS	wilcox	HG4D.1073	0	#N/A	1	0	FALSE	#N/A	Breastfed	Test Formula	0	0	0	0	0	0.000531059	0	0	1	#N/A	#N/A	0.0106212	none
MGS	wilcox	HG4D.1074	0	#N/A	1	0	FALSE	#N/A	Breastfed	Test Formula	0	0	0	0	0	0	0	0	0	#N/A	#N/A	#N/A	none
MGS	wilcox	HG4D.1075	0	#N/A	1	0	FALSE	#N/A	Breastfed	Test Formula	0	0	0	0	0	0	0	0	0	#N/A	#N/A	#N/A	none
MGS	wilcox	HG4D.1076	0	#N/A	1	0	FALSE	#N/A	Breastfed	Test Formula	0	0	0	0	0	0	0	0	0	#N/A	#N/A	#N/A	none
MGS	wilcox	HG4D.1077	0	#N/A	1	0	FALSE	#N/A	Breastfed	Test Formula	0	0	0	0	0	0	0	0	0	#N/A	#N/A	#N/A	none
MGS	wilcox	HG4D.1078	0	#N/A	1	0	FALSE	#N/A	Breastfed	Test Formula	0	0	0	0	0	0	0	0	0	#N/A	#N/A	#N/A	none
MGS	wilcox	HG4D.1079	0	#N/A	1	0	FALSE	#N/A	Breastfed	Test Formula	0	0	0	0	0	0	0	0	0	#N/A	#N/A	#N/A	none
MGS	wilcox	HG4D.1080	0	#N/A	1	0	FALSE	#N/A	Breastfed	Test Formula	0	0	0	0	0	0	0	0	0	#N/A	#N/A	#N/A	none
MGS	wilcox	HG4D.1081	0	#N/A	1	0	FALSE	#N/A	Breastfed	Test Formula	0	0	0	0	0	0	0	0	0	#N/A	#N/A	#N/A	none
MGS	wilcox	HG4D.1082	0	#N/A	1	0	FALSE	#N/A	Breastfed	Test Formula	0	0	0	0	0	0	0	0	0	#N/A	#N/A	#N/A	none
MGS	wilcox	HG4D.1083	0	#N/A	1	0	FALSE	#N/A	Breastfed	Test Formula	0	0	0	0	0	0	0	0	0	#N/A	#N/A	#N/A	none
MGS	wilcox	HG4D.1084	0	#N/A	1	0	FALSE	#N/A	Breastfed	Test Formula	0	0	0	0	0	0.00427388	0	0	1	#N/A	#N/A	0.0854777	none
MGS	wilcox	HG4D.1085	0	#N/A	1	0	FALSE	#N/A	Breastfed	Test Formula	0	0	0	0	0	0	0	0	0	#N/A	#N/A	#N/A	none
MGS	wilcox	HG4D.1086	0	#N/A	1	0	FALSE	#N/A	Breastfed	Test Formula	0	0	0	0	0	0	0	0	0	#N/A	#N/A	#N/A	none
MGS	wilcox	HG4D.1087	0	#N/A	1	0	FALSE	#N/A	Breastfed	Test Formula	0	0	0	0	0	0	0	0	0	#N/A	#N/A	#N/A	none
MGS	wilcox	HG4D.1088	0	#N/A	1	0	FALSE	#N/A	Breastfed	Test Formula	0	0	0	0	0	0	0	0	0	#N/A	#N/A	#N/A	none
MGS	wilcox	HG4D.1089	0	#N/A	1	0	FALSE	#N/A	Breastfed	Test Formula	0	0	0	0	0	0	0	0	0	#N/A	#N/A	#N/A	none
MGS	wilcox	HG4D.1090	0	#N/A	1	0	FALSE	#N/A	Breastfed	Test Formula	0	0	0	0	0	0	0	0	0	#N/A	#N/A	#N/A	none
MGS	wilcox	HG4D.1091	0	#N/A	1	0	FALSE	#N/A	Breastfed	Test Formula	0	0	0	0	0	0	0	0	0	#N/A	#N/A	#N/A	none
MGS	wilcox	HG4D.1092	0	#N/A	1	0	FALSE	#N/A	Breastfed	Test Formula	0	0	0	0	0	0	0	0	0	#N/A	#N/A	#N/A	none
MGS	wilcox	HG4D.1093	0	#N/A	1	0	FALSE	#N/A	Breastfed	Test Formula	0	0	0	0	0	0	0	0	0	#N/A	#N/A	#N/A	none
MGS	wilcox	HG4D.1094	0	#N/A	1	0	FALSE	#N/A	Breastfed	Test Formula	0	0	0	0	0	0	0	0	0	#N/A	#N/A	#N/A	none
MGS	wilcox	HG4D.1095	0	#N/A	1	0	FALSE	#N/A	Breastfed	Test Formula	0	0	0	0	0	0	0	0	0	#N/A	#N/A	#N/A	none
MGS	wilcox	HG4D.1096	0	#N/A	1	0	FALSE	#N/A	Breastfed	Test Formula	0	0	0	0	0	0	0	0	0	#N/A	#N/A	#N/A	none
MGS	wilcox	HG4D.1097	0	#N/A	1	0	FALSE	#N/A	Breastfed	Test Formula	0	0	0	0	0	0	0	0	0	#N/A	#N/A	#N/A	none
MGS	wilcox	HG4D.1098	0	#N/A	1	0	FALSE	#N/A	Breastfed	Test Formula	0	0	0	0	0	0	0	0	0	#N/A	#N/A	#N/A	none
MGS	wilcox	HG4D.1099	0	#N/A	1	0	FALSE	#N/A	Breastfed	Test Formula	0	0	0	0	0	0	0	0	0	#N/A	#N/A	#N/A	none
MGS	wilcox	HG4D.1100	0	#N/A	1	0	FALSE	#N/A	Breastfed	Test Formula	0	0	0	0	0	0	0	0	0	#N/A	#N/A	#N/A	none
MGS	wilcox	HG4D.1101	0	#N/A	1	0	FALSE	#N/A	Breastfed	Test Formula	0	0	0	0	0	0.00150061	0	0	1	#N/A	#N/A	0.0300122	none
MGS	wilcox	HG4D.1102	0	#N/A	1	0	FALSE	#N/A	Breastfed	Test Formula	0	0	0	0	0	0	0	0	0	#N/A	#N/A	#N/A	none
MGS	wilcox	HG4D.1103	0	#N/A	1	0	FALSE	#N/A	Breastfed	Test Formula	0	0	0	0	0	0	0	0	0	#N/A	#N/A	#N/A	none
MGS	wilcox	HG4D.1104	0	#N/A	1	0	FALSE	#N/A	Breastfed	Test Formula	0	0	0	0	0	0	0	0	0	#N/A	#N/A	#N/A	none
MGS	wilcox	HG4D.1105	0	#N/A	1	0	FALSE	#N/A	Breastfed	Test Formula	0	0	0	0	0	0	0	0	0	#N/A	#N/A	#N/A	none
MGS	wilcox	HG4D.1106	0	#N/A	1	0	FALSE	#N/A	Breastfed	Test Formula	0	0	0	0	0	0	0	0	0	#N/A	#N/A	#N/A	none
MGS	wilcox	HG4D.1107	0	#N/A	1	0	FALSE	#N/A	Breastfed	Test Formula	0	0	0	0	0	0	0	0	0	#N/A	#N/A	#N/A	none
MGS	wilcox	HG4D.1108	0	#N/A	1	0	FALSE	#N/A	Breastfed	Test Formula	0	0	0	0	0	0	0	0	0	#N/A	#N/A	#N/A	none
MGS	wilcox	HG4D.1109	0	#N/A	1	0	FALSE	#N/A	Breastfed	Test Formula	0	0	0	0	0	0	0	0	0	#N/A	#N/A	#N/A	none
MGS	wilcox	HG4D.1110	0	#N/A	1	0	FALSE	#N/A	Breastfed	Test Formula	0	0	0	0	0	0	0	0	0	#N/A	#N/A	#N/A	none
MGS	wilcox	HG4D.1111	0	#N/A	1	0	FALSE	#N/A	Breastfed	Test Formula	0	0	0	0	0	0	0	0	0	#N/A	#N/A	#N/A	none
MGS	wilcox	HG4D.1112	0	#N/A	1	0	FALSE	#N/A	Breastfed	Test Formula	0	0	0	0	0	0	0	0	0	#N/A	#N/A	#N/A	none
MGS	wilcox	HG4D.1113	0	#N/A	1	0	FALSE	#N/A	Breastfed	Test Formula	0	0	0	0	0	0	0	0	0	#N/A	#N/A	#N/A	none
MGS	wilcox	HG4D.1114	0	#N/A	1	0	FALSE	#N/A	Breastfed	Test Formula	0	0	0	0	0	0	0	0	0	#N/A	#N/A	#N/A	none
MGS	wilcox	HG4D.1115	0	#N/A	1	0	FALSE	#N/A	Breastfed	Test Formula	0	0	0	0	0	0	0	0	0	#N/A	#N/A	#N/A	none
MGS	wilcox	HG4D.1116	0	#N/A	1	0	FALSE	#N/A	Breastfed	Test Formula	0	0	0	0	0	0	0	0	0	#N/A	#N/A	#N/A	none
MGS	wilcox	HG4D.1117	0	#N/A	1	0	FALSE	#N/A	Breastfed	Test Formula	0	0	0	0	0	0	0	0	0	#N/A	#N/A	#N/A	none
MGS	wilcox	HG4D.1118	0	#N/A	1	0	FALSE	#N/A	Breastfed	Test Formula	0	0	0	0	0	0	0	0	0	#N/A	#N/A	#N/A	none
MGS	wilcox	HG4D.1119	0	#N/A	1	0	FALSE	#N/A	Breastfed	Test Formula	0	0	0	0	0	0	0	0	0	#N/A	#N/A	#N/A	none
MGS	wilcox	HG4D.1120	0	#N/A	1	0	FALSE	#N/A	Breastfed	Test Formula	0	0	0	0	0	0	0	0	0	#N/A	#N/A	#N/A	none
MGS	wilcox	HG4D.1121	0.0344828	0.157299	0.157299	0.00260726	FALSE	#N/A	Breastfed	Test Formula	0	0	0	0	0.00782179	0	0	1	0	#N/A	0.226832	#N/A	none
MGS	wilcox	HG4D.1122	0	#N/A	1	0	FALSE	#N/A	Breastfed	Test Formula	0	0	0	0	0	0	0	0	0	#N/A	#N/A	#N/A	none
MGS	wilcox	HG4D.1123	0	#N/A	1	0	FALSE	#N/A	Breastfed	Test Formula	0	0	0	0	0	2.61066e-05	0	0	1	#N/A	#N/A	0.000522132	none
MGS	wilcox	HG4D.1124	0	#N/A	1	0	FALSE	#N/A	Breastfed	Test Formula	0	0	0	0	0	0	0	0	0	#N/A	#N/A	#N/A	none
MGS	wilcox	HG4D.1125	0	#N/A	1	0	FALSE	#N/A	Breastfed	Test Formula	0	0	0	0	0	0	0	0	0	#N/A	#N/A	#N/A	none
MGS	wilcox	HG4D.1126	0	#N/A	1	0	FALSE	#N/A	Breastfed	Test Formula	0	0	0	0	0	0	0	0	0	#N/A	#N/A	#N/A	none
MGS	wilcox	HG4D.1127	0	#N/A	1	0	FALSE	#N/A	Breastfed	Test Formula	0	0	0	0	0	0	0	0	0	#N/A	#N/A	#N/A	none
MGS	wilcox	HG4D.1128	0	#N/A	1	0	FALSE	#N/A	Breastfed	Test Formula	0	0	0	0	0	0	0	0	0	#N/A	#N/A	#N/A	none
MGS	wilcox	HG4D.1129	0	#N/A	1	0	FALSE	#N/A	Breastfed	Test Formula	0	0	0	0	0	0	0	0	0	#N/A	#N/A	#N/A	none
MGS	wilcox	HG4D.1130	0	#N/A	1	0	FALSE	#N/A	Breastfed	Test Formula	0	0	0	0	0	0	0	0	0	#N/A	#N/A	#N/A	none
MGS	wilcox	HG4D.1131	0	#N/A	1	0	FALSE	#N/A	Breastfed	Test Formula	0	0	0	0	0	0	0	0	0	#N/A	#N/A	#N/A	none
MGS	wilcox	HG4D.1132	0.0344828	0.157299	0.157299	2.21007e-05	FALSE	#N/A	Breastfed	Test Formula	0	0	0	0	6.63022e-05	0.00516572	0	1	1	#N/A	0.00192276	0.103314	none
MGS	wilcox	HG4D.1133	0	#N/A	1	0	FALSE	#N/A	Breastfed	Test Formula	0	0	0	0	0	0	0	0	0	#N/A	#N/A	#N/A	none
MGS	wilcox	HG4D.1134	0	#N/A	1	0	FALSE	#N/A	Breastfed	Test Formula	0	0	0	0	0	0	0	0	0	#N/A	#N/A	#N/A	none
MGS	wilcox	HG4D.1135	0	#N/A	1	0	FALSE	#N/A	Breastfed	Test Formula	0	0	0	0	0	0	0	0	0	#N/A	#N/A	#N/A	none
MGS	wilcox	HG4D.1136	0	#N/A	1	0	FALSE	#N/A	Breastfed	Test Formula	0	0	0	0	0	0	0	0	0	#N/A	#N/A	#N/A	none
MGS	wilcox	HG4D.1137	0	#N/A	1	0	FALSE	#N/A	Breastfed	Test Formula	0	0	0	0	0	0	0	0	0	#N/A	#N/A	#N/A	none
MGS	wilcox	HG4D.1138	0	#N/A	1	0	FALSE	#N/A	Breastfed	Test Formula	0	0	0	0	0	0	0	0	0	#N/A	#N/A	#N/A	none
MGS	wilcox	HG4D.1139	0	#N/A	1	0	FALSE	#N/A	Breastfed	Test Formula	0	0	0	0	0	0	0	0	0	#N/A	#N/A	#N/A	none
MGS	wilcox	HG4D.1140	0.0166468	0.627281	0.0442627	0.000351199	FALSE	#N/A	Breastfed	Test Formula	0	0	0	0.000514458	2.46805e-05	0.000948446	1	1	1	0.0298386	0.000715735	0.0189689	none
MGS	wilcox	HG4D.1141	0	#N/A	1	0	FALSE	#N/A	Breastfed	Test Formula	0	0	0	0	0	0	0	0	0	#N/A	#N/A	#N/A	none
MGS	wilcox	HG4D.1142	0	#N/A	1	0	FALSE	#N/A	Breastfed	Test Formula	0	0	0	0	0	0.000172153	0	0	1	#N/A	#N/A	0.00344306	none
MGS	wilcox	HG4D.1143	0	#N/A	1	0	FALSE	#N/A	Breastfed	Test Formula	0	0	0	0	0	0	0	0	0	#N/A	#N/A	#N/A	none
MGS	wilcox	HG4D.1144	0	#N/A	1	0	FALSE	#N/A	Breastfed	Test Formula	0	0	0	0	0	0	0	0	0	#N/A	#N/A	#N/A	none
MGS	wilcox	HG4D.1145	0.118312	0.0263491	0.00120932	0.406145	FALSE	#N/A	Breastfed	Test Formula	0	0	0	0.295545	0.627346	0.620086	1	4	1	17.1416	2.17585	12.4017	none
MGS	wilcox	HG4D.1146	0	#N/A	1	0	FALSE	#N/A	Breastfed	Test Formula	0	0	0	0	0	0	0	0	0	#N/A	#N/A	#N/A	none
MGS	wilcox	HG4D.1147	0	#N/A	1	0	FALSE	#N/A	Breastfed	Test Formula	0	0	0	0	0	0	0	0	0	#N/A	#N/A	#N/A	none
MGS	wilcox	HG4D.1148	0	#N/A	1	0	FALSE	#N/A	Breastfed	Test Formula	0	0	0	0	0	0	0	0	0	#N/A	#N/A	#N/A	none
MGS	wilcox	HG4D.1149	0	#N/A	1	0	FALSE	#N/A	Breastfed	Test Formula	0	0	0	0	0	0	0	0	0	#N/A	#N/A	#N/A	none
MGS	wilcox	HG4D.1150	0	#N/A	1	0	FALSE	#N/A	Breastfed	Test Formula	0	0	0	0	0	0	0	0	0	#N/A	#N/A	#N/A	none
MGS	wilcox	HG4D.1151	0	#N/A	1	0	FALSE	#N/A	Breastfed	Test Formula	0	0	0	0	0	0	0	0	0	#N/A	#N/A	#N/A	none
MGS	wilcox	HG4D.1152	0	#N/A	1	0	FALSE	#N/A	Breastfed	Test Formula	0	0	0	0	0	0	0	0	0	#N/A	#N/A	#N/A	none
MGS	wilcox	HG4D.1153	0	#N/A	1	0	FALSE	#N/A	Breastfed	Test Formula	0	0	0	0	0	0	0	0	0	#N/A	#N/A	#N/A	none
MGS	wilcox	HG4D.1154	0	#N/A	1	0	FALSE	#N/A	Breastfed	Test Formula	0	0	0	0	0	0	0	0	0	#N/A	#N/A	#N/A	none
MGS	wilcox	HG4D.1155	0	#N/A	1	0	FALSE	#N/A	Breastfed	Test Formula	0	0	0	0	0	0	0	0	0	#N/A	#N/A	#N/A	none
MGS	wilcox	HG4D.1156	0	#N/A	1	0	FALSE	#N/A	Breastfed	Test Formula	0	0	0	0	0	0	0	0	0	#N/A	#N/A	#N/A	none
MGS	wilcox	HG4D.1157	0	#N/A	1	0	FALSE	#N/A	Breastfed	Test Formula	0	0	0	0	0	0	0	0	0	#N/A	#N/A	#N/A	none
MGS	wilcox	HG4D.1158	0	#N/A	1	0	FALSE	#N/A	Breastfed	Test Formula	0	0	0	0	0	0	0	0	0	#N/A	#N/A	#N/A	none
MGS	wilcox	HG4D.1159	0	#N/A	1	0	FALSE	#N/A	Breastfed	Test Formula	0	0	0	0	0	0	0	0	0	#N/A	#N/A	#N/A	none
MGS	wilcox	HG4D.1160	0	#N/A	1	0	FALSE	#N/A	Breastfed	Test Formula	0	0	0	0	0	0	0	0	0	#N/A	#N/A	#N/A	none
MGS	wilcox	HG4D.1161	0	#N/A	1	0	FALSE	#N/A	Breastfed	Test Formula	0	0	0	0	0	0.00137404	0	0	1	#N/A	#N/A	0.0274808	none
MGS	wilcox	HG4D.1162	0	#N/A	1	0	FALSE	#N/A	Breastfed	Test Formula	0	0	0	0	0	0	0	0	0	#N/A	#N/A	#N/A	none
MGS	wilcox	HG4D.1163	0	#N/A	1	0	FALSE	#N/A	Breastfed	Test Formula	0	0	0	0	0	0	0	0	0	#N/A	#N/A	#N/A	none
MGS	wilcox	HG4D.1164	0	#N/A	1	0	FALSE	#N/A	Breastfed	Test Formula	0	0	0	0	0	0	0	0	0	#N/A	#N/A	#N/A	none
MGS	wilcox	HG4D.1165	0	#N/A	1	0	FALSE	#N/A	Breastfed	Test Formula	0	0	0	0	0	0	0	0	0	#N/A	#N/A	#N/A	none
MGS	wilcox	HG4D.1166	0	#N/A	1	0	FALSE	#N/A	Breastfed	Test Formula	0	0	0	0	0	0	0	0	0	#N/A	#N/A	#N/A	none
MGS	wilcox	HG4D.1167	0	#N/A	1	0	FALSE	#N/A	Breastfed	Test Formula	0	0	0	0	0	0	0	0	0	#N/A	#N/A	#N/A	none
MGS	wilcox	HG4D.1168	0	#N/A	1	0	FALSE	#N/A	Breastfed	Test Formula	0	0	0	0	0	0	0	0	0	#N/A	#N/A	#N/A	none
MGS	wilcox	HG4D.1169	0	#N/A	1	0	FALSE	#N/A	Breastfed	Test Formula	0	0	0	0	0	0	0	0	0	#N/A	#N/A	#N/A	none
MGS	wilcox	HG4D.1170	0	#N/A	1	0	FALSE	#N/A	Breastfed	Test Formula	0	0	0	0	0	3.97635e-05	0	0	1	#N/A	#N/A	0.00079527	none
MGS	wilcox	HG4D.1171	-0.0172414	0.4795	0.157299	3.57795e-06	FALSE	#N/A	Breastfed	Test Formula	0	0	0	5.36692e-06	0	0.0318921	1	0	1	0.000311281	#N/A	0.637841	none
MGS	wilcox	HG4D.1172	0	#N/A	1	0	FALSE	#N/A	Breastfed	Test Formula	0	0	0	0	0	0	0	0	0	#N/A	#N/A	#N/A	none
MGS	wilcox	HG4D.1173	0	#N/A	1	0	FALSE	#N/A	Breastfed	Test Formula	0	0	0	0	0	0	0	0	0	#N/A	#N/A	#N/A	none
MGS	wilcox	HG4D.1174	-0.0172414	0.4795	0.157299	0.00640515	FALSE	#N/A	Breastfed	Test Formula	0	0	0	0.00960773	0	0	1	0	0	0.557248	#N/A	#N/A	none
MGS	wilcox	HG4D.1175	0	#N/A	1	0	FALSE	#N/A	Breastfed	Test Formula	0	0	0	0	0	0	0	0	0	#N/A	#N/A	#N/A	none
MGS	wilcox	HG4D.1176	0	#N/A	1	0	FALSE	#N/A	Breastfed	Test Formula	0	0	0	0	0	0	0	0	0	#N/A	#N/A	#N/A	none
MGS	wilcox	HG4D.1177	0	#N/A	1	0	FALSE	#N/A	Breastfed	Test Formula	0	0	0	0	0	0	0	0	0	#N/A	#N/A	#N/A	none
MGS	wilcox	HG4D.1178	0	#N/A	1	0	FALSE	#N/A	Breastfed	Test Formula	0	0	0	0	0	0	0	0	0	#N/A	#N/A	#N/A	none
MGS	wilcox	HG4D.1179	0	#N/A	1	0	FALSE	#N/A	Breastfed	Test Formula	0	0	0	0	0	0	0	0	0	#N/A	#N/A	#N/A	none
MGS	wilcox	HG4D.1180	0	#N/A	1	0	FALSE	#N/A	Breastfed	Test Formula	0	0	0	0	0	0	0	0	0	#N/A	#N/A	#N/A	none
MGS	wilcox	HG4D.1181	0	#N/A	1	0	FALSE	#N/A	Breastfed	Test Formula	0	0	0	0	0	0	0	0	0	#N/A	#N/A	#N/A	none
MGS	wilcox	HG4D.1182	0.199168	0.036946	6.73395e-12	0.053096	TRUE	0.0887731	Breastfed	Test Formula	0	0	0	0.0450374	0.0692131	0.172839	9	10	9	0.0756168	0.15528	0.055017	none
MGS	wilcox	HG4D.1183	0	#N/A	1	0	FALSE	#N/A	Breastfed	Test Formula	0	0	0	0	0	0	0	0	0	#N/A	#N/A	#N/A	none
MGS	wilcox	HG4D.1184	0	#N/A	1	0	FALSE	#N/A	Breastfed	Test Formula	0	0	0	0	0	0	0	0	0	#N/A	#N/A	#N/A	none
MGS	wilcox	HG4D.1185	0	#N/A	1	0	FALSE	#N/A	Breastfed	Test Formula	0	0	0	0	0	0	0	0	0	#N/A	#N/A	#N/A	none
MGS	wilcox	HG4D.1186	0	#N/A	1	0	FALSE	#N/A	Breastfed	Test Formula	0	0	0	0	0	0	0	0	0	#N/A	#N/A	#N/A	none
MGS	wilcox	HG4D.1187	0	#N/A	1	0	FALSE	#N/A	Breastfed	Test Formula	0	0	0	0	0	0	0	0	0	#N/A	#N/A	#N/A	none
MGS	wilcox	HG4D.1188	0	#N/A	1	0	FALSE	#N/A	Breastfed	Test Formula	0	0	0	0	0	0	0	0	0	#N/A	#N/A	#N/A	none
MGS	wilcox	HG4D.1189	0.0344828	0.157299	0.157299	0.00767456	FALSE	#N/A	Breastfed	Test Formula	0	0	0	0	0.0230237	0.00143663	0	1	1	#N/A	0.667686	0.0287326	none
MGS	wilcox	HG4D.1190	0	#N/A	1	0	FALSE	#N/A	Breastfed	Test Formula	0	0	0	0	0	0	0	0	0	#N/A	#N/A	#N/A	none
MGS	wilcox	HG4D.1191	0	#N/A	1	0	FALSE	#N/A	Breastfed	Test Formula	0	0	0	0	0	0	0	0	0	#N/A	#N/A	#N/A	none
MGS	wilcox	HG4D.1192	0	#N/A	1	0	FALSE	#N/A	Breastfed	Test Formula	0	0	0	0	0	0	0	0	0	#N/A	#N/A	#N/A	none
MGS	wilcox	HG4D.1193	0	#N/A	1	0	FALSE	#N/A	Breastfed	Test Formula	0	0	0	0	0	0	0	0	0	#N/A	#N/A	#N/A	none
MGS	wilcox	HG4D.1194	0	#N/A	1	0	FALSE	#N/A	Breastfed	Test Formula	0	0	0	0	0	0	0	0	0	#N/A	#N/A	#N/A	none
MGS	wilcox	HG4D.1195	0	#N/A	1	0	FALSE	#N/A	Breastfed	Test Formula	0	0	0	0	0	0	0	0	0	#N/A	#N/A	#N/A	none
MGS	wilcox	HG4D.1196	0	#N/A	1	0	FALSE	#N/A	Breastfed	Test Formula	0	0	0	0	0	3.34784e-05	0	0	1	#N/A	#N/A	0.000669569	none
MGS	wilcox	HG4D.1197	0	#N/A	1	0	FALSE	#N/A	Breastfed	Test Formula	0	0	0	0	0	0	0	0	0	#N/A	#N/A	#N/A	none
MGS	wilcox	HG4D.1198	-0.16409	0.11465	1.76614e-15	0.2685	TRUE	0.208784	Breastfed	Test Formula	0	0	0	0.385936	0.0336269	0.0472605	19	5	3	0.160323	0.0275896	0.0174541	none
MGS	wilcox	HG4D.1199	0	#N/A	1	0	FALSE	#N/A	Breastfed	Test Formula	0	0	0	0	0	0	0	0	0	#N/A	#N/A	#N/A	none
MGS	wilcox	HG4D.1200	0	#N/A	1	0	FALSE	#N/A	Breastfed	Test Formula	0	0	0	0	0	0	0	0	0	#N/A	#N/A	#N/A	none
MGS	wilcox	HG4D.1201	0	#N/A	1	0	FALSE	#N/A	Breastfed	Test Formula	0	0	0	0	0	0.000124312	0	0	1	#N/A	#N/A	0.00248624	none
MGS	wilcox	HG4D.1202	0	#N/A	1	0	FALSE	#N/A	Breastfed	Test Formula	0	0	0	0	0	0	0	0	0	#N/A	#N/A	#N/A	none
MGS	wilcox	HG4D.1203	0	#N/A	1	0	FALSE	#N/A	Breastfed	Test Formula	0	0	0	0	0	0.000286118	0	0	1	#N/A	#N/A	0.00572236	none
MGS	wilcox	HG4D.1204	0	#N/A	1	0	FALSE	#N/A	Breastfed	Test Formula	0	0	0	0	0	0	0	0	0	#N/A	#N/A	#N/A	none
MGS	wilcox	HG4D.1205	0	#N/A	1	0	FALSE	#N/A	Breastfed	Test Formula	0	0	0	0	0	0	0	0	0	#N/A	#N/A	#N/A	none
MGS	wilcox	HG4D.1206	0	#N/A	1	0	FALSE	#N/A	Breastfed	Test Formula	0	0	0	0	0	3.16801e-05	0	0	1	#N/A	#N/A	0.000633602	none
MGS	wilcox	HG4D.1207	0	#N/A	1	0	FALSE	#N/A	Breastfed	Test Formula	0	0	0	0	0	5.87383e-05	0	0	1	#N/A	#N/A	0.00117477	none
MGS	wilcox	HG4D.1208	0	#N/A	1	0	FALSE	#N/A	Breastfed	Test Formula	0	0	0	0	0	0	0	0	0	#N/A	#N/A	#N/A	none
MGS	wilcox	HG4D.1209	0	#N/A	1	0	FALSE	#N/A	Breastfed	Test Formula	0	0	0	0	0	0	0	0	0	#N/A	#N/A	#N/A	none
MGS	wilcox	HG4D.1210	0	#N/A	1	0	FALSE	#N/A	Breastfed	Test Formula	0	0	0	0	0	0	0	0	0	#N/A	#N/A	#N/A	none
MGS	wilcox	HG4D.1211	0	#N/A	1	0	FALSE	#N/A	Breastfed	Test Formula	0	0	0	0	0	0	0	0	0	#N/A	#N/A	#N/A	none
MGS	wilcox	HG4D.1212	-0.0172414	0.4795	0.157299	0.0159695	FALSE	#N/A	Breastfed	Test Formula	0	0	0	0.0239542	0	0.00851511	1	0	1	1.38934	#N/A	0.170302	none
MGS	wilcox	HG4D.1213	0	#N/A	1	0	FALSE	#N/A	Breastfed	Test Formula	0	0	0	0	0	0	0	0	0	#N/A	#N/A	#N/A	none
MGS	wilcox	HG4D.1214	0.0844233	0.435491	7.96483e-18	0.0246643	TRUE	0.566466	Breastfed	Test Formula	0	0	0	0.0327666	0.00845965	0.00936005	16	11	7	0.013161	0.00998182	0.029123	none
MGS	wilcox	HG4D.1215	0	#N/A	1	0	FALSE	#N/A	Breastfed	Test Formula	0	0	0	0	0	0	0	0	0	#N/A	#N/A	#N/A	none
MGS	wilcox	HG4D.1216	-0.0172414	0.4795	0.157299	8.12739e-06	FALSE	#N/A	Breastfed	Test Formula	0	0	0	1.21911e-05	0	0	1	0	0	0.000707083	#N/A	#N/A	none
MGS	wilcox	HG4D.1217	0	#N/A	1	0	FALSE	#N/A	Breastfed	Test Formula	0	0	0	0	0	0	0	0	0	#N/A	#N/A	#N/A	none
MGS	wilcox	HG4D.1218	0	#N/A	1	0	FALSE	#N/A	Breastfed	Test Formula	0	0	0	0	0	0	0	0	0	#N/A	#N/A	#N/A	none
MGS	wilcox	HG4D.1219	0	#N/A	1	0	FALSE	#N/A	Breastfed	Test Formula	0	0	0	0	0	0	0	0	0	#N/A	#N/A	#N/A	none
MGS	wilcox	HG4D.1220	0	#N/A	1	0	FALSE	#N/A	Breastfed	Test Formula	0	0	0	0	0	0	0	0	0	#N/A	#N/A	#N/A	none
MGS	wilcox	HG4D.1221	0	#N/A	1	0	FALSE	#N/A	Breastfed	Test Formula	0	0	0	0	0	0	0	0	0	#N/A	#N/A	#N/A	none
MGS	wilcox	HG4D.1222	0	#N/A	1	0	FALSE	#N/A	Breastfed	Test Formula	0	0	0	0	0	0	0	0	0	#N/A	#N/A	#N/A	none
MGS	wilcox	HG4D.1223	0	#N/A	1	0	FALSE	#N/A	Breastfed	Test Formula	0	0	0	0	0	0	0	0	0	#N/A	#N/A	#N/A	none
MGS	wilcox	HG4D.1224	0	#N/A	1	0	FALSE	#N/A	Breastfed	Test Formula	0	0	0	0	0	0	0	0	0	#N/A	#N/A	#N/A	none
MGS	wilcox	HG4D.1225	0.0963139	0.167634	8.74128e-06	0.000849923	TRUE	0.268524	Breastfed	Test Formula	0	0	0	0.000987718	0.000574334	7.58966e-05	4	5	1	0.0104154	0.00203305	0.00151793	none
MGS	wilcox	HG4D.1226	0	#N/A	1	0	FALSE	#N/A	Breastfed	Test Formula	0	0	0	0	0	0	0	0	0	#N/A	#N/A	#N/A	none
MGS	wilcox	HG4D.1227	0	#N/A	1	0	FALSE	#N/A	Breastfed	Test Formula	0	0	0	0	0	0	0	0	0	#N/A	#N/A	#N/A	none
MGS	wilcox	HG4D.1228	0	#N/A	1	0	FALSE	#N/A	Breastfed	Test Formula	0	0	0	0	0	0	0	0	0	#N/A	#N/A	#N/A	none
MGS	wilcox	HG4D.1229	0	#N/A	1	0	FALSE	#N/A	Breastfed	Test Formula	0	0	0	0	0	0	0	0	0	#N/A	#N/A	#N/A	none
MGS	wilcox	HG4D.1230	0	#N/A	1	0	FALSE	#N/A	Breastfed	Test Formula	0	0	0	0	0	0	0	0	0	#N/A	#N/A	#N/A	none
MGS	wilcox	HG4D.1231	-0.00475624	0.934656	0.000361827	0.000302265	TRUE	0.985949	Breastfed	Test Formula	0	0	0	0.000435687	3.54209e-05	0.000104588	4	2	2	0.00433993	0.000513604	0.00104588	none
MGS	wilcox	HG4D.1232	0	#N/A	1	0	FALSE	#N/A	Breastfed	Test Formula	0	0	0	0	0	0	0	0	0	#N/A	#N/A	#N/A	none
MGS	wilcox	HG4D.1233	0	#N/A	1	0	FALSE	#N/A	Breastfed	Test Formula	0	0	0	0	0	0	0	0	0	#N/A	#N/A	#N/A	none
MGS	wilcox	HG4D.1234	0	#N/A	1	0	FALSE	#N/A	Breastfed	Test Formula	0	0	0	0	0	0.000105268	0	0	1	#N/A	#N/A	0.00210535	none
MGS	wilcox	HG4D.1235	0	#N/A	1	0	FALSE	#N/A	Breastfed	Test Formula	0	0	0	0	0	0	0	0	0	#N/A	#N/A	#N/A	none
MGS	wilcox	HG4D.1236	0	#N/A	1	0	FALSE	#N/A	Breastfed	Test Formula	0	0	0	0	0	0	0	0	0	#N/A	#N/A	#N/A	none
MGS	wilcox	HG4D.1237	0	#N/A	1	0	FALSE	#N/A	Breastfed	Test Formula	0	0	0	0	0	0	0	0	0	#N/A	#N/A	#N/A	none
MGS	wilcox	HG4D.1238	0	#N/A	1	0	FALSE	#N/A	Breastfed	Test Formula	0	0	0	0	0	0	0	0	0	#N/A	#N/A	#N/A	none
MGS	wilcox	HG4D.1239	0	#N/A	1	0	FALSE	#N/A	Breastfed	Test Formula	0	0	0	0	0	0	0	0	0	#N/A	#N/A	#N/A	none
MGS	wilcox	HG4D.1240	0	#N/A	1	0	FALSE	#N/A	Breastfed	Test Formula	0	0	0	0	0	0	0	0	0	#N/A	#N/A	#N/A	none
MGS	wilcox	HG4D.1241	0.0344828	0.157299	0.157299	0.000149668	FALSE	#N/A	Breastfed	Test Formula	0	0	0	0	0.000449004	0.00162099	0	1	1	#N/A	0.0130211	0.0324198	none
MGS	wilcox	HG4D.1242	0	#N/A	1	0	FALSE	#N/A	Breastfed	Test Formula	0	0	0	0	0	0	0	0	0	#N/A	#N/A	#N/A	none
MGS	wilcox	HG4D.1243	0	#N/A	1	0	FALSE	#N/A	Breastfed	Test Formula	0	0	0	0	0	0	0	0	0	#N/A	#N/A	#N/A	none
MGS	wilcox	HG4D.1244	0	#N/A	1	0	FALSE	#N/A	Breastfed	Test Formula	0	0	0	0	0	0	0	0	0	#N/A	#N/A	#N/A	none
MGS	wilcox	HG4D.1245	0.0344828	0.157299	0.157299	0.000115051	FALSE	#N/A	Breastfed	Test Formula	0	0	0	0	0.000345153	0.000219556	0	1	2	#N/A	0.0100094	0.00219556	none
MGS	wilcox	HG4D.1246	0	#N/A	1	0	FALSE	#N/A	Breastfed	Test Formula	0	0	0	0	0	0	0	0	0	#N/A	#N/A	#N/A	none
MGS	wilcox	HG4D.1247	0	#N/A	1	0	FALSE	#N/A	Breastfed	Test Formula	0	0	0	0	0	0	0	0	0	#N/A	#N/A	#N/A	none
MGS	wilcox	HG4D.1248	0.0344828	0.157299	0.157299	1.02285e-05	FALSE	#N/A	Breastfed	Test Formula	0	0	0	0	3.06856e-05	0.00311517	0	1	3	#N/A	0.000889882	0.0190634	none
MGS	wilcox	HG4D.1249	0	#N/A	1	0	FALSE	#N/A	Breastfed	Test Formula	0	0	0	0	0	0	0	0	0	#N/A	#N/A	#N/A	none
MGS	wilcox	HG4D.1250	0	#N/A	1	0	FALSE	#N/A	Breastfed	Test Formula	0	0	0	0	0	0	0	0	0	#N/A	#N/A	#N/A	none
MGS	wilcox	HG4D.1251	0	#N/A	1	0	FALSE	#N/A	Breastfed	Test Formula	0	0	0	0	0	0	0	0	0	#N/A	#N/A	#N/A	none
MGS	wilcox	HG4D.1252	0	#N/A	1	0	FALSE	#N/A	Breastfed	Test Formula	0	0	0	0	0	0	0	0	0	#N/A	#N/A	#N/A	none
MGS	wilcox	HG4D.1253	0	#N/A	1	0	FALSE	#N/A	Breastfed	Test Formula	0	0	0	0	0	0	0	0	0	#N/A	#N/A	#N/A	none
MGS	wilcox	HG4D.1254	0	#N/A	1	0	FALSE	#N/A	Breastfed	Test Formula	0	0	0	0	0	0	0	0	0	#N/A	#N/A	#N/A	none
MGS	wilcox	HG4D.1255	-0.0689655	0.150137	0.00400087	8.27795e-05	FALSE	#N/A	Breastfed	Test Formula	0	0	0	0.000124169	0	0.000198569	4	0	5	0.000994884	#N/A	0.000834681	none
MGS	wilcox	HG4D.1256	0	#N/A	1	0	FALSE	#N/A	Breastfed	Test Formula	0	0	0	0	0	0	0	0	0	#N/A	#N/A	#N/A	none
MGS	wilcox	HG4D.1257	0	#N/A	1	0	FALSE	#N/A	Breastfed	Test Formula	0	0	0	0	0	0	0	0	0	#N/A	#N/A	#N/A	none
MGS	wilcox	HG4D.1258	0	#N/A	1	0	FALSE	#N/A	Breastfed	Test Formula	0	0	0	0	0	0	0	0	0	#N/A	#N/A	#N/A	none
MGS	wilcox	HG4D.1259	0.0517241	0.215341	0.0132111	4.62587e-05	FALSE	#N/A	Breastfed	Test Formula	0	0	0	1.89508e-05	0.000100874	0	1	2	0	0.00109914	0.00146268	#N/A	none
MGS	wilcox	HG4D.1260	0	#N/A	1	0	FALSE	#N/A	Breastfed	Test Formula	0	0	0	0	0	0	0	0	0	#N/A	#N/A	#N/A	none
MGS	wilcox	HG4D.1261	0	#N/A	1	0	FALSE	#N/A	Breastfed	Test Formula	0	0	0	0	0	0	0	0	0	#N/A	#N/A	#N/A	none
MGS	wilcox	HG4D.1262	0	#N/A	1	0	FALSE	#N/A	Breastfed	Test Formula	0	0	0	0	0	0	0	0	0	#N/A	#N/A	#N/A	none
MGS	wilcox	HG4D.1263	0	#N/A	1	0	FALSE	#N/A	Breastfed	Test Formula	0	0	0	0	0	0	0	0	0	#N/A	#N/A	#N/A	none
MGS	wilcox	HG4D.1264	0	#N/A	1	0	FALSE	#N/A	Breastfed	Test Formula	0	0	0	0	0	0	0	0	0	#N/A	#N/A	#N/A	none
MGS	wilcox	HG4D.1265	0	#N/A	1	0	FALSE	#N/A	Breastfed	Test Formula	0	0	0	0	0	0	0	0	0	#N/A	#N/A	#N/A	none
MGS	wilcox	HG4D.1266	0	#N/A	1	0	FALSE	#N/A	Breastfed	Test Formula	0	0	0	0	0	0	0	0	0	#N/A	#N/A	#N/A	none
MGS	wilcox	HG4D.1267	0	#N/A	1	0	FALSE	#N/A	Breastfed	Test Formula	0	0	0	0	0	0	0	0	0	#N/A	#N/A	#N/A	none
MGS	wilcox	HG4D.1268	0	#N/A	1	0	FALSE	#N/A	Breastfed	Test Formula	0	0	0	0	0	0	0	0	0	#N/A	#N/A	#N/A	none
MGS	wilcox	HG4D.1269	0	#N/A	1	0	FALSE	#N/A	Breastfed	Test Formula	0	0	0	0	0	0	0	0	0	#N/A	#N/A	#N/A	none
MGS	wilcox	HG4D.1270	0	#N/A	1	0	FALSE	#N/A	Breastfed	Test Formula	0	0	0	0	0	0	0	0	0	#N/A	#N/A	#N/A	none
MGS	wilcox	HG4D.1271	0.0178359	0.602896	0.0442627	0.000400887	FALSE	#N/A	Breastfed	Test Formula	0	0	0	0.000184208	0.000834244	0.111723	1	1	2	0.010684	0.0241931	1.11723	none
MGS	wilcox	HG4D.1272	0	#N/A	1	0	FALSE	#N/A	Breastfed	Test Formula	0	0	0	0	0	0	0	0	0	#N/A	#N/A	#N/A	none
MGS	wilcox	HG4D.1273	0	#N/A	1	0	FALSE	#N/A	Breastfed	Test Formula	0	0	0	0	0	0	0	0	0	#N/A	#N/A	#N/A	none
MGS	wilcox	HG4D.1274	0	#N/A	1	0	FALSE	#N/A	Breastfed	Test Formula	0	0	0	0	0	0	0	0	0	#N/A	#N/A	#N/A	none
MGS	wilcox	HG4D.1275	0	#N/A	1	0	FALSE	#N/A	Breastfed	Test Formula	0	0	0	0	0	0	0	0	0	#N/A	#N/A	#N/A	none
MGS	wilcox	HG4D.1276	0	#N/A	1	0	FALSE	#N/A	Breastfed	Test Formula	0	0	0	0	0	0	0	0	0	#N/A	#N/A	#N/A	none
MGS	wilcox	HG4D.1277	0	#N/A	1	0	FALSE	#N/A	Breastfed	Test Formula	0	0	0	0	0	0	0	0	0	#N/A	#N/A	#N/A	none
MGS	wilcox	HG4D.1278	0	#N/A	1	0	FALSE	#N/A	Breastfed	Test Formula	0	0	0	0	0	0	0	0	0	#N/A	#N/A	#N/A	none
MGS	wilcox	HG4D.1279	0.0184304	0.729351	0.00120932	7.14268e-05	FALSE	#N/A	Breastfed	Test Formula	0	0	0	6.65603e-05	8.11597e-05	0	3	2	0	0.000635212	0.00117682	#N/A	none
MGS	wilcox	HG4D.1280	0	#N/A	1	0	FALSE	#N/A	Breastfed	Test Formula	0	0	0	0	0	0	0	0	0	#N/A	#N/A	#N/A	none
MGS	wilcox	HG4D.1281	0	#N/A	1	0	FALSE	#N/A	Breastfed	Test Formula	0	0	0	0	0	0	0	0	0	#N/A	#N/A	#N/A	none
MGS	wilcox	HG4D.1282	-0.0172414	0.4795	0.157299	6.86632e-05	FALSE	#N/A	Breastfed	Test Formula	0	0	0	0.000102995	0	0	1	0	0	0.0059737	#N/A	#N/A	none
MGS	wilcox	HG4D.1283	0	#N/A	1	0	FALSE	#N/A	Breastfed	Test Formula	0	0	0	0	0	0	0	0	0	#N/A	#N/A	#N/A	none
MGS	wilcox	HG4D.1284	0	#N/A	1	0	FALSE	#N/A	Breastfed	Test Formula	0	0	0	0	0	0	0	0	0	#N/A	#N/A	#N/A	none
MGS	wilcox	HG4D.1285	0	#N/A	1	0	FALSE	#N/A	Breastfed	Test Formula	0	0	0	0	0	0	0	0	0	#N/A	#N/A	#N/A	none
MGS	wilcox	HG4D.1286	0	#N/A	1	0	FALSE	#N/A	Breastfed	Test Formula	0	0	0	0	0	0	0	0	0	#N/A	#N/A	#N/A	none
MGS	wilcox	HG4D.1287	0	#N/A	1	0	FALSE	#N/A	Breastfed	Test Formula	0	0	0	0	0	0	0	0	0	#N/A	#N/A	#N/A	none
MGS	wilcox	HG4D.1288	0	#N/A	1	0	FALSE	#N/A	Breastfed	Test Formula	0	0	0	0	0	0	0	0	0	#N/A	#N/A	#N/A	none
MGS	wilcox	HG4D.1289	0	#N/A	1	0	FALSE	#N/A	Breastfed	Test Formula	0	0	0	0	0	0	0	0	0	#N/A	#N/A	#N/A	none
MGS	wilcox	HG4D.1290	0	#N/A	1	0	FALSE	#N/A	Breastfed	Test Formula	0	0	0	0	0	0	0	0	0	#N/A	#N/A	#N/A	none
MGS	wilcox	HG4D.1291	0	#N/A	1	0	FALSE	#N/A	Breastfed	Test Formula	0	0	0	0	0	0	0	0	0	#N/A	#N/A	#N/A	none
MGS	wilcox	HG4D.1292	0	#N/A	1	0	FALSE	#N/A	Breastfed	Test Formula	0	0	0	0	0	0	0	0	0	#N/A	#N/A	#N/A	none
MGS	wilcox	HG4D.1293	0	#N/A	1	0	FALSE	#N/A	Breastfed	Test Formula	0	0	0	0	0	0	0	0	0	#N/A	#N/A	#N/A	none
MGS	wilcox	HG4D.1294	0	#N/A	1	0	FALSE	#N/A	Breastfed	Test Formula	0	0	0	0	0	0	0	0	0	#N/A	#N/A	#N/A	none
MGS	wilcox	HG4D.1295	0	#N/A	1	0	FALSE	#N/A	Breastfed	Test Formula	0	0	0	0	0	0	0	0	0	#N/A	#N/A	#N/A	none
MGS	wilcox	HG4D.1296	0	#N/A	1	0	FALSE	#N/A	Breastfed	Test Formula	0	0	0	0	0	0	0	0	0	#N/A	#N/A	#N/A	none
MGS	wilcox	HG4D.1297	0	#N/A	1	0	FALSE	#N/A	Breastfed	Test Formula	0	0	0	0	0	0	0	0	0	#N/A	#N/A	#N/A	none
MGS	wilcox	HG4D.1298	0	#N/A	1	0	FALSE	#N/A	Breastfed	Test Formula	0	0	0	0	0	0	0	0	0	#N/A	#N/A	#N/A	none
MGS	wilcox	HG4D.1299	0	#N/A	1	0	FALSE	#N/A	Breastfed	Test Formula	0	0	0	0	0	0	0	0	0	#N/A	#N/A	#N/A	none
MGS	wilcox	HG4D.1300	0	#N/A	1	0	FALSE	#N/A	Breastfed	Test Formula	0	0	0	0	0	0	0	0	0	#N/A	#N/A	#N/A	none
MGS	wilcox	HG4D.1301	0	#N/A	1	0	FALSE	#N/A	Breastfed	Test Formula	0	0	0	0	0	0	0	0	0	#N/A	#N/A	#N/A	none
MGS	wilcox	HG4D.1302	0	#N/A	1	0	FALSE	#N/A	Breastfed	Test Formula	0	0	0	0	0	0.000859949	0	0	1	#N/A	#N/A	0.017199	none
MGS	wilcox	HG4D.1303	0	#N/A	1	0	FALSE	#N/A	Breastfed	Test Formula	0	0	0	0	0	0	0	0	0	#N/A	#N/A	#N/A	none
MGS	wilcox	HG4D.1304	0	#N/A	1	0	FALSE	#N/A	Breastfed	Test Formula	0	0	0	0	0	0	0	0	0	#N/A	#N/A	#N/A	none
MGS	wilcox	HG4D.1305	0	#N/A	1	0	FALSE	#N/A	Breastfed	Test Formula	0	0	0	0	0	0	0	0	0	#N/A	#N/A	#N/A	none
MGS	wilcox	HG4D.1306	0	#N/A	1	0	FALSE	#N/A	Breastfed	Test Formula	0	0	0	0	0	0	0	0	0	#N/A	#N/A	#N/A	none
MGS	wilcox	HG4D.1307	0	#N/A	1	0	FALSE	#N/A	Breastfed	Test Formula	0	0	0	0	0	0	0	0	0	#N/A	#N/A	#N/A	none
MGS	wilcox	HG4D.1308	0	#N/A	1	0	FALSE	#N/A	Breastfed	Test Formula	0	0	0	0	0	0	0	0	0	#N/A	#N/A	#N/A	none
MGS	wilcox	HG4D.1309	0	#N/A	1	0	FALSE	#N/A	Breastfed	Test Formula	0	0	0	0	0	0	0	0	0	#N/A	#N/A	#N/A	none
MGS	wilcox	HG4D.1310	0	#N/A	1	0	FALSE	#N/A	Breastfed	Test Formula	0	0	0	0	0	0	0	0	0	#N/A	#N/A	#N/A	none
MGS	wilcox	HG4D.1311	0	#N/A	1	0	FALSE	#N/A	Breastfed	Test Formula	0	0	0	0	0	0	0	0	0	#N/A	#N/A	#N/A	none
MGS	wilcox	HG4D.1312	0	#N/A	1	0	FALSE	#N/A	Breastfed	Test Formula	0	0	0	0	0	0	0	0	0	#N/A	#N/A	#N/A	none
MGS	wilcox	HG4D.1313	0	#N/A	1	0	FALSE	#N/A	Breastfed	Test Formula	0	0	0	0	0	0	0	0	0	#N/A	#N/A	#N/A	none
MGS	wilcox	HG4D.1314	0	#N/A	1	0	FALSE	#N/A	Breastfed	Test Formula	0	0	0	0	0	0	0	0	0	#N/A	#N/A	#N/A	none
MGS	wilcox	HG4D.1315	0	#N/A	1	0	FALSE	#N/A	Breastfed	Test Formula	0	0	0	0	0	0	0	0	0	#N/A	#N/A	#N/A	none
MGS	wilcox	HG4D.1316	0	#N/A	1	0	FALSE	#N/A	Breastfed	Test Formula	0	0	0	0	0	0	0	0	0	#N/A	#N/A	#N/A	none
MGS	wilcox	HG4D.1317	0.146254	0.0455356	2.42096e-06	0.07993	TRUE	0.102307	Breastfed	Test Formula	0	0	0	0.0034043	0.232981	0.00917965	4	6	1	0.00817818	0.604192	0.183593	none
MGS	wilcox	HG4D.1318	0	#N/A	1	0	FALSE	#N/A	Breastfed	Test Formula	0	0	0	0	0	0	0	0	0	#N/A	#N/A	#N/A	none
MGS	wilcox	HG4D.1319	0	#N/A	1	0	FALSE	#N/A	Breastfed	Test Formula	0	0	0	0	0	0	0	0	0	#N/A	#N/A	#N/A	none
MGS	wilcox	HG4D.1320	0	#N/A	1	0	FALSE	#N/A	Breastfed	Test Formula	0	0	0	0	0	0	0	0	0	#N/A	#N/A	#N/A	none
MGS	wilcox	HG4D.1321	0	#N/A	1	0	FALSE	#N/A	Breastfed	Test Formula	0	0	0	0	0	0	0	0	0	#N/A	#N/A	#N/A	none
MGS	wilcox	HG4D.1322	0.0344828	0.157299	0.157299	0.000434248	FALSE	#N/A	Breastfed	Test Formula	0	0	0	0	0.00130274	0.0121791	0	1	3	#N/A	0.0377796	0.0676771	none
MGS	wilcox	HG4D.1323	-0.0172414	0.4795	0.157299	2.70074e-05	FALSE	#N/A	Breastfed	Test Formula	0	0	0	4.05111e-05	0	0	1	0	0	0.00234964	#N/A	#N/A	none
MGS	wilcox	HG4D.1324	0	#N/A	1	0	FALSE	#N/A	Breastfed	Test Formula	0	0	0	0	0	0	0	0	0	#N/A	#N/A	#N/A	none
MGS	wilcox	HG4D.1325	0	#N/A	1	0	FALSE	#N/A	Breastfed	Test Formula	0	0	0	0	0	0.00149079	0	0	1	#N/A	#N/A	0.0298157	none
MGS	wilcox	HG4D.1326	0	#N/A	1	0	FALSE	#N/A	Breastfed	Test Formula	0	0	0	0	0	0	0	0	0	#N/A	#N/A	#N/A	none
MGS	wilcox	HG4D.1327	0	#N/A	1	0	FALSE	#N/A	Breastfed	Test Formula	0	0	0	0	0	0	0	0	0	#N/A	#N/A	#N/A	none
MGS	wilcox	HG4D.1328	0	#N/A	1	0	FALSE	#N/A	Breastfed	Test Formula	0	0	0	0	0	0	0	0	0	#N/A	#N/A	#N/A	none
MGS	wilcox	HG4D.1329	0	#N/A	1	0	FALSE	#N/A	Breastfed	Test Formula	0	0	0	0	0	0	0	0	0	#N/A	#N/A	#N/A	none
MGS	wilcox	HG4D.1330	0	#N/A	1	0	FALSE	#N/A	Breastfed	Test Formula	0	0	0	0	0	0	0	0	0	#N/A	#N/A	#N/A	none
MGS	wilcox	HG4D.1331	0	#N/A	1	0	FALSE	#N/A	Breastfed	Test Formula	0	0	0	0	0	0	0	0	0	#N/A	#N/A	#N/A	none
MGS	wilcox	HG4D.1332	0	#N/A	1	0	FALSE	#N/A	Breastfed	Test Formula	0	0	0	0	0	0	0	0	0	#N/A	#N/A	#N/A	none
MGS	wilcox	HG4D.1333	0	#N/A	1	0	FALSE	#N/A	Breastfed	Test Formula	0	0	0	0	0	0	0	0	0	#N/A	#N/A	#N/A	none
MGS	wilcox	HG4D.1334	0	#N/A	1	0	FALSE	#N/A	Breastfed	Test Formula	0	0	0	0	0	0	0	0	0	#N/A	#N/A	#N/A	none
MGS	wilcox	HG4D.1335	0.103448	0.0132111	0.0132111	0.00264073	FALSE	#N/A	Breastfed	Test Formula	0	0	0	0	0.00792218	0.00659099	0	3	3	#N/A	0.0111171	0.00896057	none
MGS	wilcox	HG4D.1336	0	#N/A	1	0	FALSE	#N/A	Breastfed	Test Formula	0	0	0	0	0	0	0	0	0	#N/A	#N/A	#N/A	none
MGS	wilcox	HG4D.1337	0	#N/A	1	0	FALSE	#N/A	Breastfed	Test Formula	0	0	0	0	0	0	0	0	0	#N/A	#N/A	#N/A	none
MGS	wilcox	HG4D.1338	0	#N/A	1	0	FALSE	#N/A	Breastfed	Test Formula	0	0	0	0	0	0	0	0	0	#N/A	#N/A	#N/A	none
MGS	wilcox	HG4D.1339	0	#N/A	1	0	FALSE	#N/A	Breastfed	Test Formula	0	0	0	0	0	0	0	0	0	#N/A	#N/A	#N/A	none
MGS	wilcox	HG4D.1340	0	#N/A	1	0	FALSE	#N/A	Breastfed	Test Formula	0	0	0	0	0	0	0	0	0	#N/A	#N/A	#N/A	none
MGS	wilcox	HG4D.1341	0.0166468	0.627281	0.0442627	0.00129206	FALSE	#N/A	Breastfed	Test Formula	0	0	0	0.00130394	0.00126829	0	1	1	0	0.0756286	0.0367805	#N/A	none
MGS	wilcox	HG4D.1342	0	#N/A	1	0	FALSE	#N/A	Breastfed	Test Formula	0	0	0	0	0	0	0	0	0	#N/A	#N/A	#N/A	none
MGS	wilcox	HG4D.1343	0	#N/A	1	0	FALSE	#N/A	Breastfed	Test Formula	0	0	0	0	0	0.0176834	0	0	3	#N/A	#N/A	0.000820649	none
MGS	wilcox	HG4D.1344	0.0344828	0.157299	0.157299	4.96552e-05	FALSE	#N/A	Breastfed	Test Formula	0	0	0	0	0.000148965	0	0	1	0	#N/A	0.00432	#N/A	none
MGS	wilcox	HG4D.1345	0	#N/A	1	0	FALSE	#N/A	Breastfed	Test Formula	0	0	0	0	0	0	0	0	0	#N/A	#N/A	#N/A	none
MGS	wilcox	HG4D.1346	0	#N/A	1	0	FALSE	#N/A	Breastfed	Test Formula	0	0	0	0	0	0	0	0	0	#N/A	#N/A	#N/A	none
MGS	wilcox	HG4D.1347	0	#N/A	1	0	FALSE	#N/A	Breastfed	Test Formula	0	0	0	0	0	0	0	0	0	#N/A	#N/A	#N/A	none
MGS	wilcox	HG4D.1348	0	#N/A	1	0	FALSE	#N/A	Breastfed	Test Formula	0	0	0	0	0	0	0	0	0	#N/A	#N/A	#N/A	none
MGS	wilcox	HG4D.1349	0	#N/A	1	0	FALSE	#N/A	Breastfed	Test Formula	0	0	0	0	0	0	0	0	0	#N/A	#N/A	#N/A	none
MGS	wilcox	HG4D.1350	0	#N/A	1	0	FALSE	#N/A	Breastfed	Test Formula	0	0	0	0	0	0	0	0	0	#N/A	#N/A	#N/A	none
MGS	wilcox	HG4D.1351	0	#N/A	1	0	FALSE	#N/A	Breastfed	Test Formula	0	0	0	0	0	0	0	0	0	#N/A	#N/A	#N/A	none
MGS	wilcox	HG4D.1352	0	#N/A	1	0	FALSE	#N/A	Breastfed	Test Formula	0	0	0	0	0	0	0	0	0	#N/A	#N/A	#N/A	none
MGS	wilcox	HG4D.1353	0	#N/A	1	0	FALSE	#N/A	Breastfed	Test Formula	0	0	0	0	0	0	0	0	0	#N/A	#N/A	#N/A	none
MGS	wilcox	HG4D.1354	0	#N/A	1	0	FALSE	#N/A	Breastfed	Test Formula	0	0	0	0	0	0	0	0	0	#N/A	#N/A	#N/A	none
MGS	wilcox	HG4D.1355	0	#N/A	1	0	FALSE	#N/A	Breastfed	Test Formula	0	0	0	0	0	0	0	0	0	#N/A	#N/A	#N/A	none
MGS	wilcox	HG4D.1356	0	#N/A	1	0	FALSE	#N/A	Breastfed	Test Formula	0	0	0	0	0	0	0	0	0	#N/A	#N/A	#N/A	none
MGS	wilcox	HG4D.1357	0	#N/A	1	0	FALSE	#N/A	Breastfed	Test Formula	0	0	0	0	0	0	0	0	0	#N/A	#N/A	#N/A	none
MGS	wilcox	HG4D.1358	0	#N/A	1	0	FALSE	#N/A	Breastfed	Test Formula	0	0	0	0	0	3.89501e-05	0	0	1	#N/A	#N/A	0.000779003	none
MGS	wilcox	HG4D.1359	0	#N/A	1	0	FALSE	#N/A	Breastfed	Test Formula	0	0	0	0	0	0	0	0	0	#N/A	#N/A	#N/A	none
MGS	wilcox	HG4D.1360	0	#N/A	1	0	FALSE	#N/A	Breastfed	Test Formula	0	0	0	0	0	0	0	0	0	#N/A	#N/A	#N/A	none
MGS	wilcox	HG4D.1361	0	#N/A	1	0	FALSE	#N/A	Breastfed	Test Formula	0	0	0	0	0	0	0	0	0	#N/A	#N/A	#N/A	none
MGS	wilcox	HG4D.1362	0	#N/A	1	0	FALSE	#N/A	Breastfed	Test Formula	0	0	0	0	0	0	0	0	0	#N/A	#N/A	#N/A	none
MGS	wilcox	HG4D.1363	0.0148633	0.780227	0.00120932	0.00137086	FALSE	#N/A	Breastfed	Test Formula	0	0	0	0.00201263	8.73254e-05	0.00602142	3	2	4	0.00399892	0.00126622	0.0232894	none
MGS	wilcox	HG4D.1364	0	#N/A	1	0	FALSE	#N/A	Breastfed	Test Formula	0	0	0	0	0	0	0	0	0	#N/A	#N/A	#N/A	none
MGS	wilcox	HG4D.1365	0	#N/A	1	0	FALSE	#N/A	Breastfed	Test Formula	0	0	0	0	0	0	0	0	0	#N/A	#N/A	#N/A	none
MGS	wilcox	HG4D.1366	0	#N/A	1	0	FALSE	#N/A	Breastfed	Test Formula	0	0	0	0	0	0	0	0	0	#N/A	#N/A	#N/A	none
MGS	wilcox	HG4D.1367	0	#N/A	1	0	FALSE	#N/A	Breastfed	Test Formula	0	0	0	0	0	0	0	0	0	#N/A	#N/A	#N/A	none
MGS	wilcox	HG4D.1368	0	#N/A	1	0	FALSE	#N/A	Breastfed	Test Formula	0	0	0	0	0	0	0	0	0	#N/A	#N/A	#N/A	none
MGS	wilcox	HG4D.1369	0	#N/A	1	0	FALSE	#N/A	Breastfed	Test Formula	0	0	0	0	0	0	0	0	0	#N/A	#N/A	#N/A	none
MGS	wilcox	HG4D.1370	0	#N/A	1	0	FALSE	#N/A	Breastfed	Test Formula	0	0	0	0	0	0.000169874	0	0	1	#N/A	#N/A	0.00339748	none
MGS	wilcox	HG4D.1371	0	#N/A	1	0	FALSE	#N/A	Breastfed	Test Formula	0	0	0	0	0	0	0	0	0	#N/A	#N/A	#N/A	none
MGS	wilcox	HG4D.1372	0	#N/A	1	0	FALSE	#N/A	Breastfed	Test Formula	0	0	0	0	0	0.000148009	0	0	1	#N/A	#N/A	0.00296017	none
MGS	wilcox	HG4D.1373	0	#N/A	1	0	FALSE	#N/A	Breastfed	Test Formula	0	0	0	0	0	0.0240208	0	0	1	#N/A	#N/A	0.480417	none
MGS	wilcox	HG4D.1374	-0.0172414	0.4795	0.157299	1.2788e-05	FALSE	#N/A	Breastfed	Test Formula	0	0	0	1.9182e-05	0	0.0125268	1	0	1	0.00111255	#N/A	0.250535	none
MGS	wilcox	HG4D.1375	0	#N/A	1	0	FALSE	#N/A	Breastfed	Test Formula	0	0	0	0	0	0	0	0	0	#N/A	#N/A	#N/A	none
MGS	wilcox	HG4D.1376	0.0689655	0.0442627	0.0442627	0.000536701	FALSE	#N/A	Breastfed	Test Formula	0	0	0	0	0.0016101	0.00306135	0	2	2	#N/A	0.0233465	0.0306135	none
MGS	wilcox	HG4D.1377	0	#N/A	1	0	FALSE	#N/A	Breastfed	Test Formula	0	0	0	0	0	0	0	0	0	#N/A	#N/A	#N/A	none
MGS	wilcox	HG4D.1378	0	#N/A	1	0	FALSE	#N/A	Breastfed	Test Formula	0	0	0	0	0	0	0	0	0	#N/A	#N/A	#N/A	none
MGS	wilcox	HG4D.1379	0	#N/A	1	0	FALSE	#N/A	Breastfed	Test Formula	0	0	0	0	0	0	0	0	0	#N/A	#N/A	#N/A	none
MGS	wilcox	HG4D.1380	0	#N/A	1	0	FALSE	#N/A	Breastfed	Test Formula	0	0	0	0	0	0	0	0	0	#N/A	#N/A	#N/A	none
MGS	wilcox	HG4D.1381	0	#N/A	1	0	FALSE	#N/A	Breastfed	Test Formula	0	0	0	0	0	0	0	0	0	#N/A	#N/A	#N/A	none
MGS	wilcox	HG4D.1382	0	#N/A	1	0	FALSE	#N/A	Breastfed	Test Formula	0	0	0	0	0	0	0	0	0	#N/A	#N/A	#N/A	none
MGS	wilcox	HG4D.1383	0	#N/A	1	0	FALSE	#N/A	Breastfed	Test Formula	0	0	0	0	0	0	0	0	0	#N/A	#N/A	#N/A	none
MGS	wilcox	HG4D.1384	0	#N/A	1	0	FALSE	#N/A	Breastfed	Test Formula	0	0	0	0	0	0	0	0	0	#N/A	#N/A	#N/A	none
MGS	wilcox	HG4D.1385	0	#N/A	1	0	FALSE	#N/A	Breastfed	Test Formula	0	0	0	0	0	0	0	0	0	#N/A	#N/A	#N/A	none
MGS	wilcox	HG4D.1386	0	#N/A	1	0	FALSE	#N/A	Breastfed	Test Formula	0	0	0	0	0	0	0	0	0	#N/A	#N/A	#N/A	none
MGS	wilcox	HG4D.1387	-0.00118906	0.992718	1.64313e-14	13.0857	TRUE	0.99849	Breastfed	Test Formula	0.368413	2.03463	1.09303	15.1039	9.04924	7.56596	40	21	14	2.99477	7.59128	6.60329	none
MGS	wilcox	HG4D.1388	0	#N/A	1	0	FALSE	#N/A	Breastfed	Test Formula	0	0	0	0	0	0	0	0	0	#N/A	#N/A	#N/A	none
MGS	wilcox	HG4D.1389	0.00356718	0.959241	8.74128e-06	0.000843541	TRUE	0.995846	Breastfed	Test Formula	0	0	0	0.000372799	0.00178502	0.00117696	6	3	5	0.000549654	0.000698808	0.00151875	none
MGS	wilcox	HG4D.1390	0	#N/A	1	0	FALSE	#N/A	Breastfed	Test Formula	0	0	0	0	0	0	0	0	0	#N/A	#N/A	#N/A	none
MGS	wilcox	HG4D.1391	0	#N/A	1	0	FALSE	#N/A	Breastfed	Test Formula	0	0	0	0	0	0	0	0	0	#N/A	#N/A	#N/A	none
MGS	wilcox	HG4D.1392	0	#N/A	1	0	FALSE	#N/A	Breastfed	Test Formula	0	0	0	0	0	0	0	0	0	#N/A	#N/A	#N/A	none
MGS	wilcox	HG4D.1393	0	#N/A	1	0	FALSE	#N/A	Breastfed	Test Formula	0	0	0	0	0	0	0	0	0	#N/A	#N/A	#N/A	none
MGS	wilcox	HG4D.1394	0	#N/A	1	0	FALSE	#N/A	Breastfed	Test Formula	0	0	0	0	0	0	0	0	0	#N/A	#N/A	#N/A	none
MGS	wilcox	HG4D.1395	0.0344828	0.157299	0.157299	0.00139643	FALSE	#N/A	Breastfed	Test Formula	0	0	0	0	0.00418929	0	0	1	0	#N/A	0.121489	#N/A	none
MGS	wilcox	HG4D.1396	0	#N/A	1	0	FALSE	#N/A	Breastfed	Test Formula	0	0	0	0	0	0	0	0	0	#N/A	#N/A	#N/A	none
MGS	wilcox	HG4D.1397	0	#N/A	1	0	FALSE	#N/A	Breastfed	Test Formula	0	0	0	0	0	0	0	0	0	#N/A	#N/A	#N/A	none
MGS	wilcox	HG4D.1398	0	#N/A	1	0	FALSE	#N/A	Breastfed	Test Formula	0	0	0	0	0	0	0	0	0	#N/A	#N/A	#N/A	none
MGS	wilcox	HG4D.1399	0	#N/A	1	0	FALSE	#N/A	Breastfed	Test Formula	0	0	0	0	0	0	0	0	0	#N/A	#N/A	#N/A	none
MGS	wilcox	HG4D.1400	0	#N/A	1	0	FALSE	#N/A	Breastfed	Test Formula	0	0	0	0	0	0	0	0	0	#N/A	#N/A	#N/A	none
MGS	wilcox	HG4D.1401	0	#N/A	1	0	FALSE	#N/A	Breastfed	Test Formula	0	0	0	0	0	0	0	0	0	#N/A	#N/A	#N/A	none
MGS	wilcox	HG4D.1402	0	#N/A	1	0	FALSE	#N/A	Breastfed	Test Formula	0	0	0	0	0	0	0	0	0	#N/A	#N/A	#N/A	none
MGS	wilcox	HG4D.1403	0	#N/A	1	0	FALSE	#N/A	Breastfed	Test Formula	0	0	0	0	0	0	0	0	0	#N/A	#N/A	#N/A	none
MGS	wilcox	HG4D.1404	0	#N/A	1	0	FALSE	#N/A	Breastfed	Test Formula	0	0	0	0	0	0	0	0	0	#N/A	#N/A	#N/A	none
MGS	wilcox	HG4D.1405	0	#N/A	1	0	FALSE	#N/A	Breastfed	Test Formula	0	0	0	0	0	0	0	0	0	#N/A	#N/A	#N/A	none
MGS	wilcox	HG4D.1406	0	#N/A	1	0	FALSE	#N/A	Breastfed	Test Formula	0	0	0	0	0	0	0	0	0	#N/A	#N/A	#N/A	none
MGS	wilcox	HG4D.1407	0.0689655	0.0442627	0.0442627	0.000530791	FALSE	#N/A	Breastfed	Test Formula	0	0	0	0	0.00159237	0	0	2	0	#N/A	0.0230894	#N/A	none
MGS	wilcox	HG4D.1408	0	#N/A	1	0	FALSE	#N/A	Breastfed	Test Formula	0	0	0	0	0	0	0	0	0	#N/A	#N/A	#N/A	none
MGS	wilcox	HG4D.1409	-0.0172414	0.4795	0.157299	5.36159e-06	FALSE	#N/A	Breastfed	Test Formula	0	0	0	8.04239e-06	0	7.06517e-05	1	0	1	0.000466459	#N/A	0.00141303	none
MGS	wilcox	HG4D.1410	0	#N/A	1	0	FALSE	#N/A	Breastfed	Test Formula	0	0	0	0	0	0	0	0	0	#N/A	#N/A	#N/A	none
MGS	wilcox	HG4D.1411	0	#N/A	1	0	FALSE	#N/A	Breastfed	Test Formula	0	0	0	0	0	0	0	0	0	#N/A	#N/A	#N/A	none
MGS	wilcox	HG4D.1412	0	#N/A	1	0	FALSE	#N/A	Breastfed	Test Formula	0	0	0	0	0	0	0	0	0	#N/A	#N/A	#N/A	none
MGS	wilcox	HG4D.1413	0	#N/A	1	0	FALSE	#N/A	Breastfed	Test Formula	0	0	0	0	0	0	0	0	0	#N/A	#N/A	#N/A	none
MGS	wilcox	HG4D.1414	0	#N/A	1	0	FALSE	#N/A	Breastfed	Test Formula	0	0	0	0	0	0	0	0	0	#N/A	#N/A	#N/A	none
MGS	wilcox	HG4D.1415	0	#N/A	1	0	FALSE	#N/A	Breastfed	Test Formula	0	0	0	0	0	0	0	0	0	#N/A	#N/A	#N/A	none
MGS	wilcox	HG4D.1416	0	#N/A	1	0	FALSE	#N/A	Breastfed	Test Formula	0	0	0	0	0	0	0	0	0	#N/A	#N/A	#N/A	none
MGS	wilcox	HG4D.1417	0	#N/A	1	0	FALSE	#N/A	Breastfed	Test Formula	0	0	0	0	0	0	0	0	0	#N/A	#N/A	#N/A	none
MGS	wilcox	HG4D.1418	0.098692	0.212528	1.72382e-07	0.000365994	TRUE	0.332255	Breastfed	Test Formula	0	0	0	0.000491651	0.000114679	0	6	6	0	0.0010152	0.000337433	#N/A	none
MGS	wilcox	HG4D.1419	0	#N/A	1	0	FALSE	#N/A	Breastfed	Test Formula	0	0	0	0	0	0	0	0	0	#N/A	#N/A	#N/A	none
MGS	wilcox	HG4D.1420	0	#N/A	1	0	FALSE	#N/A	Breastfed	Test Formula	0	0	0	0	0	0	0	0	0	#N/A	#N/A	#N/A	none
MGS	wilcox	HG4D.1421	0.0344828	0.157299	0.157299	0.000448361	FALSE	#N/A	Breastfed	Test Formula	0	0	0	0	0.00134508	0.0103373	0	1	1	#N/A	0.0390074	0.206746	none
MGS	wilcox	HG4D.1422	0	#N/A	1	0	FALSE	#N/A	Breastfed	Test Formula	0	0	0	0	0	0	0	0	0	#N/A	#N/A	#N/A	none
MGS	wilcox	HG4D.1423	0.0344828	0.157299	0.157299	1.15484e-05	FALSE	#N/A	Breastfed	Test Formula	0	0	0	0	3.46451e-05	9.89288e-05	0	1	1	#N/A	0.00100471	0.00197858	none
MGS	wilcox	HG4D.1424	0	#N/A	1	0	FALSE	#N/A	Breastfed	Test Formula	0	0	0	0	0	0	0	0	0	#N/A	#N/A	#N/A	none
MGS	wilcox	HG4D.1425	0	#N/A	1	0	FALSE	#N/A	Breastfed	Test Formula	0	0	0	0	0	0	0	0	0	#N/A	#N/A	#N/A	none
MGS	wilcox	HG4D.1426	0	#N/A	1	0	FALSE	#N/A	Breastfed	Test Formula	0	0	0	0	0	0	0	0	0	#N/A	#N/A	#N/A	none
MGS	wilcox	HG4D.1427	0	#N/A	1	0	FALSE	#N/A	Breastfed	Test Formula	0	0	0	0	0	0	0	0	0	#N/A	#N/A	#N/A	none
MGS	wilcox	HG4D.1428	0	#N/A	1	0	FALSE	#N/A	Breastfed	Test Formula	0	0	0	0	0	0	0	0	0	#N/A	#N/A	#N/A	none
MGS	wilcox	HG4D.1429	0	#N/A	1	0	FALSE	#N/A	Breastfed	Test Formula	0	0	0	0	0	0	0	0	0	#N/A	#N/A	#N/A	none
MGS	wilcox	HG4D.1430	0	#N/A	1	0	FALSE	#N/A	Breastfed	Test Formula	0	0	0	0	0	0	0	0	0	#N/A	#N/A	#N/A	none
MGS	wilcox	HG4D.1431	0	#N/A	1	0	FALSE	#N/A	Breastfed	Test Formula	0	0	0	0	0	0	0	0	0	#N/A	#N/A	#N/A	none
MGS	wilcox	HG4D.1432	0	#N/A	1	0	FALSE	#N/A	Breastfed	Test Formula	0	0	0	0	0	0	0	0	0	#N/A	#N/A	#N/A	none
MGS	wilcox	HG4D.1433	0	#N/A	1	0	FALSE	#N/A	Breastfed	Test Formula	0	0	0	0	0	0	0	0	0	#N/A	#N/A	#N/A	none
MGS	wilcox	HG4D.1434	0.406659	0.000281163	4.20349e-19	0.0911573	TRUE	0.00300386	Breastfed	Test Formula	0	0.00280265	0	0.0514231	0.170626	0.00943313	13	17	9	0.005349	0.0470735	0.00785169	none
MGS	wilcox	HG4D.1435	0	#N/A	1	0	FALSE	#N/A	Breastfed	Test Formula	0	0	0	0	0	0	0	0	0	#N/A	#N/A	#N/A	none
MGS	wilcox	HG4D.1436	0	#N/A	1	0	FALSE	#N/A	Breastfed	Test Formula	0	0	0	0	0	0	0	0	0	#N/A	#N/A	#N/A	none
MGS	wilcox	HG4D.1437	0	#N/A	1	0	FALSE	#N/A	Breastfed	Test Formula	0	0	0	0	0	0.000515919	0	0	1	#N/A	#N/A	0.0103184	none
MGS	wilcox	HG4D.1438	0	#N/A	1	0	FALSE	#N/A	Breastfed	Test Formula	0	0	0	0	0	0	0	0	0	#N/A	#N/A	#N/A	none
MGS	wilcox	HG4D.1439	0	#N/A	1	0	FALSE	#N/A	Breastfed	Test Formula	0	0	0	0	0	0	0	0	0	#N/A	#N/A	#N/A	none
MGS	wilcox	HG4D.1440	0	#N/A	1	0	FALSE	#N/A	Breastfed	Test Formula	0	0	0	0	0	0	0	0	0	#N/A	#N/A	#N/A	none
MGS	wilcox	HG4D.1441	0.0166468	0.627281	0.0442627	0.0342219	FALSE	#N/A	Breastfed	Test Formula	0	0	0	0.047494	0.00767773	0.232902	1	1	1	2.75465	0.222654	4.65804	none
MGS	wilcox	HG4D.1442	0.0166468	0.627281	0.0442627	0.00128165	FALSE	#N/A	Breastfed	Test Formula	0	0	0	0.00180647	0.000232006	0	1	1	0	0.104775	0.00672817	#N/A	none
MGS	wilcox	HG4D.1443	0	#N/A	1	0	FALSE	#N/A	Breastfed	Test Formula	0	0	0	0	0	0	0	0	0	#N/A	#N/A	#N/A	none
MGS	wilcox	HG4D.1444	0	#N/A	1	0	FALSE	#N/A	Breastfed	Test Formula	0	0	0	0	0	0	0	0	0	#N/A	#N/A	#N/A	none
MGS	wilcox	HG4D.1445	0	#N/A	1	0	FALSE	#N/A	Breastfed	Test Formula	0	0	0	0	0	0	0	0	0	#N/A	#N/A	#N/A	none
MGS	wilcox	HG4D.1446	0	#N/A	1	0	FALSE	#N/A	Breastfed	Test Formula	0	0	0	0	0	0	0	0	0	#N/A	#N/A	#N/A	none
MGS	wilcox	HG4D.1447	0	#N/A	1	0	FALSE	#N/A	Breastfed	Test Formula	0	0	0	0	0	7.82756e-05	0	0	1	#N/A	#N/A	0.00156551	none
MGS	wilcox	HG4D.1448	0	#N/A	1	0	FALSE	#N/A	Breastfed	Test Formula	0	0	0	0	0	0	0	0	0	#N/A	#N/A	#N/A	none
MGS	wilcox	HG4D.1449	0	#N/A	1	0	FALSE	#N/A	Breastfed	Test Formula	0	0	0	0	0	0	0	0	0	#N/A	#N/A	#N/A	none
MGS	wilcox	HG4D.1450	0.0344828	0.157299	0.157299	0.000225502	FALSE	#N/A	Breastfed	Test Formula	0	0	0	0	0.000676505	0.00103858	0	1	2	#N/A	0.0196186	0.0103858	none
MGS	wilcox	HG4D.1451	0	#N/A	1	0	FALSE	#N/A	Breastfed	Test Formula	0	0	0	0	0	0	0	0	0	#N/A	#N/A	#N/A	none
MGS	wilcox	HG4D.1452	0	#N/A	1	0	FALSE	#N/A	Breastfed	Test Formula	0	0	0	0	0	0	0	0	0	#N/A	#N/A	#N/A	none
MGS	wilcox	HG4D.1453	0	#N/A	1	0	FALSE	#N/A	Breastfed	Test Formula	0	0	0	0	0	0	0	0	0	#N/A	#N/A	#N/A	none
MGS	wilcox	HG4D.1454	0	#N/A	1	0	FALSE	#N/A	Breastfed	Test Formula	0	0	0	0	0	0	0	0	0	#N/A	#N/A	#N/A	none
MGS	wilcox	HG4D.1455	0	#N/A	1	0	FALSE	#N/A	Breastfed	Test Formula	0	0	0	0	0	0	0	0	0	#N/A	#N/A	#N/A	none
MGS	wilcox	HG4D.1456	0	#N/A	1	0	FALSE	#N/A	Breastfed	Test Formula	0	0	0	0	0	0	0	0	0	#N/A	#N/A	#N/A	none
MGS	wilcox	HG4D.1457	0	#N/A	1	0	FALSE	#N/A	Breastfed	Test Formula	0	0	0	0	0	0	0	0	0	#N/A	#N/A	#N/A	none
MGS	wilcox	HG4D.1458	0.0166468	0.627281	0.0442627	0.00617291	FALSE	#N/A	Breastfed	Test Formula	0	0	0	0.00666476	0.0051892	2.59205e-05	1	1	1	0.386556	0.150487	0.000518411	none
MGS	wilcox	HG4D.1459	0	#N/A	1	0	FALSE	#N/A	Breastfed	Test Formula	0	0	0	0	0	0	0	0	0	#N/A	#N/A	#N/A	none
MGS	wilcox	HG4D.1460	0	#N/A	1	0	FALSE	#N/A	Breastfed	Test Formula	0	0	0	0	0	0	0	0	0	#N/A	#N/A	#N/A	none
MGS	wilcox	HG4D.1461	0	#N/A	1	0	FALSE	#N/A	Breastfed	Test Formula	0	0	0	0	0	0	0	0	0	#N/A	#N/A	#N/A	none
MGS	wilcox	HG4D.1462	0.0344828	0.157299	0.157299	0.00326691	FALSE	#N/A	Breastfed	Test Formula	0	0	0	0	0.00980074	0	0	1	0	#N/A	0.284221	#N/A	none
MGS	wilcox	HG4D.1463	0	#N/A	1	0	FALSE	#N/A	Breastfed	Test Formula	0	0	0	0	0	0	0	0	0	#N/A	#N/A	#N/A	none
MGS	wilcox	HG4D.1464	0	#N/A	1	0	FALSE	#N/A	Breastfed	Test Formula	0	0	0	0	0	0	0	0	0	#N/A	#N/A	#N/A	none
MGS	wilcox	HG4D.1465	0	#N/A	1	0	FALSE	#N/A	Breastfed	Test Formula	0	0	0	0	0	0	0	0	0	#N/A	#N/A	#N/A	none
MGS	wilcox	HG4D.1466	0	#N/A	1	0	FALSE	#N/A	Breastfed	Test Formula	0	0	0	0	0	0	0	0	0	#N/A	#N/A	#N/A	none
MGS	wilcox	HG4D.1467	0	#N/A	1	0	FALSE	#N/A	Breastfed	Test Formula	0	0	0	0	0	0	0	0	0	#N/A	#N/A	#N/A	none
MGS	wilcox	HG4D.1468	0.0344828	0.157299	0.157299	1.72671e-06	FALSE	#N/A	Breastfed	Test Formula	0	0	0	0	5.18013e-06	0	0	1	0	#N/A	0.000150224	#N/A	none
MGS	wilcox	HG4D.1469	0	#N/A	1	0	FALSE	#N/A	Breastfed	Test Formula	0	0	0	0	0	0	0	0	0	#N/A	#N/A	#N/A	none
MGS	wilcox	HG4D.1470	-0.0689655	0.150137	0.00400087	0.000113701	FALSE	#N/A	Breastfed	Test Formula	0	0	0	0.000170552	0	5.34784e-05	4	0	1	0.0022352	#N/A	0.00106957	none
MGS	wilcox	HG4D.1471	0	#N/A	1	0	FALSE	#N/A	Breastfed	Test Formula	0	0	0	0	0	0	0	0	0	#N/A	#N/A	#N/A	none
MGS	wilcox	HG4D.1472	0	#N/A	1	0	FALSE	#N/A	Breastfed	Test Formula	0	0	0	0	0	0	0	0	0	#N/A	#N/A	#N/A	none
MGS	wilcox	HG4D.1473	0	#N/A	1	0	FALSE	#N/A	Breastfed	Test Formula	0	0	0	0	0	0	0	0	0	#N/A	#N/A	#N/A	none
MGS	wilcox	HG4D.1474	0.0891795	0.222726	2.42096e-06	0.0170869	TRUE	0.340987	Breastfed	Test Formula	0	0	0	0.0192931	0.0126746	0.00050101	5	5	2	0.00648884	0.0100615	0.0050101	none
MGS	wilcox	HG4D.1475	0	#N/A	1	0	FALSE	#N/A	Breastfed	Test Formula	0	0	0	0	0	0	0	0	0	#N/A	#N/A	#N/A	none
MGS	wilcox	HG4D.1476	0	#N/A	1	0	FALSE	#N/A	Breastfed	Test Formula	0	0	0	0	0	0	0	0	0	#N/A	#N/A	#N/A	none
MGS	wilcox	HG4D.1477	0	#N/A	1	0	FALSE	#N/A	Breastfed	Test Formula	0	0	0	0	0	0	0	0	0	#N/A	#N/A	#N/A	none
MGS	wilcox	HG4D.1478	0	#N/A	1	0	FALSE	#N/A	Breastfed	Test Formula	0	0	0	0	0	0.0529503	0	0	1	#N/A	#N/A	1.05901	none
MGS	wilcox	HG4D.1479	0	#N/A	1	0	FALSE	#N/A	Breastfed	Test Formula	0	0	0	0	0	0	0	0	0	#N/A	#N/A	#N/A	none
MGS	wilcox	HG4D.1480	0	#N/A	1	0	FALSE	#N/A	Breastfed	Test Formula	0	0	0	0	0	0	0	0	0	#N/A	#N/A	#N/A	none
MGS	wilcox	HG4D.1481	0	#N/A	1	0	FALSE	#N/A	Breastfed	Test Formula	0	0	0	0	0	0	0	0	0	#N/A	#N/A	#N/A	none
MGS	wilcox	HG4D.1482	0	#N/A	1	0	FALSE	#N/A	Breastfed	Test Formula	0	0	0	0	0	0	0	0	0	#N/A	#N/A	#N/A	none
MGS	wilcox	HG4D.1483	-0.0172414	0.4795	0.157299	5.17619e-05	FALSE	#N/A	Breastfed	Test Formula	0	0	0	7.76429e-05	0	0.000123706	1	0	1	0.00450329	#N/A	0.00247412	none
MGS	wilcox	HG4D.1484	0	#N/A	1	0	FALSE	#N/A	Breastfed	Test Formula	0	0	0	0	0	0	0	0	0	#N/A	#N/A	#N/A	none
MGS	wilcox	HG4D.1485	0	#N/A	1	0	FALSE	#N/A	Breastfed	Test Formula	0	0	0	0	0	0	0	0	0	#N/A	#N/A	#N/A	none
MGS	wilcox	HG4D.1486	0	#N/A	1	0	FALSE	#N/A	Breastfed	Test Formula	0	0	0	0	0	0	0	0	0	#N/A	#N/A	#N/A	none
MGS	wilcox	HG4D.1487	0.0344828	0.157299	0.157299	2.24808e-05	FALSE	#N/A	Breastfed	Test Formula	0	0	0	0	6.74425e-05	0.000315386	0	1	3	#N/A	0.00195583	0.0026762	none
MGS	wilcox	HG4D.1488	0	#N/A	1	0	FALSE	#N/A	Breastfed	Test Formula	0	0	0	0	0	0	0	0	0	#N/A	#N/A	#N/A	none
MGS	wilcox	HG4D.1489	0	#N/A	1	0	FALSE	#N/A	Breastfed	Test Formula	0	0	0	0	0	0	0	0	0	#N/A	#N/A	#N/A	none
MGS	wilcox	HG4D.1490	0	#N/A	1	0	FALSE	#N/A	Breastfed	Test Formula	0	0	0	0	0	0.284335	0	0	2	#N/A	#N/A	2.84335	none
MGS	wilcox	HG4D.1491	0	#N/A	1	0	FALSE	#N/A	Breastfed	Test Formula	0	0	0	0	0	0	0	0	0	#N/A	#N/A	#N/A	none
MGS	wilcox	HG4D.1492	0	#N/A	1	0	FALSE	#N/A	Breastfed	Test Formula	0	0	0	0	0	0	0	0	0	#N/A	#N/A	#N/A	none
MGS	wilcox	HG4D.1493	0	#N/A	1	0	FALSE	#N/A	Breastfed	Test Formula	0	0	0	0	0	0	0	0	0	#N/A	#N/A	#N/A	none
MGS	wilcox	HG4D.1494	0	#N/A	1	0	FALSE	#N/A	Breastfed	Test Formula	0	0	0	0	0	0	0	0	0	#N/A	#N/A	#N/A	none
MGS	wilcox	HG4D.1495	0	#N/A	1	0	FALSE	#N/A	Breastfed	Test Formula	0	0	0	0	0	0	0	0	0	#N/A	#N/A	#N/A	none
MGS	wilcox	HG4D.1496	0.0344828	0.157299	0.157299	3.97423e-05	FALSE	#N/A	Breastfed	Test Formula	0	0	0	0	0.000119227	0	0	1	0	#N/A	0.00345758	#N/A	none
MGS	wilcox	HG4D.1497	0	#N/A	1	0	FALSE	#N/A	Breastfed	Test Formula	0	0	0	0	0	0.0427862	0	0	2	#N/A	#N/A	0.427862	none
MGS	wilcox	HG4D.1498	-0.0172414	0.4795	0.157299	0.00024441	FALSE	#N/A	Breastfed	Test Formula	0	0	0	0.000366616	0	0	1	0	0	0.0212637	#N/A	#N/A	none
MGS	wilcox	HG4D.1499	0	#N/A	1	0	FALSE	#N/A	Breastfed	Test Formula	0	0	0	0	0	0	0	0	0	#N/A	#N/A	#N/A	none
MGS	wilcox	HG4D.1500	0	#N/A	1	0	FALSE	#N/A	Breastfed	Test Formula	0	0	0	0	0	0	0	0	0	#N/A	#N/A	#N/A	none
MGS	wilcox	HG4D.1501	0	#N/A	1	0	FALSE	#N/A	Breastfed	Test Formula	0	0	0	0	0	0	0	0	0	#N/A	#N/A	#N/A	none
MGS	wilcox	HG4D.1502	0.271106	0.000377407	6.5437e-07	0.121309	TRUE	0.00326457	Breastfed	Test Formula	0	0	0	0.00737366	0.34918	0.230334	2	9	6	0.213836	0.0463686	0.388005	none
MGS	wilcox	HG4D.1503	0	#N/A	1	0	FALSE	#N/A	Breastfed	Test Formula	0	0	0	0	0	0	0	0	0	#N/A	#N/A	#N/A	none
[truncated: 6,708 more rows]

## Sheet: ST3
MGS	MainTax	Level	subspecies	species	genus	family	order	class	phylum	superkingdom
[truncated: 2,095 more rows]
